# Supplementary material for: Templating Iron(III) Oxides on DNA Molecules
Source: Nanomaterials (Basel). 2024 Oct 7;14(19):1609. doi: 10.3390/nano14191609 (PMC11478027; doi:10.3390/nano14191609)
Supplement: Supplementary file 1 [file nanomaterials-14-01609-s001.zip]

Archive with 34 entries (22 files):
- dataset/
- dataset/FTIR/
- dataset/FTIR/fig1.csv
- dataset/SCM/
- dataset/SCM/Fig10/
- dataset/SCM/Fig10/Fe2O3_SCM.csv
- dataset/SCM/Fig10/FeOOH_SCM.csv
- dataset/UV-Vis/
- dataset/UV-Vis/Fig6/
- dataset/UV-Vis/Fig6/data.csv
- dataset/UV-Vis/Fig6/tauc.csv
- dataset/UV-Vis/Fig7/
- dataset/UV-Vis/Fig7/tauc-Fe2O3-low.csv
- dataset/UV-Vis/Fig7/tauc-FeOOH.csv
- dataset/XPS/
- dataset/XPS/Fig2/
- dataset/XPS/Fig2/C.csv
- dataset/XPS/Fig2/Fe.csv
- dataset/XPS/Fig2/N.csv
- dataset/XPS/Fig2/O.csv
- dataset/XPS/Fig2/P.csv
- dataset/XPS/Fig2/survey.csv
- dataset/XPS/Fig3/
- dataset/XPS/Fig3/C.csv
- dataset/XPS/Fig3/Fe.csv
- dataset/XPS/Fig3/N.csv
- dataset/XPS/Fig3/O.csv
- dataset/XPS/Fig3/P.csv
- dataset/XPS/Fig3/survey.csv
- dataset/XPS/Fig4/
- dataset/XPS/Fig4/fe2o3-DNA.txt
- dataset/XPS/Fig4/feooh-DNA.txt
- dataset/XRD/
- dataset/XRD/Fig5.csv
