# Supplementary material for: Templating Iron(III) Oxides on DNA Molecules
Source: Nanomaterials (Basel). 2024 Oct 7;14(19):1609. doi: 10.3390/nano14191609 (PMC11478027; doi:10.3390/nano14191609)
Supplement: Supplementary file 1 [file nanomaterials-14-01609-s001.zip › dataset/FTIR/fig1.csv]

Wavenumber / cm-1 DNA Fe2O3/DNA FeOOH/DNA
399.263973 0.018611447084517 1.03562854975412 0.392401578349391
401.192784 0.047748268504417 1.03420523394863 0.460543024147319
403.121596 0.019887036005288 1.05353469583669 0.487080371467998
405.050407 0.017284518628844 1.05925836117561 0.510475746675039
406.979219 0.038729836296085 1.05517634753634 0.518602535313537
408.90803 0.046803919134568 1.0700139374603 0.529492573330867
410.836841 0.017228282058347 1.06002276590621 0.536991349290354
412.765653 0.036528759391238 1.05311735658481 0.547390360969657
414.694464 0.059461522903059 1.06852181277222 0.549317454247609
416.623276 0.067843241546569 1.05712972925308 0.510630893696823
418.552087 0.058540283179433 1.02098746564299 0.443513714345348
420.480899 0.030139501766576 1.03225345719329 0.493836174067539
422.40971 0.031603626591438 1.05584916417148 0.52027873693252
424.338522 0.02047272594302 1.05083149754128 0.508708032848161
426.267333 0.022904950002856 1.03697465487351 0.532302819295178
428.196145 0.023657935160278 1.03376867092204 0.53380590905988
430.124956 0.054066602493083 1.04480067696616 0.51903454342361
432.053768 0.056728581557344 1.05352657981089 0.517890281293984
433.982579 0.032079338024117 1.05243872087103 0.529109555383303
435.911391 0.037856392896452 1.05405213416432 0.518069596437113
437.840202 0.023279290289788 1.04830120659605 0.488469921050443
439.769013 0.034423833498102 1.04443714183362 0.480400303581928
441.697825 0.042098575749679 1.04767812637189 0.475777122033942
443.626636 0.019566918666621 1.04242887734158 0.49429529283686
445.555448 0.013299689161737 1.03728810962765 0.509095913837149
447.484259 0.022801275912734 1.04142371575197 0.500716279563917
449.413071 0.024860471695361 1.0484486260945 0.496622901049579
451.341882 0.012770579817017 1.05291193879086 0.493028395340124
453.270694 0.023334098905854 1.04856327505689 0.492476655007966
455.199505 0.018013180295514 1.03732935799758 0.490461645887263
457.128317 0.00103290409637 1.02593595475343 0.473628993753366
459.057128 0.00668920068162 1.03159875313776 0.447445452217088
460.98594 0.0182139430156 1.04644752818001 0.451550126552928
462.914751 0.026804871520699 1.04259671836599 0.478218711500733
464.843562 0.014991537648342 1.03493843530106 0.490336941264722
466.772374 -0.002079822962524 1.03007724000261 0.47205817488594
468.701185 -0.004635306117031 1.02452524706228 0.453030500902016
470.629997 0.019534558534739 1.02682000172223 0.45902002429475
472.558808 0.028606398995406 1.02799520203379 0.472508283934274
474.48762 0.006156078886118 1.0347625340282 0.477786439398134
476.416431 -0.008553632358003 1.0339573251231 0.475252120225107
478.345243 0.00726083299523 1.03078987314879 0.479722756916249
480.274054 0.039074623925894 1.03768153464254 0.482017582220943
482.202866 0.036721948259271 1.03947666434626 0.485660547220372
484.131677 0.035178430253287 1.05121502758584 0.500433470127494
486.060489 0.043847445324207 1.06506750242534 0.51498377060584
487.9893 0.045007041908417 1.06008147508581 0.526794163875098
489.918111 0.049925215801825 1.05182054257145 0.518067443151705
491.846923 0.052117999442051 1.05221517405823 0.513420266584747
493.775734 0.049073950059313 1.05906475703396 0.520287545386541
495.704546 0.049111753788329 1.06463618891835 0.517997091414189
497.633357 0.05584894172252 1.06621962276523 0.520493374887241
499.562169 0.049164421608453 1.06834598529489 0.526123705339802
501.49098 0.049679770851155 1.07417834182978 0.527403212271722
503.419792 -0.146659882834682 1.07195250019582 0.551868067743522
505.348603 -0.150308451355055 1.07253112117165 0.563883226106389
507.277415 -0.144963539157286 1.08087189562307 0.568333731111309
509.206226 -0.114471725303476 1.08372409396158 0.56456919164094
511.135038 -0.085708887879025 1.08612753620306 0.574116787955324
513.063849 -0.074135599293502 1.09121847879271 0.586250374639764
514.99266 -0.065745562591085 1.09677025346205 0.588941944362564
516.921472 -0.058042765125176 1.0944449098096 0.576048931673142
518.850283 -0.053138279340474 1.09383590243435 0.568373088368769
520.779095 -0.051414101409483 1.10118173766323 0.572548684630153
522.707906 -0.049935052078656 1.10450518215976 0.573708500020516
524.636718 -0.041078920729628 1.10640373703692 0.566409307752271
526.565529 -0.027200717742867 1.10601624736098 0.562855872466465
528.494341 -0.008942994953779 1.11054576806967 0.570446855179459
530.423152 0.002135544086625 1.11602100747234 0.575757689102777
532.351964 0.009297166989976 1.11784941986603 0.581889789538988
534.280775 0.014785117729739 1.12514024269102 0.577260021687559
536.209587 0.017352489030305 1.13142528548396 0.574204247686738
538.138398 0.023743847976026 1.13370104933396 0.575167030642624
540.067209 0.026700143941595 1.1366297196442 0.567973727512868
541.996021 0.028690956682971 1.14065674072 0.571289266123193
543.924832 0.030129483921835 1.14197601076581 0.575101878281256
545.853644 0.028115787235971 1.14197830832765 0.577912836931194
547.782455 0.027269896827789 1.14548023448778 0.580415491522044
549.711267 0.037467459549402 1.14996304044003 0.581245703586727
551.640078 0.049896647422282 1.15549666871524 0.58765360733681
553.56889 0.049376855599918 1.16044911463969 0.592466474600249
555.497701 0.04880162070238 1.16449836537729 0.596431110805203
557.426513 0.05391213703541 1.16590083797166 0.596782401458275
559.355324 0.060687067642774 1.16570834861295 0.598288909233332
561.284136 0.065090194991082 1.16889884248578 0.599264849083307
563.212947 0.067673661591804 1.17094674176269 0.596911344273949
565.141758 0.067159893552094 1.17062661310621 0.598214146064309
567.07057 0.064680807321833 1.16808094078922 0.603096530091376
568.999381 0.062337644126587 1.16313433806156 0.608528475738127
570.928193 0.054920056085725 1.16072488528338 0.604647696326658
572.857004 0.0474395684581 1.16003458097441 0.600394210865148
574.785816 0.040127046908189 1.15799832433116 0.601105530737625
576.714627 0.041822572833255 1.15634942752139 0.597532279990155
578.643439 0.046237823328634 1.15692615107413 0.593298205594148
580.57225 0.042596000964455 1.15895799263283 0.59433670819976
582.501062 0.041128533544883 1.1586690485973 0.597687340823589
584.429873 0.041284157764779 1.1568251224299 0.601922783402892
586.358685 0.042462102919464 1.15863914816084 0.608366827236139
588.287496 0.045205423737748 1.16287635135247 0.613254707669042
590.216307 0.057550089159289 1.16782696430572 0.622747686206822
592.145119 0.072441203157284 1.1729802321105 0.635119662327788
594.07393 0.084447525828891 1.18015677315314 0.644817428447026
596.002742 0.104747887789577 1.19133425167999 0.656522281358254
597.931553 0.129689738407012 1.20559583742504 0.672911224333573
599.860365 0.164914156093505 1.22300686662137 0.697528472775415
601.789176 0.202611185451245 1.24045035668797 0.72250671974659
603.717988 0.233815188357697 1.25848705644825 0.743896083577005
605.646799 0.258528301492719 1.27805090516231 0.760819171655297
607.575611 0.278754849618573 1.29700195039903 0.774805216243966
609.504422 0.297389373931623 1.30495963999978 0.785796295745914
611.433234 0.301737004461865 1.30237061023767 0.787315494485206
613.362045 0.292462632541526 1.30114015066299 0.782567170964749
615.290857 0.282746206629666 1.2957400438456 0.775741966924306
617.219668 0.281960642870408 1.29178205398915 0.776014291792851
619.148479 0.281889847511694 1.29143490553695 0.777593902914117
621.077291 0.278909184070904 1.28775503955432 0.774064665542794
623.006102 0.259739911239535 1.26959939272245 0.759230034878651
624.934914 0.210973603769967 1.2335037889929 0.724665373036399
626.863725 0.146861109058685 1.19233644714365 0.683069313217308
628.792537 0.083222963884303 1.15550274472078 0.64365201728991
630.721348 0.038710440775042 1.1336785146757 0.613611656006941
632.65016 0.021649966954206 1.12352827106598 0.600170675896403
634.578971 0.021863812290959 1.11845112799919 0.599037211474731
636.507783 0.023488458839795 1.11744540293134 0.599689744590872
638.436594 0.026286113521219 1.11414522709303 0.599944861831956
640.365406 0.03332663715985 1.10892160719857 0.602071364890058
642.294217 0.037282320052927 1.10485293203802 0.601830670664472
644.223028 0.039557457905206 1.10244231927783 0.601946499412715
646.15184 0.037471201027251 1.10012766609282 0.602795842090692
648.080651 0.034300265649012 1.09726783351991 0.601417229022652
650.009463 0.035319383132468 1.09472226085861 0.603369672064478
651.938274 0.035123270997266 1.0921755477708 0.607232556782417
653.867086 0.032125470408302 1.08959356764359 0.606561258840765
655.795897 0.031126123652827 1.08825585677292 0.606728908382492
657.724709 0.035697130306141 1.0912486936833 0.610606895032393
659.65352 0.035744735514272 1.09275900843951 0.611973678374817
661.582332 0.028939049755821 1.08972536660815 0.614460878397901
663.511143 0.021132512763552 1.08635936107714 0.61775253371977
665.439955 0.007249449216192 1.0842679338526 0.617856211100197
667.368766 -0.022851316201005 1.08822236624169 0.614611210370126
669.297577 -0.019659716536615 1.08989014342748 0.605287253680698
671.226389 -0.000128439964841 1.08335659876933 0.602154197121017
673.1552 -0.003809225812562 1.08162617269794 0.601418552313648
675.084012 -0.005186936213644 1.08398280692806 0.606099725961781
677.012823 -0.006909329877551 1.08480874111677 0.612368915728355
678.941635 -0.013327985942347 1.08383585197997 0.616670238326609
680.870446 -0.018905199417243 1.08390174491333 0.621201935243093
682.799258 -0.020846664955028 1.08220022745604 0.624576418368003
684.728069 -0.016464889143785 1.08155837150963 0.627787823612404
686.656881 -0.016079364581383 1.08187434092857 0.628161146889016
688.585692 -0.014744343564384 1.08012117125279 0.627787893254237
690.514504 -0.014865780481164 1.08016057213884 0.627969127064052
692.443315 -0.015378661622028 1.0788253329795 0.625303082926843
694.372126 -0.015337790473948 1.07725955174464 0.625421152046788
696.300938 -0.018710956037271 1.0779870083725 0.626470875997745
698.229749 -0.01951592209894 1.07788385160185 0.622595461927797
700.158561 -0.020130901201492 1.07835745889884 0.618651586791561
702.087372 -0.020485256091489 1.07875684085394 0.616811746781526
704.016184 -0.021259167715328 1.07777349220181 0.615091296455122
705.944995 -0.020965325607481 1.07675070730897 0.614332354187808
707.873807 -0.02187430706514 1.07663842325808 0.611724620978447
709.802618 -0.021821508827514 1.07782100604044 0.610605223236155
711.73143 -0.013940721843172 1.08104714996774 0.613001340764547
713.660241 -0.00284280955801 1.08568206167948 0.614125224809871
715.589053 0.00803559424823 1.09069827387508 0.615546114286888
717.517864 0.01287713157182 1.09601581453789 0.616039083247059
719.446675 0.01848492065145 1.09799411195914 0.616085276738285
721.375487 0.029318011876899 1.09832538196597 0.614972733178375
723.304298 0.040977511600513 1.10053726396216 0.61276903332239
725.23311 0.054013793702587 1.10280872521691 0.612269639816053
727.161921 0.06297911159515 1.10453685335334 0.60961021932943
729.090733 0.069354579428617 1.10509509736041 0.607041952580307
731.019544 0.072424652870363 1.10791843216718 0.607319752196624
732.948356 0.071711884229207 1.11332967516595 0.608237989668975
734.877167 0.073728487429614 1.11648813112617 0.607551874106481
736.805979 0.077095383402285 1.11534809417052 0.60733988331503
738.73479 0.076361501096919 1.11363962590933 0.608248543437207
740.663602 0.07099809816028 1.11484498593825 0.606355594298135
742.592413 0.066370745274071 1.11433101498959 0.602278245192144
744.521224 0.062741254248822 1.11276008708394 0.595976196730459
746.450036 0.059314281416716 1.11262472635802 0.590114173186837
748.378847 0.056684526009235 1.11099605227956 0.585093200605517
750.307659 0.055643549740249 1.1086719797061 0.581641792226526
752.23647 0.05593643099904 1.10646933919831 0.580616281191617
754.165282 0.055736408861072 1.10435335524489 0.576844150441797
756.094093 0.0527607397458 1.10354759171538 0.573521731843025
758.022905 0.050250850847193 1.10392794902416 0.571932629654012
759.951716 0.053725091063974 1.10364714166207 0.56978592167567
761.880528 0.057233050002016 1.10164703342661 0.567170422615447
763.809339 0.060093881561343 1.09940881229847 0.564396328612518
765.738151 0.059515170072449 1.09837872458077 0.562089943243988
767.666962 0.052006714414332 1.09869878490916 0.560275547364037
769.595773 0.04347181641543 1.09870257709311 0.560613934099244
771.524585 0.037761801380031 1.09824297584062 0.558801338865579
773.453396 0.041292485812094 1.09879523992654 0.554442326544459
775.382208 0.052833482635845 1.09831562667629 0.553342231672256
777.311019 0.068356269812167 1.09683536757544 0.553293131144872
779.239831 0.082727911923596 1.09712640739289 0.551199955333724
781.168642 0.090323599692282 1.09696027879192 0.547279079791131
783.097454 0.087653385599359 1.09458192710714 0.544471476318305
785.026265 0.075142264235238 1.09215956309108 0.545896610562104
786.955077 0.065411596476209 1.09050258441205 0.547397875484898
788.883888 0.059352800920297 1.08822231088058 0.546260135679572
790.8127 0.054613750438437 1.08518031870633 0.544879837574479
792.741511 0.054193823673829 1.08289901711513 0.543573487995975
794.670323 0.05528985788715 1.0805004287279 0.541795076677263
796.599134 0.05258048960803 1.07704120238054 0.538321896642473
798.527945 0.041822528192923 1.07261152751965 0.535088048715214
800.456757 0.033485848188405 1.06987033828771 0.53344645814464
802.385568 0.032858240796765 1.07152404625482 0.532980138669392
804.31438 0.035467203254616 1.07436344167495 0.535990051469699
806.243191 0.04052897891965 1.07697951380123 0.53897322299581
808.172003 0.042939531319533 1.07931377512727 0.540494244784123
810.100814 0.042849493232814 1.0808854207112 0.543942019293331
812.029626 0.046150163446334 1.08058248301616 0.548982218936969
813.958437 0.053451767026652 1.07875887890154 0.555265345637334
815.887249 0.062050240409059 1.08062865525437 0.561687682659951
817.81606 0.067659023004982 1.0824387532779 0.566821285040517
819.744872 0.069319181155084 1.08134013657006 0.573311455545072
821.673683 0.071422722669093 1.07955142386824 0.580454371211178
823.602494 0.076015762335854 1.07611762289298 0.585084984892348
825.531306 0.07927471974583 1.07218142921314 0.588764336089904
827.460117 0.079136303245074 1.06681663527897 0.587387909032292
829.388929 0.079039499807648 1.06137287565718 0.577424146153264
831.31774 0.076987390788753 1.05832269878573 0.563653807178213
833.246552 0.072425933551039 1.0586687564486 0.547473490474582
835.175363 0.070531445848784 1.05869979218188 0.531971978057315
837.104175 0.068621251629369 1.05473580042529 0.522475858688826
839.032986 0.063627856677029 1.05347098495386 0.516366113107306
840.961798 0.058264448754748 1.05350319755439 0.509297653871196
842.890609 0.055549174818967 1.05263940234805 0.50378566169798
844.819421 0.052121283720612 1.05384797462989 0.502075329069037
846.748232 0.047459908930924 1.0542141336208 0.502709468936578
848.677043 0.045772420695264 1.05359441536603 0.503360991183982
850.605855 0.045211567781444 1.05240563810178 0.503437467443525
852.534666 0.047893862079466 1.0531803906451 0.504301825467073
854.463478 0.052705020378478 1.05587544661231 0.503373690590997
856.392289 0.056443343209882 1.05483854880148 0.5046441542122
858.321101 0.0605811947113 1.05375887100813 0.50926017498555
860.249912 0.064549654823434 1.05685149206067 0.511810571495784
862.178724 0.066695066430298 1.06070459966892 0.513666890677893
864.107535 0.066066066235846 1.06314697146002 0.514419801428934
866.036347 0.065718243420973 1.0635965895865 0.515671037377052
867.965158 0.066039399331915 1.06371032216817 0.518134480667762
869.89397 0.067216998660644 1.06470263886499 0.520270885500151
871.822781 0.069633681027003 1.0653954797515 0.521686970093994
873.751592 0.071331689248795 1.06623950732742 0.521241633195944
875.680404 0.074441107071088 1.06589135138454 0.521488033797693
877.609215 0.080940558825827 1.06499041926702 0.521856968867809
879.538027 0.0892047832513 1.06601946987701 0.521534161291845
881.466838 0.096892414651075 1.06776572214044 0.521820104741608
883.39565 0.105624577726213 1.06851786096298 0.523633833244062
885.324461 0.114094592329909 1.06821795646053 0.525728792177331
887.253273 0.117764001391521 1.06901621860384 0.524293091074681
889.182084 0.118119495501825 1.07080284540615 0.52166338487027
891.110896 0.118955139796889 1.07196496732693 0.520850456542325
893.039707 0.118060726243208 1.07253251530803 0.520096200829537
894.968519 0.112563404157651 1.07181301966503 0.518489935167353
896.89733 0.10372145063669 1.06871165635687 0.517458528277316
898.826141 0.090991303531906 1.06590136288265 0.516154741078064
900.754953 0.076572805431114 1.06661768992336 0.513930851908405
902.683764 0.064219032719369 1.06841921222033 0.511871719455054
904.612576 0.055513189862886 1.06966440088078 0.508581632843518
906.541387 0.050499653456281 1.06925291779662 0.504790561996615
908.470199 0.048102692401957 1.06705018938449 0.502288422016281
910.39901 0.04786302952248 1.06529649671752 0.500513438205118
912.327822 0.047536371182937 1.06482546918814 0.498379811047701
914.256633 0.047984553743722 1.06630082982221 0.496343562918833
916.185445 0.050126831413786 1.06664544021166 0.494028630092436
918.114256 0.053339564474379 1.06599315966574 0.491598321060216
920.043068 0.055482560379234 1.06637351951123 0.491069490362089
921.971879 0.057725098090355 1.06741410184695 0.490002696307285
923.90069 0.060779124012056 1.07004732611781 0.488352389275274
925.829502 0.061234602177969 1.07085278881818 0.488044158409828
927.758313 0.062980127254842 1.07152549649662 0.487959963535867
929.687125 0.065293786411941 1.07498706388505 0.488186203265979
931.615936 0.066762107776204 1.07653111452244 0.488149333273487
933.544748 0.067814435749688 1.07760900271867 0.487511133691141
935.473559 0.068779274730805 1.08062636339301 0.487412612283062
937.402371 0.069942594890176 1.08341820534369 0.489126344097754
939.331182 0.06710710817491 1.08769140703406 0.490280025965868
941.259994 0.063725247463159 1.09344661242272 0.489075613813373
943.188805 0.062086433498646 1.09787690133776 0.488740459075409
945.117617 0.066186997120989 1.10206125928505 0.489511173224753
947.046428 0.075346867288134 1.10591637506931 0.490825954237762
948.97524 0.08538917968273 1.10842864195319 0.491901956422337
950.904051 0.101240776642486 1.11224009530686 0.49109479599533
952.832862 0.121010176899985 1.11733231968131 0.490671916941813
954.761674 0.143150876439724 1.12094077645919 0.491166509374905
956.690485 0.164856208273617 1.12549036505146 0.491872569309217
958.619297 0.184313999494582 1.1321025633227 0.492323753622216
960.548108 0.201933908788977 1.13820958008144 0.491381112154524
962.47692 0.215494833114176 1.1447113755764 0.491814054427524
964.405731 0.224065432677927 1.15172214264145 0.493130642063892
966.334543 0.225206632307636 1.15860760164461 0.492286549763499
968.263354 0.221101623857376 1.1655291964144 0.491885369766896
970.192166 0.211272594852815 1.17209204781196 0.492058655675296
972.120977 0.19689207616974 1.17719789085708 0.49146859638144
974.049789 0.180404865397762 1.18172515115478 0.491737407131878
975.9786 0.161479183587481 1.18806816738166 0.492034444047857
977.907411 0.141173495247297 1.19212145435457 0.491777858825133
979.836223 0.118143899335907 1.19231138053602 0.491473945738954
981.765034 0.097439844018128 1.19393727102581 0.491219534861048
983.693846 0.079970465262825 1.19947318806241 0.491777528475563
985.622657 0.06639737511919 1.20496688551173 0.492837488534548
987.551469 0.057376545902064 1.20802147990923 0.493813666940274
989.48028 0.052084591016998 1.2141638649262 0.494435093256681
991.409092 0.053080185215758 1.2226755874973 0.495548964596906
993.337903 0.056981089050229 1.2298499664033 0.497190929775372
995.266715 0.063964933188034 1.23640667592678 0.497939645932172
997.195526 0.070248235454333 1.24184999517021 0.49874787213156
999.124338 0.076113383705933 1.25009402080115 0.499702034525249
1001.053149 0.084724548635918 1.26184287858839 0.500576307111077
1002.98196 0.093452574527481 1.27092297614531 0.501393702856823
1004.910772 0.103645612111496 1.27827277201319 0.501649980026574
1006.839583 0.113348283756455 1.28578939684174 0.5041786471713
1008.768395 0.123226235567379 1.29049616751946 0.50805964960025
1010.697206 0.130838900046395 1.2954299119196 0.508546187420305
1012.626018 0.135509487375368 1.30178314264457 0.508795991063174
1014.554829 0.140086183504473 1.30566943043349 0.511637849033111
1016.483641 0.141349902724186 1.308710902439 0.512038846577333
1018.412452 0.140685914610635 1.31056236475524 0.512147919852726
1020.341264 0.139232672061926 1.31116231110391 0.51488573009598
1022.270075 0.138135300804628 1.31534234602442 0.515971887093948
1024.198887 0.136995811248784 1.32015179399295 0.51699681117457
1026.127698 0.134934028083381 1.32210745381375 0.518656532220409
1028.056509 0.132849827765355 1.32417896554878 0.521259621432407
1029.985321 0.131892424709063 1.32697282422638 0.526358027304963
1031.914132 0.133437975399977 1.3308986328741 0.530236232333772
1033.842944 0.135879080321263 1.33392513439647 0.532578372918235
1035.771755 0.140976890550633 1.33447348996167 0.535754295232704
1037.700567 0.148437184196717 1.33652620509931 0.541530371858153
1039.629378 0.158038284608206 1.33943163577526 0.548592410013864
1041.55819 0.171163104214869 1.3414923803751 0.554876784298226
1043.487001 0.188743165573051 1.34470126432412 0.561635249516208
1045.415813 0.211457758767015 1.34535791479452 0.568224689654874
1047.344624 0.233897156023237 1.34194584003779 0.572432898639271
1049.273436 0.252189190896302 1.34353163719561 0.573071981365094
1051.202247 0.265418657144974 1.34783911750917 0.571177085297381
1053.131058 0.274170636255892 1.34733710166512 0.56710521224386
1055.05987 0.277542563320011 1.34824690416006 0.562765372312197
1056.988681 0.277871390437709 1.35031169958484 0.560512131872452
1058.917493 0.280610009827937 1.34978145475583 0.558387731703125
1060.846304 0.282018195262344 1.34913342962404 0.555556798336187
1062.775116 0.283941856436872 1.34886908588061 0.552500376878891
1064.703927 0.288932023544236 1.34755812514563 0.550623770188086
1066.632739 0.292337663646226 1.34453484889543 0.549911171656462
1068.56155 0.294070032196047 1.34294200689308 0.548109458221329
1070.490362 0.294280295015908 1.34115941321269 0.546038704732642
1072.419173 0.292301557602224 1.33735410028548 0.544318013112006
1074.347985 0.290229697179444 1.33573841696861 0.54284083337029
1076.276796 0.290792585122693 1.33727556989207 0.543349497404595
1078.205607 0.295886292841324 1.33818587028869 0.544496360548284
1080.134419 0.305965946016303 1.33542772032244 0.542602275575048
1082.06323 0.318819486782015 1.33266205563791 0.54127078146665
1083.992042 0.33146827814486 1.3300460857431 0.543760456504806
1085.920853 0.342216754452217 1.3279394456734 0.545753350151813
1087.849665 0.349886044422032 1.32905775493512 0.547079834025324
1089.778476 0.353420149343373 1.32986897477589 0.550122464852511
1091.707288 0.355648331760834 1.33136425208123 0.555323405654109
1093.636099 0.357244919421943 1.32929669400109 0.561620062315431
1095.564911 0.354252334615159 1.32322440064434 0.5653922447691
1097.493722 0.349098156977726 1.32073825181612 0.56902121007476
1099.422534 0.345168149166902 1.31877331186632 0.575443406536281
1101.351345 0.340698845691059 1.31722988956253 0.580156154241807
1103.280156 0.332475747127551 1.3117835597101 0.582261238554933
1105.208968 0.323201655601455 1.30154164305571 0.583154579248314
1107.137779 0.313948111036352 1.29538027407178 0.583483136302595
1109.066591 0.300635634552889 1.29061937596752 0.583813000694849
1110.995402 0.286808033202752 1.28098883379974 0.582262683046353
1112.924214 0.27330092506701 1.26638160590824 0.57975694592577
1114.853025 0.258823946006158 1.2549220908841 0.576812372844105
1116.781837 0.243952016396055 1.24493648343962 0.573050578047413
1118.710648 0.226715906348686 1.23108655258743 0.568699704971219
1120.63946 0.206458250858717 1.21938171836661 0.562629119675513
1122.568271 0.186582148622259 1.20865116071101 0.557366926710319
1124.497083 0.168473462963031 1.19649252945471 0.552819344213415
1126.425894 0.148904874123068 1.18364206722063 0.54710052891783
1128.354706 0.131972125902792 1.1722605551407 0.542294928767545
1130.283517 0.117922303362194 1.1638841790926 0.537675899822631
1132.212328 0.102145679069933 1.15303095945553 0.533505897595248
1134.14114 0.087656838325481 1.14216554362571 0.529845635233875
1136.069951 0.07707320603511 1.13684052946367 0.526395138581469
1137.998763 0.068694028702384 1.13112329838017 0.525541708512476
1139.927574 0.060850392638088 1.1235754449287 0.524317633498715
1141.856386 0.052074412910918 1.11561940353902 0.522052047353566
1143.785197 0.042339839829722 1.1055615667119 0.52139249351307
1145.714009 0.034172233706292 1.09958027636486 0.519764455292803
1147.64282 0.026336174330656 1.09625521922031 0.517655950977699
1149.571632 0.018759840626654 1.09038383846043 0.517337084836751
1151.500443 0.012189665239293 1.08408859388623 0.517165939832381
1153.429255 0.00755845221616 1.07664894704998 0.516538175205082
1155.358066 0.004420065988135 1.07127600665888 0.515927363893271
1157.286877 0.000849717085746 1.06852792142202 0.514465052077701
1159.215689 0.000451273199217 1.06534327041233 0.513700914780517
1161.1445 0.001139213923168 1.06176942742298 0.515237561228863
1163.073312 0.00228894943104 1.05685966182772 0.51556560432269
1165.002123 0.004607312872838 1.05312607530092 0.514534701319334
1166.930935 0.005880825626266 1.05044223663543 0.515480521635639
1168.859746 0.007102792740946 1.04891328671394 0.517260966427154
1170.788558 0.008948549481953 1.05054433026941 0.517974836240882
1172.717369 0.013602458602709 1.05137680791706 0.518087400228583
1174.646181 0.01727848755599 1.05023857651038 0.518349858618863
1176.574992 0.020720711262916 1.04909826527244 0.519267520897406
1178.503804 0.026687284472954 1.04893834185533 0.520803494770545
1180.432615 0.031076767402551 1.0497926284921 0.522250881947506
1182.361426 0.036399003978159 1.05143856168988 0.524578687165913
1184.290238 0.04354043373601 1.05359458434438 0.526050969252165
1186.219049 0.049715407254436 1.05482441813163 0.525431767705033
1188.147861 0.054696463924879 1.05603503311415 0.52533837426286
1190.076672 0.060218320348129 1.05797636533496 0.525311032763761
1192.005484 0.066412186025147 1.06024833940251 0.526366596337522
1193.934295 0.074406067026946 1.06118485560818 0.527181435672296
1195.863107 0.085864174407258 1.06134417968807 0.526673899571273
1197.791918 0.098205953931542 1.0621408300016 0.528149295268901
1199.72073 0.110519332434824 1.06139567920225 0.530078455740383
1201.649541 0.122472992543069 1.06196054036775 0.531336662580457
1203.578353 0.135448210252967 1.06386519017405 0.531499240732468
1205.507164 0.149460668359365 1.06440975267622 0.530954713349155
1207.435975 0.16114521878307 1.06493204111532 0.530786122287314
1209.364787 0.169465023002623 1.06421960373586 0.530753561585186
1211.293598 0.178115081060713 1.06349321427041 0.531659316878571
1213.22241 0.188596109435582 1.06348749163508 0.532188711005443
1215.151221 0.195658199472705 1.06327576957415 0.531898857793001
1217.080033 0.201009353541065 1.06295554597302 0.530973609791476
1219.008844 0.206024435955068 1.06147097061442 0.530694629725676
1220.937656 0.209815064058096 1.05952251363067 0.531601252463887
1222.866467 0.212731094686311 1.05740317434797 0.532121519497187
1224.795279 0.213896966256397 1.05578600207571 0.533571021902959
1226.72409 0.216778707954165 1.05553708368155 0.534881052470363
1228.652902 0.218786572362268 1.05567869698676 0.535360501295812
1230.581713 0.219171602200986 1.0550977253469 0.537148281286715
1232.510524 0.219585898295776 1.05431478319593 0.539431677482371
1234.439336 0.218358116135815 1.0545216570615 0.540715802183418
1236.368147 0.215944564260644 1.05477942777498 0.541407888037462
1238.296959 0.212304650643591 1.0551375502409 0.542303866508482
1240.22577 0.209441516919722 1.05536126362832 0.543808920383012
1242.154582 0.207027455579387 1.0549106460462 0.545860507366332
1244.083393 0.203171940318909 1.05577155425674 0.548574357466914
1246.012205 0.195965963988003 1.05798819066316 0.552171914785669
1247.941016 0.187288336419955 1.05966039023103 0.554908771196767
1249.869828 0.179153431207037 1.06019349978082 0.556861733626536
1251.798639 0.170170232915162 1.06102719812768 0.559601060062464
1253.727451 0.161986014950317 1.06370846089714 0.5628598543423
1255.656262 0.152442677613507 1.06725564143755 0.56598492742169
1257.585073 0.142137319978595 1.07051452467398 0.568058006677458
1259.513885 0.133440252586349 1.07329668465212 0.570292133298971
1261.442696 0.124544642427037 1.07513052986543 0.573975452369576
1263.371508 0.115281625766432 1.07741135281348 0.577782643864555
1265.300319 0.106000304982869 1.08173105727911 0.580849181721766
1267.229131 0.098025172675438 1.08701076604167 0.583777127904921
1269.157942 0.091816792927471 1.09157349588106 0.587025552754907
1271.086754 0.085780001336453 1.09533127591882 0.590725958092515
1273.015565 0.079997006062502 1.09868444104256 0.594608174663834
1274.944377 0.076879684683671 1.10069769219216 0.598508148978338
1276.873188 0.075439382909104 1.10167352724804 0.603167678414609
1278.802 0.073265472169399 1.10251233603542 0.607748904635075
1280.730811 0.069699538897448 1.10176631496102 0.612827430909807
1282.659622 0.065616477881761 1.09917862208611 0.618741365008437
1284.588434 0.061603095384534 1.09521659271903 0.623737989399912
1286.517245 0.056017605772251 1.09075969534825 0.628663318017145
1288.446057 0.051628332310265 1.08826329788703 0.634164678983676
1290.374868 0.050457920979703 1.08599941234186 0.640325510877284
1292.30368 0.051639916683777 1.08219751622313 0.646826240336817
1294.232491 0.053428594503844 1.07857107965632 0.652491592930431
1296.161303 0.053108112822196 1.0765611709403 0.657615454095374
1298.090114 0.050794199077061 1.0776246689694 0.664050330521483
1300.018926 0.046820300922741 1.0785360158565 0.67181424449866
1301.947737 0.043509658653423 1.07647402233862 0.679101590844946
1303.876549 0.039150687039378 1.07574081856544 0.685431049142004
1305.80536 0.031906332732986 1.07710373803931 0.690577991790123
1307.734172 0.024877117811311 1.07827801028483 0.696119485033518
1309.662983 0.01785658095026 1.07968428572553 0.702220173797462
1311.591794 0.011179061619332 1.08063332426494 0.707509182674472
1313.520606 0.006063195751153 1.08137318131161 0.712796653058177
1315.449417 0.002575340078041 1.08311947953344 0.716881843346682
1317.378229 -8.99740079142522E-05 1.08458895550358 0.720118850659189
1319.30704 -0.001896592401942 1.08523861016585 0.724398991570298
1321.235852 -0.002323663436588 1.08546824952224 0.728183593447025
1323.164663 -0.001238474679367 1.08583759185438 0.730932437919733
1325.093475 0.000510976364967 1.08693478859965 0.733655257592557
1327.022286 0.000889475650736 1.08739545049597 0.736311875548735
1328.951098 0.000902663101258 1.0876179638537 0.73849572195989
1330.879909 0.000681860592614 1.08804367687877 0.740191441986082
1332.808721 -0.000564661971235 1.08853656266116 0.741288925255312
1334.737532 -0.003275639364507 1.0900014774692 0.741701220496981
1336.666343 -0.006884087067894 1.09155542557584 0.742291266024543
1338.595155 -0.008376294594318 1.09379100272682 0.742448084921058
1340.523966 -0.008620926116469 1.09496598577441 0.741901779640878
1342.452778 -0.010058175728833 1.09419561706469 0.741725816374482
1344.381589 -0.011819541071838 1.09461751021771 0.741602260407842
1346.310401 -0.012184938565166 1.09586392565729 0.74157172484928
1348.239212 -0.011331041142718 1.09737813752749 0.740660341366101
1350.168024 -0.010446096891553 1.09935233370702 0.739466870078037
1352.096835 -0.009376370399083 1.10129599757263 0.738013169392606
1354.025647 -0.007781910165576 1.1017615481909 0.736247738030554
1355.954458 -0.005353262397529 1.10230889121033 0.73544868654845
1357.88327 -0.003655053218417 1.10481899193151 0.734030051077982
1359.812081 -0.002353109991722 1.10695484202786 0.732052147119315
1361.740892 0.000762976816494 1.10912708761416 0.730247664310082
1363.669704 0.005685920241224 1.11241503149388 0.729770494401157
1365.598515 0.008207430672033 1.11406737290394 0.728948422806071
1367.527327 0.010187920384858 1.11645513995974 0.727391168781867
1369.456138 0.01357852358547 1.12189272569823 0.726387967672188
1371.38495 0.015138879851476 1.12521121892155 0.723294618030814
1373.313761 0.016751833811001 1.12857175126766 0.720748429814633
1375.242573 0.017363576942233 1.13501300930399 0.721013425348459
1377.171384 0.01405115401761 1.13927397380994 0.720982904812313
1379.100196 0.01008126624387 1.14254497265701 0.720639407466778
1381.029007 0.007387355783206 1.14827141012929 0.71985024607284
1382.957819 0.004712221797072 1.15679589255646 0.718871661949959
1384.88663 0.001398288250655 1.16133648057739 0.717842468904903
1386.815441 0.000252028147819 1.16509067123792 0.717581490786288
1388.744253 0.000194064008054 1.17264332172336 0.717220561453744
1390.673064 -0.003593704130437 1.17689808858334 0.716735678792844
1392.601876 -0.007635175495444 1.18114355085005 0.716395270284934
1394.530687 -0.008479000797237 1.18997238174997 0.715970628216627
1396.459499 -0.009085528198118 1.20213784695047 0.71441820390002
1398.38831 -0.010401976027875 1.21110532412156 0.711780451841796
1400.317122 -0.010251294496113 1.21795037580061 0.711037710292305
1402.245933 -0.01035507758429 1.22102204020127 0.709929278213116
1404.174745 -0.009741294337831 1.22640999330116 0.709114563801674
1406.103556 -0.007280279510322 1.24119963259679 0.707636132537069
1408.032368 -0.006225284137907 1.25168333476128 0.704786726554229
1409.961179 -0.005238065788144 1.25647848163502 0.702857713648022
1411.88999 -0.003403289885505 1.26148436268849 0.701191881196468
1413.818802 -0.002276106260594 1.26764237526596 0.699998621423244
1415.747613 -0.002950515986834 1.26668254206289 0.697479538747037
1417.676425 -0.002789783533851 1.26617220326521 0.694826673555972
1419.605236 0.002988085743804 1.2778561987824 0.692237659189975
1421.534048 0.004454492616193 1.27951000489191 0.689359602208165
1423.462859 0.001640559100059 1.27676493160102 0.686838955709856
1425.391671 -0.001223348133025 1.27739807225022 0.683454467069857
1427.320482 -0.004669131369326 1.27783277759771 0.680648949840115
1429.249294 -0.008357207138469 1.278238935658 0.67777384109006
1431.178105 -0.009672720183627 1.27996217167744 0.674860115048523
1433.106917 -0.011458448322321 1.27786244846982 0.670764556963139
1435.035728 -0.012492688721822 1.277099892013 0.666139692127624
1436.964539 -0.007651321724509 1.27868084273963 0.663193179919094
1438.893351 -0.004438652933906 1.27369082658554 0.661191036526599
1440.822162 -0.004518097237297 1.26847889851481 0.65786041573678
1442.750974 -0.002736774029997 1.26413745230211 0.654032320482389
1444.679785 -0.001965793534061 1.26066050510695 0.650461685421756
1446.608597 -0.001987464684642 1.25540433942332 0.645167923486264
1448.537408 -0.000230400026221 1.24956727325649 0.640743592781898
1450.46622 -0.000281678284916 1.24111418508493 0.636713114807085
1452.395031 -0.001625586685929 1.23168634457655 0.6322229955837
1454.323843 -0.00412020535939 1.22395485247387 0.627260309534642
1456.252654 -0.005123568918071 1.21916751117704 0.619855432633289
1458.181466 0.00253170425492 1.22082499833682 0.615092287446327
1460.110277 -0.000188521771989 1.20840339996977 0.610160730596882
1462.039089 -0.006136827546221 1.1986059252618 0.605421722046772
1463.9679 -0.008768234393581 1.19329382758104 0.600449039003652
1465.896711 -0.008243711720891 1.1889365854213 0.594788364750466
1467.825523 -0.009863349528836 1.18003150226502 0.588975677419272
1469.754334 -0.012509827893546 1.16922297331592 0.582749529665213
1471.683146 -0.011202397719659 1.16466858641163 0.577062446878836
1473.611957 -0.002395426804046 1.1656637906995 0.569499956708195
1475.540769 0.003507609778476 1.16361469909812 0.563415776755491
1477.46958 0.00807836316705 1.15689719613419 0.557322882485594
1479.398392 0.011139246429783 1.14960230570592 0.551395634545948
1481.327203 0.014875750929482 1.14519947617396 0.544927936348731
1483.256015 0.018410476078043 1.14096534740605 0.538542051076241
1485.184826 0.018897080202268 1.13604879526659 0.533410556324812
1487.113638 0.019896282500104 1.13146065355733 0.527648230947505
1489.042449 0.021531850835346 1.13078891478533 0.524102310937846
1490.97126 0.023259682090116 1.13059025681371 0.521825439238264
1492.900072 0.02173070211104 1.12479024466095 0.518219601742945
1494.828883 0.015750051080744 1.11786428731437 0.513189991060424
1496.757695 0.010432136164344 1.1180720463119 0.509110518781497
1498.686506 0.004709354316181 1.12179239271788 0.508181412928134
1500.615318 -0.004017165423584 1.11984454120202 0.507658895829741
1502.544129 -0.004140690164513 1.1153675701963 0.505063663960675
1504.472941 -0.011904856579322 1.10962826137127 0.501894687933175
1506.401752 -0.015410765660617 1.1167416164634 0.49846016361545
1508.330564 -0.012721163233481 1.12421635914798 0.502931187294625
1510.259375 -0.016060890216277 1.12001464397257 0.504515519864382
1512.188187 -0.018435212652317 1.12130477817744 0.504268706010502
1514.116998 -0.022326780483704 1.12124411239779 0.503193625283586
1516.045809 -0.021287183424965 1.12414551447684 0.503228696205147
1517.974621 -0.017585944325921 1.12516830107484 0.502846815016517
1519.903432 -0.017513840191572 1.12457135891804 0.501809988977415
1521.832244 -0.010776515160855 1.13119919720914 0.501251356956412
1523.761055 -0.002977736865972 1.13246647403977 0.502372208248228
1525.689867 0.00017194316205 1.13133598622477 0.502209229592698
1527.618678 0.00352527075868 1.13305677871775 0.502158739369296
1529.54749 0.00331373690355 1.13220121352076 0.501275674143198
1531.476301 -0.000511317793643 1.13008995900436 0.498346695367219
1533.405113 -0.003016769150894 1.1371460797001 0.498446469785795
1535.333924 -0.006355742223889 1.14166891800152 0.498936229679037
1537.262736 -0.012837281115439 1.13517904010587 0.495854985484738
1539.191547 -0.017375641671676 1.13661599987653 0.491039276833022
1541.120358 -0.014462259336139 1.15933614818791 0.492891959087759
1543.04917 -0.017093955257021 1.15903041463713 0.494511532984697
1544.977981 -0.018427159458735 1.16039658637148 0.49503381685395
1546.906793 -0.019182280679517 1.15676362323648 0.49625308381579
1548.835604 -0.020679624039808 1.15272425309865 0.495565985139132
1550.764416 -0.018602746897436 1.15503659825752 0.496708836937877
1552.693227 -0.019936863643869 1.15466820260204 0.49683553198557
1554.622039 -0.019233257417744 1.15481570658201 0.495632965215341
1556.55085 -0.017841790578949 1.15661405651146 0.492678313674593
1558.479662 -0.016775364070945 1.16246418037925 0.484517782015102
1560.408473 0.005646096576824 1.17655627701843 0.497966797401485
1562.337285 0.003069166581891 1.16697948584804 0.500586308451403
1564.266096 0.005973289198979 1.16486422476713 0.501614200006109
1566.194907 0.011138660490161 1.16615581570581 0.50353986647675
1568.123719 0.014597845159956 1.16502675043979 0.503158851204088
1570.05253 0.025982100006536 1.17114845299034 0.505673128078466
1571.981342 0.032200406896571 1.17320940997826 0.508404304764245
1573.910153 0.034663790803381 1.17138530828827 0.507570196444997
1575.838965 0.042582309271459 1.17508622698766 0.506717860847545
1577.767776 0.049691888228755 1.18537118150499 0.511354809621509
1579.696588 0.04742184514376 1.18997406194045 0.513818297854609
1581.625399 0.046026135241349 1.19308367416029 0.51613681743207
1583.554211 0.046341630324772 1.19667073655168 0.519175398483937
1585.483022 0.047168102253338 1.20088867795553 0.520403164487861
1587.411834 0.051238911401891 1.20684085828025 0.521833447624027
1589.340645 0.054764106569023 1.21292389497778 0.523684402319157
1591.269456 0.058790620626602 1.2202237524869 0.525882642672068
1593.198268 0.064056860815814 1.22562093828382 0.528118367692338
1595.127079 0.071982644562371 1.23314766064582 0.530137343991232
1597.055891 0.079539044168981 1.24382614004198 0.53189651436068
1598.984702 0.084400000723874 1.25185805962224 0.533804400209335
1600.913514 0.090557022770374 1.26013216986765 0.535710196513568
1602.842325 0.095551639405991 1.26822061439796 0.536909307577937
1604.771137 0.098760458800459 1.2772643694048 0.539360770491419
1606.699948 0.100228581299415 1.28426616130818 0.541536764849582
1608.62876 0.10054060630693 1.28978970791624 0.543791554667968
1610.557571 0.099437631914068 1.29603697640602 0.547145101924833
1612.486383 0.096789605796696 1.30172006310796 0.548673222215275
1614.415194 0.094193879368882 1.30755427094167 0.548202246771332
1616.344005 0.092729340585474 1.3167311933671 0.547830404577068
1618.272817 0.096311189318927 1.33047727748141 0.552736985848442
1620.201628 0.095561429609811 1.32824238628205 0.555913803167673
1622.13044 0.096212669976218 1.32567599845028 0.557015627359981
1624.059251 0.10309287122482 1.33575751099264 0.55932906117448
1625.988063 0.106600836890795 1.34411414114331 0.560998084293396
1627.916874 0.11136594834354 1.35263219438563 0.562380559268136
1629.845686 0.117988873654489 1.3551592367687 0.565136616958881
1631.774497 0.12292842996282 1.35386670246353 0.566647537126293
1633.703309 0.125637323197299 1.35157136481898 0.565327339337459
1635.63212 0.134453485675129 1.35680301223088 0.563739262634546
1637.560932 0.146285454587443 1.3668832858118 0.565704656571841
1639.489743 0.149263443214814 1.36380720709835 0.566801944704383
1641.418555 0.152704859223557 1.36531221104479 0.567332058058113
1643.347366 0.155327770022516 1.36401324304337 0.566074908100818
1645.276177 0.158096952218828 1.36279375640335 0.561989886283789
1647.204989 0.164765172761768 1.36719591951428 0.559177708300704
1649.1338 0.167447687473696 1.35834313559341 0.562154064931208
1651.062612 0.164565885968222 1.34819994105373 0.559925500345967
1652.991423 0.165565473348673 1.35247611159381 0.550432688909324
1654.920235 0.175173579981923 1.37370944133866 0.553445406623518
1656.849046 0.173396953370621 1.36469471032838 0.555382069690749
1658.777858 0.172228555382603 1.35966172166635 0.554035689353871
1660.706669 0.170920249097155 1.35898919347282 0.551680141431347
1662.635481 0.17092506594507 1.35967584145988 0.549972994919336
1664.564292 0.172144281382291 1.36005705692242 0.549559832459526
1666.493104 0.170368246549485 1.35466035469263 0.547170180615147
1668.421915 0.168366569448383 1.35301622161107 0.542476151403191
1670.350726 0.167332470266787 1.35848063819279 0.53835553158353
1672.279538 0.164544593245829 1.35515117509867 0.536498516262297
1674.208349 0.161873311050125 1.3494375194111 0.53316947620781
1676.137161 0.160503001143462 1.35172831353924 0.532403127084086
1678.065972 0.157880813582519 1.35068098012467 0.532586861548702
1679.994784 0.155738329759627 1.34307374895302 0.529715743901275
1681.923595 0.152600462157813 1.33378925435074 0.525127457083005
1683.852407 0.150300135392536 1.33199730110879 0.520199442747941
1685.781218 0.155195605188666 1.34400177825112 0.523368666446334
1687.71003 0.154234130202017 1.33515304364441 0.5236205838636
1689.638841 0.154263377956175 1.32651598997457 0.522037942118171
1691.567653 0.15457479794915 1.32352743297653 0.52138171986668
1693.496464 0.152581926351283 1.31805414565663 0.517379538273771
1695.425275 0.152645185789753 1.31499040144947 0.512196531033041
1697.354087 0.15393531533557 1.31501147071899 0.5116955420799
1699.282898 0.153509931952498 1.31084758650644 0.509692841904064
1701.21171 0.158600728762128 1.30495889482182 0.511883857846716
1703.140521 0.159583901190009 1.29418870695258 0.513547148809145
1705.069333 0.15908372512514 1.28106890116124 0.512000495977831
1706.998144 0.159551369994909 1.27457503146673 0.51160029250933
1708.926956 0.156771612506297 1.26665851462281 0.5116809832795
1710.855767 0.154571689910563 1.25602494726719 0.510920226189352
1712.784579 0.15116611617742 1.24725137205544 0.509944022395602
1714.71339 0.146145613658041 1.23976486402863 0.507148677847268
1716.642202 0.139750152127647 1.23225098037671 0.502537149493419
1718.571013 0.127448709416004 1.21773509694233 0.503583763422156
1720.499824 0.11629304771333 1.20788073348022 0.506498976843322
1722.428636 0.103375034321675 1.19641781787383 0.506133572415801
1724.357447 0.090097386944155 1.18547366062131 0.504895566428795
1726.286259 0.078714156445567 1.17646573907195 0.504196169480546
1728.21507 0.067619122567362 1.16319439316336 0.502939542788622
1730.143882 0.058261682492933 1.14874276724629 0.501894896789251
1732.072693 0.048792308078689 1.13400741466906 0.498249313332156
1734.001505 0.044547775048822 1.12503332139595 0.494442932829038
1735.930316 0.042800375152484 1.12007856954626 0.49888488033029
1737.859128 0.036608454913256 1.10903865030495 0.498151706630849
1739.787939 0.033414847028927 1.09941515053941 0.49627209126076
1741.716751 0.030243910355911 1.09101715073439 0.49590329884095
1743.645562 0.027959501575518 1.0860801295162 0.494900075290488
1745.574373 0.025787002838296 1.08181657379612 0.494349348530703
1747.503185 0.022835860210876 1.07465596359009 0.493068255773386
1749.431996 0.02162432028743 1.06793556862384 0.492925286420974
1751.360808 0.022688283917996 1.06373836375995 0.494590456777348
1753.289619 0.023128318963834 1.06127117998534 0.496468043298659
1755.218431 0.020073196477282 1.05611844247778 0.496649888649378
1757.147242 0.019508553782219 1.05535489027566 0.496464784349204
1759.076054 0.019141213686275 1.05480116394288 0.496609283260683
1761.004865 0.017606363466102 1.05010894664607 0.495585633631182
1762.933677 0.019333304572935 1.05242592933095 0.497119757562503
1764.862488 0.018857525066387 1.05273225577591 0.498559262632206
1766.7913 0.018804045710161 1.05172032064219 0.498108806905889
1768.720111 0.018996110826567 1.05022753030924 0.496965699128704
1770.648922 0.018794540507399 1.04649313773182 0.495176023966984
1772.577734 0.021346569926074 1.04654050715486 0.495040863978826
1774.506545 0.021805702289083 1.04825803997083 0.497454788913829
1776.435357 0.020853596412048 1.04759963318782 0.497944537519593
1778.364168 0.020051037129285 1.0451855254822 0.496625992371919
1780.29298 0.019793091042834 1.04589187961948 0.495920649032442
1782.221791 0.019691838634204 1.04568427404408 0.495512342968919
1784.150603 0.019780241487845 1.04254728069608 0.495230840518294
1786.079414 0.020730941713835 1.0417255405737 0.495995012084176
1788.008226 0.020003386991792 1.0402960223766 0.495997507992437
1789.937037 0.017213585021473 1.0376909199382 0.494421517642679
1791.865849 0.017588124619639 1.03683709019432 0.49315952869996
1793.79466 0.019962376200751 1.03650086744664 0.494301448802173
1795.723471 0.018939127825287 1.0343655010859 0.494118959925602
1797.652283 0.018434689636 1.03320114264503 0.49289736253725
1799.581094 0.018663536966358 1.03320234534914 0.491874668820918
1801.509906 0.019892248757208 1.03358410073609 0.491561492598793
1803.438717 0.020606474279156 1.03252993748843 0.49194175281209
1805.367529 0.019593721840724 1.03072635397057 0.491719326253155
1807.29634 0.018574780748335 1.02956464462602 0.491839059339321
1809.225152 0.018332129262897 1.02738706444491 0.492286625516626
1811.153963 0.019299043042764 1.02625627527179 0.492567889768606
1813.082775 0.019740002210731 1.02616099003949 0.492498304987847
1815.011586 0.019385081098973 1.0263727639532 0.49243393104798
1816.940398 0.019496891605274 1.02702403513857 0.492803343232124
1818.869209 0.019943585382703 1.0270970816829 0.49267817782021
1820.798021 0.02067166575578 1.02639340987158 0.493032394210885
1822.726832 0.02143176578058 1.0231016519409 0.49324809497067
1824.655643 0.022075308054355 1.02342269951597 0.493723032363421
1826.584455 0.022353858433276 1.02560995358574 0.494628739555533
1828.513266 0.022687829601336 1.02324117649729 0.493836147867231
1830.442078 0.024452698106526 1.02559985798625 0.494842167414378
1832.370889 0.025406357990478 1.02714897870181 0.496593394852477
1834.299701 0.024640032648121 1.02430470241284 0.49602353930387
1836.228512 0.024254020299709 1.02374040093436 0.495283466053996
1838.157324 0.025488131455127 1.02462394718973 0.495621636415142
1840.086135 0.026372054960879 1.0232296030074 0.495625000907633
1842.014947 0.025247380478539 1.02009658031057 0.494659996880239
1843.943758 0.026012331151318 1.01991293061423 0.494551327233651
1845.87257 0.028874845615238 1.02343673121284 0.495923003435729
1847.801381 0.028458697100608 1.02502327679717 0.496363229418752
1849.730192 0.027928834908202 1.02457064723824 0.495995304837672
1851.659004 0.027608254439135 1.02199882680065 0.495654306825089
1853.587815 0.027628824366735 1.02059322664264 0.495939501173003
1855.516627 0.02767854003507 1.0225717798798 0.496121344310214
1857.445438 0.026940368145645 1.0232162741627 0.495916266590882
1859.37425 0.02665323963062 1.02354941371797 0.496116348364596
1861.303061 0.026017329273199 1.02370504159381 0.49605935139729
1863.231873 0.026744546637643 1.02424759695644 0.495674493485561
1865.160684 0.026854463303494 1.02377016714469 0.494763768694093
1867.089496 0.02584110062086 1.02279312061362 0.493348052833689
1869.018307 0.027466090533503 1.02677088220071 0.494464792015933
1870.947119 0.027917158957452 1.02886766678908 0.496828744579527
1872.87593 0.026755658243864 1.0275507357674 0.497474388601752
1874.804741 0.026161791633213 1.02755418691851 0.49697487234601
1876.733553 0.0270108485225 1.02875069799138 0.496341610092278
1878.662364 0.027837941694068 1.02797154842043 0.49635018573562
1880.591176 0.028426144385363 1.02687311284347 0.496388290835738
1882.519987 0.02866459579454 1.02756865747858 0.496615733300061
1884.448799 0.028481619110973 1.02889445999975 0.496650798805692
1886.37761 0.02925187755459 1.03150903434967 0.496632016071284
1888.306422 0.029681460901596 1.0319288740702 0.49695890606644
1890.235233 0.03042545813321 1.0320842614422 0.497212407507293
1892.164045 0.030352374895675 1.03389082481293 0.497502823216822
1894.092856 0.030775756429637 1.035448983091 0.497873581443679
1896.021668 0.031938359522631 1.03711543656683 0.498580040092484
1897.950479 0.031366886844315 1.03721112706627 0.498833985279067
1899.87929 0.031491149309519 1.03857750863511 0.498835178606199
1901.808102 0.031701423289719 1.0402039836693 0.498697401540392
1903.736913 0.032330290654961 1.04134850828009 0.498355079581112
1905.665725 0.032678666991203 1.04207664720186 0.498668519827657
1907.594536 0.032416830031725 1.04213337736481 0.498852545911117
1909.523348 0.032737491614335 1.0427144884064 0.499029624113563
1911.452159 0.032559277928694 1.04268482088759 0.499340029317455
1913.380971 0.032764778094267 1.04292178607025 0.499503212240469
1915.309782 0.032100593519466 1.0411568872961 0.499219512591375
1917.238594 0.032092972422268 1.04217001264716 0.498684365075762
1919.167405 0.032531660556553 1.0456115225572 0.499004756354555
1921.096217 0.031029350516836 1.04433575207326 0.49838449284966
1923.025028 0.03044020906035 1.04485863552028 0.49762700853288
1924.953839 0.030849734229944 1.04520423956127 0.498058132011379
1926.882651 0.030875083776748 1.04537783264127 0.49818265950956
1928.811462 0.030663428886571 1.04732040364241 0.498424008288203
1930.740274 0.030554508060023 1.04689144971546 0.498409133189214
1932.669085 0.03011158670289 1.04605753595007 0.498086355888286
1934.597897 0.030075296432765 1.04694206756723 0.497863897857247
1936.526708 0.030529734401567 1.04772659243937 0.497648389404403
1938.45552 0.030298490030111 1.04685574985212 0.497634817383978
1940.384331 0.030166156678666 1.04637825449219 0.497443194852045
1942.313143 0.030348710828034 1.04825067031659 0.497639375222037
1944.241954 0.030370237590946 1.05163920991636 0.49833149899559
1946.170766 0.029977489302768 1.05308081050493 0.498307504099068
1948.099577 0.029880515710599 1.05269260659164 0.49805247440129
1950.028388 0.030141909991038 1.05330691556583 0.498751553269784
1951.9572 0.030917929098851 1.05451578402979 0.499357271255091
1953.886011 0.031571633806215 1.0553578893332 0.499203858319648
1955.814823 0.031381478420902 1.05546346998382 0.499552482168413
1957.743634 0.031540623183894 1.0573730367462 0.499500257875838
1959.672446 0.031301728527209 1.06021997973106 0.499058043804312
1961.601257 0.031764301468985 1.0600096920941 0.499482667149289
1963.530069 0.032469625280279 1.06020354018694 0.499895134323931
1965.45888 0.032204444544541 1.06241081175744 0.49975952546002
1967.387692 0.032763552046218 1.06323158232429 0.499774616057427
1969.316503 0.032626433363787 1.06308033459192 0.500447664702305
1971.245315 0.031841356339507 1.06331163423241 0.500761988656084
1973.174126 0.031361151707472 1.06276839971583 0.500109996568866
1975.102938 0.030929690764581 1.06328895237581 0.499441511184399
1977.031749 0.030877153661248 1.06549561651284 0.499391892755174
1978.96056 0.031021483882946 1.06636608619081 0.499451280783935
1980.889372 0.031242268194831 1.06562930244231 0.499282667354153
1982.818183 0.030782138514571 1.06496127436709 0.499245209138852
1984.746995 0.029926851734688 1.06494793597575 0.498962813923214
1986.675806 0.029677453194188 1.06575061856882 0.498746865735676
1988.604618 0.030035366670223 1.06690082075988 0.498604746144529
1990.533429 0.030293417009755 1.06666192597537 0.498222905716866
1992.462241 0.029775479905 1.06755734554739 0.498868136078918
1994.391052 0.028495437257179 1.06807920816763 0.499231088798307
1996.319864 0.027766808673001 1.06598043288648 0.498474023890418
1998.248675 0.028641695944429 1.06645428205289 0.497936714295662
2000.177487 0.029596872812451 1.06744244413202 0.498086429408063
2002.106298 0.027994584870321 1.06747297989711 0.496963342508417
2004.035109 0.027712564239015 1.06784981905901 0.496521974403264
2005.963921 0.027469246925464 1.06736406005198 0.497029903174631
2007.892732 0.027242175944919 1.06831627202091 0.497522638491392
2009.821544 0.027592284766269 1.06979826986244 0.496877160445115
2011.750355 0.027961508312074 1.07043472971356 0.497159708738046
2013.679167 0.028032106096597 1.07028221252292 0.497795320876103
2015.607978 0.028344473929416 1.07066330189601 0.497737838944349
2017.53679 0.028365858072188 1.07200391193922 0.497783279457234
2019.465601 0.028146905521077 1.07266716928368 0.49820219625362
2021.394413 0.028706779544039 1.07410063618976 0.498225923409861
2023.323224 0.029927485085105 1.07487852182113 0.498404687785422
2025.252036 0.030248466165952 1.07512914794549 0.499235312495982
2027.180847 0.029483355006754 1.07581127176377 0.499797125280908
2029.109658 0.028946650362817 1.07565344676681 0.500047554732586
2031.03847 0.029204075285991 1.07571432331822 0.499677813233294
2032.967281 0.029699933670369 1.07484839382562 0.499640740476435
2034.896093 0.030132724204189 1.07487860182385 0.500309395530529
2036.824904 0.030677808766539 1.07658139624781 0.500319226358232
2038.753716 0.030547721787855 1.07718565314207 0.500312119530521
2040.682527 0.030536614533257 1.07891965637737 0.500379277693263
2042.611339 0.03037355781796 1.08022667193206 0.499977829877326
2044.54015 0.029714520818481 1.07992639154233 0.49958941452896
2046.468962 0.030350865544477 1.07977124197535 0.499756024290376
2048.397773 0.030908376252915 1.07750902666184 0.500072466326182
2050.326585 0.030417527056077 1.07595550365069 0.499778291403225
2052.255396 0.029502377799177 1.0769688297988 0.499357740511147
2054.184207 0.029131474546789 1.0773238899197 0.499230336282662
2056.113019 0.029246033148821 1.0771093735173 0.499297058437151
2058.04183 0.028709331171083 1.07657767941197 0.499112328648941
2059.970642 0.028600273185312 1.07585726290004 0.498663121594963
2061.899453 0.028828071895607 1.07588908240575 0.498557867681631
2063.828265 0.029240308423815 1.07628907778311 0.498924243539085
2065.757076 0.029844632742891 1.07748752998567 0.499536864182755
2067.685888 0.02964144146279 1.07880218836035 0.499638764354342
2069.614699 0.02948651074222 1.07949910191391 0.499402352749334
2071.543511 0.030386612652683 1.08052861818836 0.499715317827535
2073.472322 0.031055459086471 1.08068145553782 0.499942729224012
2075.401134 0.03038446696342 1.08056342146535 0.49951262231984
2077.329945 0.030026458114285 1.08014859328831 0.499480326885877
2079.258756 0.030326415478875 1.08034520147616 0.500195014915383
2081.187568 0.030855733755764 1.0831852895334 0.500753799953217
2083.116379 0.031378846027049 1.08211594423487 0.501068077733544
2085.045191 0.031119263642119 1.07965014788523 0.501359773714313
2086.974002 0.031052249589473 1.08162111193894 0.501222808863706
2088.902814 0.03149126427946 1.08312769249957 0.500869560876185
2090.831625 0.032031585900259 1.08418411456564 0.500990573611637
2092.760437 0.032300973619802 1.08455465083596 0.501548065955783
2094.689248 0.032479571531507 1.08411106771535 0.501844108337282
2096.61806 0.033136500864334 1.08475817541305 0.501552527273468
2098.546871 0.033123959442233 1.0844142859627 0.501456386846055
2100.475683 0.032628786828087 1.082911171293 0.501511820369723
2102.404494 0.032716116316483 1.0827138077266 0.501275398568613
2104.333305 0.03271122062108 1.08469563422997 0.501157977752441
2106.262117 0.032704413501816 1.08586714811893 0.501095713961719
2108.190928 0.033015378324574 1.08596888831971 0.501215858714043
2110.11974 0.033011916140322 1.08599649460753 0.501342084061144
2112.048551 0.032817312746125 1.08485379033984 0.501463098113255
2113.977363 0.032904642558755 1.08394656484064 0.501508976833856
2115.906174 0.033293499293401 1.08488233406949 0.50111577042927
2117.834986 0.033183475130521 1.08605535354334 0.501073050429185
2119.763797 0.032662497982031 1.08453992938098 0.501045965494061
2121.692609 0.032614595744066 1.08318143536396 0.500926808035357
2123.62142 0.032326335823524 1.08397779313423 0.5009887554959
2125.550232 0.031579827111132 1.08382610426705 0.500720632459593
2127.479043 0.031303997194274 1.083743551198 0.50054501691349
2129.407854 0.031935584680289 1.0846848857029 0.500634324772821
2131.336666 0.032813273683476 1.08542365846585 0.501053269023161
2133.265477 0.033390883155282 1.08698164935301 0.501277647275081
2135.194289 0.03339506666955 1.08851972482411 0.500725922492261
2137.1231 0.032956277946674 1.08840826251307 0.500317522756629
2139.051912 0.032966673519515 1.08746198768873 0.500887166953205
2140.980723 0.033255180788612 1.08684370000826 0.50191110831209
2142.909535 0.033756337679857 1.08706688752918 0.50200563070702
2144.838346 0.033454212971697 1.08768015791273 0.501245428893954
2146.767158 0.032502211136244 1.08936659086571 0.500857870767133
2148.695969 0.033208359946686 1.08969778507189 0.501119598281733
2150.624781 0.034678150504777 1.08832334119625 0.501612814264206
2152.553592 0.034851500706408 1.0891256648609 0.502201585420441
2154.482404 0.034182844592755 1.08933511377043 0.502241818801061
2156.411215 0.034533482173552 1.09018010416449 0.501510277276861
2158.340026 0.034675292373246 1.09264424351629 0.501275158405878
2160.268838 0.033744292100915 1.09267112138685 0.501347095397259
2162.197649 0.033410150968831 1.09104160907817 0.501392539734682
2164.126461 0.033411945194432 1.09052938730588 0.501715942633
2166.055272 0.033912148024426 1.09312787362971 0.501640648761532
2167.984084 0.034322039090586 1.09393633130216 0.501495431097184
2169.912895 0.034198154465218 1.09260639253374 0.50150873666978
2171.841707 0.034053721963253 1.09252912824668 0.50152638529593
2173.770518 0.033721012250331 1.09246129175581 0.50189018036471
2175.69933 0.033938800228299 1.09266389570698 0.50196342131716
2177.628141 0.034315240834557 1.09104940347469 0.501568473557374
2179.556953 0.034251567343262 1.08977269901842 0.501261693593041
2181.485764 0.033927935652963 1.09044071808325 0.5010361307733
2183.414575 0.033623420558596 1.0914650260656 0.501191019858274
2185.343387 0.033566915883174 1.09174724274505 0.501586951024163
2187.272198 0.033754120033774 1.09137337215845 0.501549008017833
2189.20101 0.033800833275254 1.09350321612416 0.501369045992202
2191.129821 0.033373509408455 1.09427434693678 0.501305479024062
2193.058633 0.033364312906757 1.09363015878996 0.500953098972134
2194.987444 0.033588311456352 1.09443696271012 0.500575966706328
2196.916256 0.033428589332227 1.09463724978587 0.500784707557755
2198.845067 0.033177597231946 1.0944349567749 0.500837968757548
2200.773879 0.033165055778652 1.09391448036582 0.500509478969038
2202.70269 0.033604089905697 1.09496540463594 0.500558396830379
2204.631502 0.033816620867005 1.0956927323537 0.500622080920426
2206.560313 0.033539344456962 1.09539032633973 0.501160893416168
2208.489124 0.033554518771748 1.09770420496066 0.501887769874551
2210.417936 0.033692981018827 1.09898581037741 0.501485439495604
2212.346747 0.033584389535619 1.09820650599282 0.501243806154755
2214.275559 0.034091284258432 1.09867181857941 0.501546361063107
2216.20437 0.034673687889454 1.09908593578473 0.501459341138985
2218.133182 0.034413131864486 1.09879727995579 0.501389259364751
2220.061993 0.033875416108414 1.09909572503301 0.50145902504753
2221.990805 0.033589537858779 1.09978076939085 0.501547466118701
2223.919616 0.033525387495932 1.10014017531262 0.50160246549593
2225.848428 0.033470316512346 1.10055345591185 0.501691341170603
2227.777239 0.033687147646132 1.10082880994279 0.501769359269209
2229.706051 0.03365740307716 1.10007457032548 0.501904272494675
2231.634862 0.033713673465209 1.0994924059135 0.50231410837267
2233.563673 0.034029423499846 1.09850809217288 0.502218834892658
2235.492485 0.033694324631266 1.09755583569714 0.501854720976468
2237.421296 0.033407013911537 1.09881344194415 0.502027854197114
2239.350108 0.032905626274059 1.10010638130749 0.501911299925861
2241.278919 0.032612108246396 1.10204864038473 0.50113763628028
2243.207731 0.033410485176298 1.10399930652758 0.501067120720023
2245.136542 0.033338689335906 1.10283824246815 0.50159334373338
2247.065354 0.031843857771018 1.10119122483079 0.501033797452519
2248.994165 0.031488705017903 1.10145345125206 0.500841677126785
2250.922977 0.032524553631574 1.10240452786712 0.501312740259244
2252.851788 0.03275332675824 1.10237252439516 0.500664600120994
2254.7806 0.032615110675333 1.10223323695918 0.500713518109238
2256.709411 0.032890235939604 1.10191578206622 0.50135786847
2258.638222 0.033143859291108 1.102541912189 0.500907335326385
2260.567034 0.032784396186625 1.10448234178569 0.50081206488461
2262.495845 0.031397095395796 1.10448724305679 0.501289208046506
2264.424657 0.030591828094893 1.10359514255669 0.500945514204516
2266.353468 0.031329963751889 1.10276276464653 0.500309105579573
2268.28228 0.03220811947436 1.10305877022659 0.500411007563296
2270.211091 0.032164040476943 1.10538311569375 0.500754381089026
2272.139903 0.031413711595805 1.10681350870437 0.50072946781361
2274.068714 0.031326150125881 1.1068073360178 0.500480889889588
2275.997526 0.032476678768347 1.10769690877688 0.501068777042251
2277.926337 0.032195587367975 1.10854288007923 0.501937672358622
2279.855149 0.031105516099602 1.10814529717285 0.501782030204574
2281.78396 0.031837925585508 1.10821533457499 0.50184267594627
2283.712771 0.032172777045756 1.10684792913067 0.502007991456068
2285.641583 0.031968620175868 1.10693125216121 0.501662988992313
2287.570394 0.032490311087007 1.11015981098928 0.501624177298099
2289.499206 0.032686112312195 1.11037826505518 0.501518916160245
2291.428017 0.032451848806129 1.10828627788447 0.501239932225277
2293.356829 0.032422582854407 1.10653799823236 0.501499056137656
2295.28564 0.032185931411535 1.10750391915606 0.50182897456808
2297.214452 0.031525913710651 1.10985006370619 0.50192566835293
2299.143263 0.031740824653808 1.11006368655019 0.502210421075698
2301.072075 0.032144962945096 1.11007835931779 0.501701246948561
2303.000886 0.032598323193123 1.10993310992667 0.501161243095197
2304.929698 0.032909287304944 1.10981277540021 0.501635349869646
2306.858509 0.031792918461532 1.10939793556683 0.501728568776889
2308.78732 0.030634048791297 1.10854456388541 0.501969888767501
2310.716132 0.029971185588544 1.10792147181042 0.502435752311127
2312.644943 0.029901784031525 1.10807519560332 0.502256655292902
2314.573755 0.029608762258736 1.11073480827799 0.501942052816327
2316.502566 0.029612945462208 1.11260672950111 0.502297165017149
2318.431378 0.031136620763789 1.11183376292684 0.50297932502236
2320.360189 0.032514122639475 1.10988364505535 0.502361127949879
2322.289001 0.033153849646806 1.10884265999021 0.501732081832802
2324.217812 0.032120620072427 1.11045234865399 0.501905214564499
2326.146624 0.031434799999096 1.11034584057895 0.501783014561957
2328.075435 0.030589872189761 1.10551636805774 0.501630413185391
2330.004247 0.029394717508948 1.10268104837538 0.501851319867229
2331.933058 0.031598347248481 1.10777061534969 0.502387107385389
2333.86187 0.031915038968024 1.11084108747967 0.502614098404509
2335.790681 0.029998809405115 1.1076248543252 0.50374058268572
2337.719492 0.029168241459397 1.10881518215431 0.504110042664931
2339.648304 0.029764919700387 1.11275766432159 0.502609715393228
2341.577115 0.031440552222967 1.11143710192656 0.502850605957088
2343.505927 0.031089702961115 1.10707076283743 0.504066569273801
2345.434738 0.031796308734595 1.10840335840374 0.504973746844521
2347.36355 0.032501013543427 1.11468029024078 0.505468743996322
2349.292361 0.031267584125451 1.11366675031575 0.50482836000062
2351.221173 0.030568397066754 1.11059673466188 0.504341306406689
2353.149984 0.029728262792795 1.11343859829429 0.50518160033448
2355.078796 0.029539884404889 1.111492378508 0.504661967184048
2357.007607 0.031346436304522 1.10831140433859 0.501129456620535
2358.936419 0.031321471564216 1.11029748007798 0.499196246568316
2360.86523 0.032394110845239 1.11361464503382 0.500082476229999
2362.794041 0.032722276287155 1.11525098866786 0.500972198410211
2364.722853 0.029862305441045 1.11490512863497 0.501866716214702
2366.651664 0.029214743079083 1.11956503083724 0.5026822059424
2368.580476 0.030358531286053 1.11695873227762 0.502554791912937
2370.509287 0.031353261373919 1.11447792225957 0.501747674770314
2372.438099 0.031595886226315 1.11600842993048 0.500944047010755
2374.36691 0.03089812788178 1.11761513530711 0.501243994037014
2376.295722 0.030397722230918 1.12015539076593 0.502211916883461
2378.224533 0.030193572966977 1.1197269293522 0.502518821780654
2380.153345 0.030170997957315 1.12075763490634 0.502318442801143
2382.082156 0.03082359507556 1.12210166872958 0.501927400636461
2384.010968 0.030800541936225 1.12074896729673 0.501516818006199
2385.939779 0.0299618370504 1.1183536618442 0.50161003665902
2387.86859 0.029807383112761 1.11793595000729 0.501634200036022
2389.797402 0.029915731635015 1.12045357121766 0.501176280771167
2391.726213 0.030140669665885 1.12092313175966 0.501118360058416
2393.655025 0.029837134335833 1.11973812163743 0.500945782983675
2395.583836 0.029164248082548 1.11835026348607 0.500468761857533
2397.512648 0.029236758909727 1.11873800282226 0.500413882130792
2399.441459 0.029203672419982 1.12072784194768 0.500009393980493
2401.370271 0.029233179823279 1.12000415645311 0.499404702076502
2403.299082 0.029313335847991 1.12025205868779 0.499066668901935
2405.227894 0.029204276483308 1.12187190317805 0.498753826660967
2407.156705 0.029119585953651 1.12269812096998 0.498889164849979
2409.085517 0.029166772479183 1.12416089115221 0.499024503412981
2411.014328 0.029278464285824 1.12496860455926 0.498788529434514
2412.943139 0.029206674655066 1.12346077416413 0.498903456402025
2414.871951 0.029702055225058 1.12220050569716 0.498692237066064
2416.800762 0.030186450957616 1.12312536799597 0.498181367127169
2418.729574 0.030214047663586 1.1229249386277 0.498534277132191
2420.658385 0.029999387056838 1.12274729126419 0.498349550588059
2422.587197 0.030227670244658 1.12371483183655 0.49771231141178
2424.516008 0.030500392614977 1.12421897376188 0.497799876355969
2426.44482 0.029644491441245 1.12350456466384 0.497725023497631
2428.373631 0.029433178121503 1.12019464616889 0.497587635838937
2430.302443 0.029169783783322 1.11960740587392 0.49741463852534
2432.231254 0.028639294196093 1.12194271515565 0.496920719895419
2434.160066 0.028948321284732 1.12170803441263 0.49644938829632
2436.088877 0.02885168589596 1.12154306312407 0.496590364688909
2438.017688 0.028463586583721 1.12226225079142 0.49645515191517
2439.9465 0.0277104490141 1.12231467205797 0.495457946568244
2441.875311 0.027495799656708 1.1223518401702 0.495497739500563
2443.804123 0.028101535302366 1.12204828337971 0.495692994149087
2445.732934 0.028757448831459 1.12179570551475 0.495323289768747
2447.661746 0.029215555073254 1.12208900684346 0.495524623128774
2449.590557 0.028449027031299 1.1235486085988 0.495344686113097
2451.519369 0.027805306221544 1.12465440849323 0.494885964672734
2453.44818 0.028031667728344 1.12391463112372 0.495092941243586
2455.376992 0.028239395836817 1.12331659869602 0.495251283061725
2457.305803 0.028276547571496 1.12273401252701 0.494650131378986
2459.234615 0.027916643285967 1.12305427657154 0.493758051509769
2461.163426 0.027135802224193 1.12415950584609 0.492874240253085
2463.092237 0.026779728886689 1.12373018537228 0.492785066591627
2465.021049 0.027632955349391 1.12441614272841 0.493369809980386
2466.94986 0.028020813567555 1.12475556093845 0.493289319848122
2468.878672 0.027520915854017 1.12216311328526 0.493365151665784
2470.807483 0.027577656814168 1.12217543879725 0.493341979588451
2472.736295 0.027976504046835 1.12512462518834 0.492386964881582
2474.665106 0.027890382285194 1.12566407063225 0.49179801079269
2476.593918 0.027129131232571 1.12466708010621 0.491798286970491
2478.522729 0.026910662142637 1.12363226879671 0.491649628572845
2480.451541 0.027008970419647 1.1225179474363 0.49135855015341
2482.380352 0.026945784479566 1.12323335474688 0.4911156705332
2484.309164 0.027711576235545 1.12447152464863 0.491001750770738
2486.237975 0.028039231708604 1.12463808989763 0.490923870249932
2488.166786 0.027337225133897 1.12530155439257 0.490838608418802
2490.095598 0.026539193103389 1.12677163400667 0.49115976170495
2492.024409 0.026103811841491 1.12736176905417 0.491087525569754
2493.953221 0.026725296943979 1.12635854381854 0.490242412118054
2495.882032 0.027839401815015 1.12473135857542 0.489832374182866
2497.810844 0.027839284622048 1.12457419595775 0.489836992277014
2499.739655 0.026794225185935 1.126700903739 0.48975520611588
2501.668467 0.026815608634798 1.12751338808667 0.489591792187209
2503.597278 0.027304275273118 1.12627656708646 0.489491336339265
2505.52609 0.027204776413524 1.12533282952265 0.489243691056955
2507.454901 0.027632766360656 1.1250637957487 0.489091133734105
2509.383713 0.02768664062839 1.12626581696714 0.488733642591167
2511.312524 0.027338207941663 1.12728501102667 0.488044877690094
2513.241336 0.026633344906175 1.12658375269318 0.488366010317672
2515.170147 0.025816213366409 1.12659474968838 0.488429242400294
2517.098958 0.026212179197146 1.12905494773741 0.488023997505953
2519.02777 0.026330553096657 1.13048955560215 0.488072032907541
2520.956581 0.026017964095581 1.12801466282458 0.487843933543863
2522.885393 0.026049858453343 1.12642569328736 0.488161157099995
2524.814204 0.026053085776251 1.12849312828231 0.488124962524737
2526.743016 0.0260462796056 1.12950925996217 0.487381067818569
2528.671827 0.026129296994545 1.12879342430107 0.48749075456934
2530.600639 0.026692969699034 1.13045825344063 0.487361214260122
2532.52945 0.027329751995563 1.13184976390711 0.486803153850379
2534.458262 0.027623481005285 1.13117022082089 0.487229345533403
2536.387073 0.027413132221071 1.13096021339065 0.48770069525936
2538.315885 0.026824371438392 1.13055316736069 0.486995448440108
2540.244696 0.026676138922856 1.13068447690139 0.486289344805625
2542.173507 0.027247940638401 1.13123054070696 0.486383399096183
2544.102319 0.026876099283153 1.13170986898699 0.486398870784115
2546.03113 0.025671481913999 1.13303071028626 0.486089158916897
2547.959942 0.026245182729669 1.13484326166034 0.48624920453893
2549.888753 0.027218326340906 1.13585467216172 0.487168166655078
2551.817565 0.027366326175501 1.13567848432674 0.48766556593079
2553.746376 0.027287372465453 1.13663265357548 0.486891721855374
2555.675188 0.0270106117229 1.13640510671484 0.486614568461662
2557.603999 0.027387475537436 1.13554314700685 0.487174481339557
2559.532811 0.02770605054739 1.1369848613436 0.487113540090073
2561.461622 0.028020805268906 1.13703384854607 0.487253617847117
2563.390434 0.028072768755549 1.13646529482327 0.487121907416561
2565.319245 0.027176298442955 1.13639731178273 0.486478754777964
2567.248056 0.026723710889397 1.13678286867175 0.486373964547824
2569.176868 0.026590767938345 1.13851442902919 0.486249203296807
2571.105679 0.026690986740809 1.13894604688574 0.486170028829047
2573.034491 0.026925465430768 1.13927072105467 0.485768712336821
2574.963302 0.026553626605879 1.14028991021299 0.485370004489465
2576.892114 0.02664285613044 1.13995118507972 0.485751464427475
2578.820925 0.027187423078701 1.1395024696118 0.486199787813164
2580.749737 0.026953664308238 1.13961780411808 0.486169238854484
2582.678548 0.026005136512971 1.13979971928301 0.485711916821636
2584.60736 0.02581486167726 1.14091593826758 0.48540307810216
2586.536171 0.026865876651885 1.14315090460984 0.485422890976188
2588.464983 0.02707359969122 1.14469379429948 0.485968461351721
2590.393794 0.02667882575311 1.14508360778982 0.486282197998468
2592.322605 0.02665386347227 1.14622550632922 0.48611445562791
2594.251417 0.026286326821967 1.14661711540632 0.485950187089828
2596.180228 0.026586260703591 1.1457293633342 0.48570125959187
2598.10904 0.027311433929816 1.14656689584113 0.486014125951265
2600.037851 0.027524414717569 1.14679345524296 0.485984445479633
2601.966663 0.02719413943356 1.1461912548523 0.485732912826913
2603.895474 0.026834721115157 1.14757906593623 0.485571684830764
2605.824286 0.026695088782269 1.14999383937014 0.485237666582392
2607.753097 0.026255883807495 1.15218773786896 0.486050239187193
2609.681909 0.026320267838358 1.1512953712759 0.486613183866066
2611.61072 0.026446764428238 1.15026273978156 0.486041674263597
2613.539532 0.027124633790564 1.15143259112745 0.485578709572088
2615.468343 0.028207690573712 1.15163894672728 0.485486077694203
2617.397154 0.028071876685268 1.15355250439842 0.485467685461172
2619.325966 0.027835724575458 1.15488629399688 0.485695456367928
2621.254777 0.027322450496708 1.15406176088391 0.486243635157287
2623.183589 0.026920985377339 1.15544364719734 0.486103678833652
2625.1124 0.027141131354039 1.15798865524324 0.485965893779992
2627.041212 0.027073167271896 1.15958887191982 0.486413351014214
2628.970023 0.027083561584919 1.15778073814738 0.486394524230033
2630.898835 0.027314219825019 1.15688297624809 0.48573401623771
2632.827646 0.027334647932414 1.16006773328107 0.485327059900767
2634.756458 0.027077954289789 1.16197441783226 0.485725017224714
2636.685269 0.027225475913715 1.16305746611787 0.485762630479356
2638.614081 0.027031373863264 1.16261133249806 0.48520111739057
2640.542892 0.026595032536012 1.16129253923547 0.485148427731338
2642.471703 0.026929847249091 1.16205035867054 0.485583720379632
2644.400515 0.027356879117778 1.16230800667384 0.485834067837064
2646.329326 0.027344339212878 1.16324625728153 0.485673707768291
2648.258138 0.027371456479384 1.16453211822014 0.485388747475632
2650.186949 0.02783719428731 1.16457784773949 0.485636488952045
2652.115761 0.027416135116128 1.16555276019953 0.486442556586813
2654.044572 0.027325236392564 1.16671980355725 0.486880033023283
2655.973384 0.028141681571886 1.16722131051615 0.486645861618029
2657.902195 0.028076105110068 1.16819890308709 0.486307493579789
2659.831007 0.028376050208468 1.17020703364058 0.486458422664648
2661.759818 0.028656884786329 1.17247254311365 0.486230331775773
2663.68863 0.0280126833717 1.17338063086776 0.485463025461687
2665.617441 0.027864447168916 1.17359464449481 0.485313086304999
2667.546253 0.028400905286447 1.17520814776213 0.485693243288302
2669.475064 0.028480582105975 1.17553765879129 0.48671508983021
2671.403875 0.027969212313241 1.17418743213461 0.487696148278676
2673.332687 0.027657090369892 1.17520327455681 0.487801494052108
2675.261498 0.028344533073606 1.17654810540722 0.486896529989316
2677.19031 0.028694649973902 1.17790628546224 0.485576969243772
2679.119121 0.027767588678494 1.18064951338551 0.485560747722324
2681.047933 0.02861032096288 1.18124453088468 0.486654227612269
2682.976744 0.029979149166439 1.18109785525153 0.487831964527328
2684.905556 0.030058350773343 1.18361614601407 0.487827030606793
2686.834367 0.029970313963954 1.1853698400369 0.487303263432975
2688.763179 0.02915694784846 1.18601793982269 0.487704278067098
2690.69199 0.028613557530047 1.18824290908846 0.487206128193292
2692.620802 0.028197747380854 1.18788781961072 0.486350236315864
2694.549613 0.02823824372727 1.18696971492154 0.486630979485883
2696.478424 0.028673887903533 1.1888598814336 0.486690301590011
2698.407236 0.028684282544541 1.18908938040065 0.48650345457158
2700.336047 0.029273787510568 1.18893544133953 0.487115465864366
2702.264859 0.029482954476505 1.19023563657999 0.487746589295855
2704.19367 0.029391096184518 1.19199479778588 0.48797827977105
2706.122482 0.029489409566019 1.1932771554707 0.488508685961442
2708.051293 0.029714823410635 1.19449796583323 0.488488121550926
2709.980105 0.029645422205685 1.1968066074998 0.487841475248512
2711.908916 0.028870764450686 1.19836747257977 0.487343757968949
2713.837728 0.028968598947792 1.19896248823404 0.48697108545916
2715.766539 0.029725822368462 1.19850410061306 0.48709032281188
2717.695351 0.02964686473836 1.19928448347796 0.487711894101767
2719.624162 0.02926162586537 1.2011171587625 0.487990475202109
2721.552973 0.029586425051032 1.20288405929113 0.487585668572264
2723.481785 0.029595864250792 1.20642476609491 0.487563367870477
2725.410596 0.02990633101665 1.2069660155261 0.48764136059346
2727.339408 0.030983239006898 1.20739297435179 0.487420644310919
2729.268219 0.030926259641269 1.21025892954207 0.487854223042548
2731.197031 0.03062463064048 1.2106496115249 0.488668581282447
2733.125842 0.030724857905701 1.21172392491866 0.489208982241706
2735.054654 0.030848499144056 1.21354892824064 0.48931650262267
2736.983465 0.030946815545272 1.21408306874748 0.489937671629041
2738.912277 0.030922328846964 1.21538667576474 0.490379525208792
2740.841088 0.031462644032906 1.21819973011891 0.489665985302331
2742.7699 0.031972383305037 1.2204136917627 0.489863818892255
2744.698711 0.031383566350903 1.22116785260845 0.4905010611056
2746.627522 0.030626082294782 1.22263561795107 0.490073652915716
2748.556334 0.031210832841881 1.22455103429141 0.48981905722937
2750.485145 0.031947544533027 1.22645944592714 0.490372498448648
2752.413957 0.031297564699839 1.22864654370839 0.490960248783307
2754.342768 0.030487998637405 1.23121530746155 0.490950538310464
2756.27158 0.030814239637053 1.2329437793022 0.490386787150149
2758.200391 0.030753915652549 1.23430572172471 0.490119597999062
2760.129203 0.030103474234304 1.23537093058613 0.490456811330118
2762.058014 0.030449781418592 1.23499792429111 0.49057909765575
2763.986826 0.03032256202375 1.23628828297813 0.490752185883394
2765.915637 0.029745233115999 1.23851006341457 0.490968695245206
2767.844449 0.029846891983092 1.24203975980901 0.491188245082691
2769.77326 0.029815238537038 1.24507498839251 0.491771230170675
2771.702071 0.02925081680254 1.2451626031074 0.491994257828358
2773.630883 0.028673023015521 1.24700926811806 0.492226839351671
2775.559694 0.029062800936221 1.24950310096357 0.492273142580915
2777.488506 0.029498930430423 1.25190591421554 0.491896085634633
2779.417317 0.029389392844622 1.25284141846037 0.49158112403799
2781.346129 0.029019923891476 1.25407651603569 0.491313493283568
2783.27494 0.028528616308659 1.25809225402274 0.492112284675364
2785.203752 0.028405224493547 1.25947755767155 0.493003146212625
2787.132563 0.028282788631076 1.26008386606864 0.492688610808588
2789.061375 0.028489562213825 1.26244867823488 0.492618543186396
2790.990186 0.028778520257633 1.26712058489173 0.493203718606888
2792.918998 0.028160118694882 1.27093499227626 0.493412858255872
2794.847809 0.02735729496301 1.27265691781249 0.493307617065655
2796.77662 0.027293152968518 1.27540889006805 0.493817245223058
2798.705432 0.027359927384924 1.2762637197749 0.494461927464224
2800.634243 0.0276804134345 1.27822948749779 0.494425727637457
2802.563055 0.028204446528288 1.28121303283375 0.494491139692642
2804.491866 0.027815396869931 1.28304156934569 0.494282113049539
2806.420678 0.02733843557171 1.28502229898326 0.49360585278436
2808.349489 0.026516991869484 1.28680521270679 0.494400343956019
2810.278301 0.026074444018848 1.28807841114495 0.49552444390739
2812.207112 0.026415944116222 1.28615718884096 0.4956958148883
2814.135924 0.025386204682668 1.28658334290369 0.496009187511294
2816.064735 0.025712410863895 1.29171226491616 0.496009463763645
2817.993547 0.027099790012971 1.29751499113349 0.495814325846794
2819.922358 0.026650069926762 1.30113916542714 0.495660442687884
2821.851169 0.026163564571053 1.30025718501564 0.496046769874415
2823.779981 0.025275252267091 1.30046024687387 0.49643570600231
2825.708792 0.025139446715111 1.30169112617761 0.49583106390214
2827.637604 0.026224847402646 1.30056682975032 0.496400214995844
2829.566415 0.025781346715171 1.30068806419699 0.49756214824329
2831.495227 0.024978562937315 1.30348570194522 0.497578492454673
2833.424038 0.024498285599036 1.30736212311159 0.497441105259948
2835.35285 0.024143187430116 1.31061449663109 0.497556462883681
2837.281661 0.023825357356931 1.31235919460202 0.497378254522525
2839.210473 0.023394778385339 1.31513641989325 0.497470595706223
2841.139284 0.023878632405447 1.31881676019823 0.498378069784218
2843.068096 0.024426512201408 1.32128356369217 0.498637176621489
2844.996907 0.025398663210003 1.32371094705487 0.498948833381479
2846.925719 0.027751182423158 1.32270815972066 0.499746028007013
2848.85453 0.029713436097837 1.32123673803406 0.50028830401281
2850.783341 0.02945051805324 1.32470661504009 0.501078574389541
2852.712153 0.028407334581495 1.32920208115342 0.500807410680763
2854.640964 0.02757583870492 1.33182379521509 0.499982519941164
2856.569776 0.025333937951737 1.33148185746206 0.500081815386809
2858.498587 0.023976952604423 1.33084233131473 0.500772626686593
2860.427399 0.024221451061603 1.33055768926493 0.50126670734289
2862.35621 0.024364186188946 1.33000745505092 0.501224421548873
2864.285022 0.025042981549494 1.32995162409173 0.501593425765064
2866.213833 0.025147019308069 1.33047635457932 0.501996309677967
2868.142645 0.024005988085928 1.33366889908479 0.502050006630797
2870.071456 0.02336758249555 1.33735543540475 0.502289156820591
2872.000268 0.023796971332007 1.3392394956536 0.502415819605898
2873.929079 0.024257418861151 1.34235802389637 0.502404803615958
2875.85789 0.025112511396115 1.34613492331255 0.502026790114192
2877.786702 0.025601160593226 1.34675496030779 0.501775164531009
2879.715513 0.026027225036977 1.34823451322484 0.503008470763876
2881.644325 0.027775352242824 1.35007329934172 0.503893909508125
2883.573136 0.028415971431858 1.35147998522916 0.503443784384131
2885.501948 0.027588297782948 1.35452556646836 0.503426253153991
2887.430759 0.026909709687394 1.35419418283763 0.503483860886401
2889.359571 0.02765495543978 1.3564904297781 0.503776441757891
2891.288382 0.028430314748161 1.36041956987334 0.504413019468552
2893.217194 0.028040307621334 1.36064506349712 0.504663909831925
2895.146005 0.02819691052841 1.36044251799221 0.504416612403237
2897.074817 0.028234062209647 1.36029211501184 0.503944765111866
2899.003628 0.028175174900197 1.36175015145905 0.504610011758903
2900.932439 0.027631317948594 1.3609410724589 0.506036685978727
2902.861251 0.027850033771021 1.36343027442627 0.506861809951319
2904.790062 0.029260410211006 1.36911076753784 0.506406876121268
2906.718874 0.030037229029533 1.37132945511439 0.505975836485712
2908.647685 0.031051543635883 1.37547319827934 0.506762735467134
2910.576497 0.031809277895231 1.37926394903021 0.507533142602534
2912.505308 0.033722956401741 1.38224016914565 0.508024693976496
2914.43412 0.035911493525449 1.38392215590023 0.508235642517081
2916.362931 0.036880055137516 1.38506458007775 0.5086107876859
2918.291743 0.037544691375513 1.38870816640944 0.509094532270905
2920.220554 0.03762820664871 1.38980732409129 0.50897057454871
2922.149366 0.038419498790293 1.39102108251448 0.508897005584752
2924.078177 0.038830384376829 1.39743440301499 0.510004105089082
2926.006988 0.039324431020151 1.40217459506265 0.511256758938819
2927.9358 0.039864841224066 1.40483703511879 0.510772239659828
2929.864611 0.040293900461308 1.41138787305502 0.510481901893243
2931.793423 0.040701456632314 1.41282873648121 0.510733261720711
2933.722234 0.039719679264066 1.41112345522997 0.510960730818581
2935.651046 0.039719562041957 1.41375903119772 0.511628691361539
2937.579857 0.040380892312017 1.41798405207437 0.512146354042886
2939.508669 0.041503440637951 1.42257741516695 0.512286946933725
2941.43748 0.042599250156221 1.42203591100411 0.511612143941353
2943.366292 0.042811343187225 1.41817588769601 0.511800086039373
2945.295103 0.043153440904927 1.41926149660278 0.512293423380604
2947.223915 0.043344984222148 1.42318921597942 0.511784565437962
2949.152726 0.044273547335847 1.42377794171915 0.511962951218113
2951.081537 0.044428291593173 1.43083546129314 0.51269435270825
2953.010349 0.043724132279323 1.44141494626484 0.513117757569525
2954.93916 0.043327308894682 1.44231904144075 0.513115861802583
2956.867972 0.042741697609372 1.44227843255246 0.513353769603985
2958.796783 0.042790331467882 1.44250059816955 0.5133427508393
2960.725595 0.042812677982175 1.44615016176079 0.513387773254437
2962.654406 0.041888688277327 1.45029022783988 0.51403622160193
2964.583218 0.040387376094817 1.44736847471631 0.513811895674619
2966.512029 0.039600118213609 1.44460815999969 0.513346897190786
2968.440841 0.039039882070212 1.44567316424831 0.513855457209962
2970.369652 0.038397930188633 1.45196502017791 0.514823226780248
2972.298464 0.037976777926728 1.45709696112696 0.514538075160984
2974.227275 0.03694678929096 1.45719086434032 0.514074372207662
2976.156086 0.036522304617847 1.45563084429448 0.514651582420886
2978.084898 0.03685145418364 1.46154285871062 0.514644473247435
2980.013709 0.037011909129764 1.47079246879395 0.51469948921328
2981.942521 0.037068183448824 1.46888523246547 0.515287568870286
2983.871332 0.036854447826541 1.46530401097836 0.516105482925091
2985.800144 0.036631633224017 1.46802687652402 0.516943832137225
2987.728955 0.03650630894207 1.47569523368578 0.517430710879808
2989.657767 0.03578649628409 1.48481848703686 0.517648222177523
2991.586578 0.035600005545741 1.49051691033131 0.516909469680108
2993.51539 0.036286128877158 1.48931856334255 0.51635928410958
2995.444201 0.035940978647243 1.49017880738451 0.516976060923066
2997.373013 0.035523193198893 1.49607085192131 0.517307400303279
2999.301824 0.035813627436132 1.49495782145376 0.517353730280645
3001.230635 0.036441451438969 1.49493627975102 0.517990072561827
3003.159447 0.015938382769342 1.49742501946933 0.511102263605668
3005.088258 0.015808399569927 1.50228633958985 0.51201321859124
3007.01707 0.016492869481887 1.50813858456131 0.512686129296071
3008.945881 0.0169533102469 1.50917754965445 0.513264779463741
3010.874693 0.017539868100234 1.51278118444782 0.514034588424713
3012.803504 0.018146018878575 1.51573705803088 0.515416110281352
3014.732316 0.01926285381371 1.51737592197686 0.516285448000141
3016.661127 0.020841679611016 1.51577938538007 0.517099191330587
3018.589939 0.020957237653068 1.51720477949731 0.518612458285627
3020.51875 0.021664712688742 1.52414959649037 0.518833606556172
3022.447562 0.022956487348444 1.52537151071958 0.519357593273246
3024.376373 0.023537385608764 1.52750364463918 0.520757968058314
3026.305185 0.024097269466693 1.53242373096505 0.5213380294787
3028.233996 0.025154999151118 1.53641709564815 0.521970240154358
3030.162807 0.026309742924295 1.53817686257282 0.522515556007289
3032.091619 0.027209371043832 1.54016023373898 0.523147783994636
3034.02043 0.028525663711159 1.54262449970984 0.523695287290966
3035.949242 0.029759807467076 1.5431020566311 0.524760768825517
3037.878053 0.031164569912631 1.5451259218922 0.52640032440201
3039.806865 0.031641398872764 1.55045801949554 0.526877034992422
3041.735676 0.031564413104943 1.55450739494808 0.526896152841305
3043.664488 0.032817749448013 1.55166629580473 0.527836990295398
3045.593299 0.034265131926291 1.55453448498729 0.529846499122539
3047.522111 0.035995942774218 1.56225057969696 0.531120307258698
3049.450922 0.037703398983225 1.56503955820751 0.531911728682854
3051.379734 0.03917960462586 1.56544594685021 0.532783135154104
3053.308545 0.040256307436361 1.56448834716362 0.533184725200164
3055.237356 0.040821166399606 1.56516688041776 0.533920985715
3057.166168 0.04203698800707 1.56498752734192 0.534541644478353
3059.094979 0.043347475847597 1.5676002885301 0.535375289125326
3061.023791 0.044370740381574 1.57014271125783 0.535915557648098
3062.952602 0.045021683276912 1.56844966264518 0.536373247553808
3064.881414 0.046340378976717 1.56996816650476 0.537395138623654
3066.810225 0.048672482906617 1.57566611494821 0.538337507417448
3068.739037 0.050742260895089 1.57972975647073 0.539965839056569
3070.667848 0.05284846034604 1.58159397509107 0.541295586408728
3072.59666 0.054209919983186 1.58533345708618 0.541791153165956
3074.525471 0.054788808042929 1.58197979615512 0.542290637866361
3076.454283 0.055800843706311 1.57984430795438 0.542665363276049
3078.383094 0.056814812983917 1.58418253070499 0.542814470010262
3080.311905 0.058081242500762 1.58275624717231 0.543859988076611
3082.240717 0.059796182170697 1.57965910669116 0.545147684437893
3084.169528 0.061116241846235 1.58089062164492 0.545561561842924
3086.09834 0.062612775309322 1.58864206098709 0.546191082119419
3088.027151 0.064777356953068 1.594690076698 0.546711051228331
3089.955963 0.067058716250025 1.59941319284328 0.547755793731436
3091.884774 0.068684074279809 1.60260405353287 0.548514909862476
3093.813586 0.069161756096858 1.59830720806137 0.548013608755071
3095.742397 0.070130099333061 1.59465873401546 0.548201428967368
3097.671209 0.072200328973062 1.59225640050658 0.549601429938286
3099.60002 0.073770383531184 1.59420234159155 0.55161455496148
3101.528832 0.074779951762127 1.59920448563674 0.552783774528871
3103.457643 0.07656914740199 1.6007763968787 0.552978572564871
3105.386454 0.079482925093279 1.60213313966932 0.553146412237472
3107.315266 0.081485157537637 1.60478851089138 0.553808654923987
3109.244077 0.082268151599813 1.60629882228763 0.554350891993818
3111.172889 0.084105942796296 1.60819219762266 0.554840519940721
3113.1017 0.086703005660704 1.61155440672659 0.556092883566081
3115.030512 0.088183596668509 1.61628725568569 0.557013915085896
3116.959323 0.088665300598119 1.62283531488636 0.557975409290014
3118.888135 0.089874685706864 1.62016997121072 0.55866468826331
3120.816946 0.09153335409728 1.61418782974343 0.558994761651048
3122.745758 0.092814101203599 1.61754972527713 0.559680142777629
3124.674569 0.094631245236926 1.6250048569865 0.560996576941509
3126.603381 0.096621193438176 1.62657718716416 0.562327838396891
3128.532192 0.097750391364518 1.62543973830602 0.562225629793858
3130.461003 0.09829439770587 1.63412886060479 0.562312175455316
3132.389815 0.100166780896255 1.63884788465065 0.562739699229157
3134.318626 0.102294302461094 1.63498317357875 0.563564316855345
3136.247438 0.102310998212714 1.63641553917699 0.564709936366073
3138.176249 0.10302925017281 1.64132127608677 0.565064412649895
3140.105061 0.104376347916876 1.64576607648842 0.565754239097027
3142.033872 0.105359283989227 1.6484052073863 0.567024316088799
3143.962684 0.108121185693959 1.64940262621276 0.568370986583593
3145.891495 0.110202156092149 1.65108434238509 0.56903476625369
3147.820307 0.110279161644099 1.65829147848298 0.569901262996875
3149.749118 0.111274185115016 1.66298658332956 0.570754291775816
3151.67793 0.113109263278624 1.66009975999799 0.570732973878606
3153.606741 0.114734752849558 1.66041342877943 0.571255846951461
3155.535552 0.116139144153098 1.66838300329408 0.572454306549861
3157.464364 0.116904037535048 1.66873136061466 0.573552742230677
3159.393175 0.118684279892062 1.65590934040964 0.574126548480394
3161.321987 0.120871510708374 1.65535302953249 0.574879165164474
3163.250798 0.121869627290191 1.66674087583462 0.575851931317316
3165.17961 0.122712170216735 1.67229620063008 0.576915212712828
3167.108421 0.123207627633853 1.67315621512302 0.576988300633906
3169.037233 0.124393470302861 1.67546427435011 0.576757278932625
3170.966044 0.125596578328858 1.68137916042629 0.577767068330725
3172.894856 0.127039114010483 1.68780547144947 0.578593276754981
3174.823667 0.129506357402805 1.68754826828384 0.58014001475636
3176.752479 0.130409846310393 1.68456339591493 0.580937116307074
3178.68129 0.130867076842135 1.68790287825459 0.58106590451617
3180.610102 0.132368670066248 1.68878232122489 0.582136710556414
3182.538913 0.134825653510562 1.69082638245723 0.58261098732289
3184.467724 0.136147788078378 1.69559092054387 0.583881122252329
3186.396536 0.136156354587381 1.70248061992683 0.58496418176539
3188.325347 0.136725700863 1.70794070103682 0.584976362879835
3190.254159 0.136703618352603 1.70351821573308 0.5855568475166
3192.18297 0.137851962462529 1.70171556339167 0.586935859646244
3194.111782 0.139883941487324 1.6953508180129 0.58791846990402
3196.040593 0.140467221161409 1.69750130976904 0.588033788368584
3197.969405 0.139869466648893 1.70536956429385 0.588460695064775
3199.898216 0.140405332102016 1.69945094150022 0.589096494738454
3201.827028 0.142055219267487 1.70042988128386 0.590089598593605
3203.755839 0.142266860231181 1.70012844296362 0.590808981110566
3205.684651 0.142699298919697 1.69689706330228 0.590655786964802
3207.613462 0.143709845726355 1.69606938754179 0.59073281483838
3209.542273 0.14464425730125 1.70023921295407 0.591878280658243
3211.471085 0.145385658246408 1.71198350007428 0.592560263946337
3213.399896 0.14641254752888 1.71736739560125 0.592508469723214
3215.328708 0.147446165081012 1.71456161905847 0.594149714662297
3217.257519 0.147528020504941 1.70757531438944 0.59594423094238
3219.186331 0.148476877271327 1.71076474608948 0.595826709478917
3221.115142 0.148802072795532 1.72031573221604 0.595243035099191
3223.043954 0.148842735507619 1.72018019632396 0.596632366025099
3224.972765 0.149384449858427 1.7129142601288 0.597835008308197
3226.901577 0.149012678681729 1.7116648024595 0.597686142100896
3228.830388 0.149070585964779 1.71419322908941 0.598268537587485
3230.7592 0.150493232330491 1.70834373985794 0.598436117271784
3232.688011 0.152289577361322 1.70240961368689 0.599643597718297
3234.616822 0.15295780124682 1.69996473305145 0.600830652446664
3236.545634 0.153293087702071 1.70429283492919 0.600361829835483
3238.474445 0.152705232598048 1.71095147649065 0.600757951022238
3240.403257 0.152761707391974 1.71334990002387 0.601623339690742
3242.332068 0.154682217381922 1.7098435831513 0.601626819238975
3244.26088 0.155655649454122 1.70343599075621 0.601092256689521
3246.189691 0.156055152186869 1.70395888431175 0.602211441385314
3248.118503 0.155768126806201 1.70439083675731 0.603540919518673
3250.047314 0.155916589263554 1.70640397748567 0.603783832019237
3251.976126 0.157548806371785 1.71187290352654 0.604001496568208
3253.904937 0.159412014377645 1.71195764542383 0.604009329665022
3255.833749 0.160288758700396 1.70534752486328 0.605027589311852
3257.76256 0.160386926544996 1.70554393542677 0.60599493601369
3259.691371 0.161087365864621 1.70545519867267 0.606313614626771
3261.620183 0.161145287980826 1.69999480178393 0.606620976334904
3263.548994 0.161238187062868 1.71013010579471 0.606671475408996
3265.477806 0.162443661008486 1.71693764411537 0.606629677851056
3267.406617 0.163697081460801 1.71157657753725 0.607026291577432
3269.335429 0.163888214420412 1.70098941727359 0.608244460133352
3271.26424 0.164157931385732 1.69061847449356 0.608556624531954
3273.193052 0.165650508560138 1.69395483954718 0.608719019322636
3275.121863 0.167115817917318 1.70100365602141 0.609648133708152
3277.050675 0.168300354977145 1.70303745908808 0.609785279736995
3278.979486 0.168287841853031 1.6971524919486 0.609834040913747
3280.908298 0.168489056613455 1.69389688628393 0.609962044223305
3282.837109 0.169988478086647 1.69248527994367 0.60984709701686
3284.76592 0.171120370026288 1.69056032363396 0.609971181634286
3286.694732 0.170896033896916 1.69277372994624 0.610291631191205
3288.623543 0.170542305884256 1.69359018078897 0.611145889090415
3290.552355 0.171577404136683 1.69644462389815 0.612318454173819
3292.481166 0.17241028049732 1.69222763052417 0.613438799072561
3294.409978 0.173841769593095 1.68831205230535 0.613669139562278
3296.338789 0.175190865439923 1.69414855506208 0.612938486753487
3298.267601 0.175670571990725 1.69425600241309 0.6130708534798
3300.196412 0.176336247264646 1.68762295538724 0.61345228596429
3302.125224 0.176469436530032 1.68561355212066 0.613934307411647
3304.054035 0.17727795391412 1.68763385886539 0.614178148927885
3305.982847 0.178791072270845 1.68940076971189 0.613415701315322
3307.911658 0.180716942984024 1.68693048481684 0.614470758366322
3309.840469 0.181680839292527 1.68048759457268 0.616358431873851
3311.769281 0.181296833204827 1.68166380816575 0.616507356543492
3313.698092 0.182082902955981 1.68157052074306 0.61639631115179
3315.626904 0.183776893590566 1.68001160568327 0.617097404642819
3317.555715 0.184877473479124 1.68041201947181 0.617508484522126
3319.484527 0.185343854659938 1.68124193334552 0.617958761255682
3321.413338 0.185600270068212 1.68373655353411 0.61970417987793
3323.34215 0.186074328505821 1.68115619110584 0.62089047671026
3325.270961 0.187548414300065 1.68179821747686 0.620745015311802
3327.199773 0.188056529987341 1.68270741821125 0.620269880691855
3329.128584 0.188536365551653 1.69084585730597 0.620651376409491
3331.057396 0.190162985563442 1.69241635770236 0.621393041016503
3332.986207 0.190374360330974 1.68373709933678 0.622125572251657
3334.915018 0.190772715205958 1.68622426919145 0.623582399628779
3336.84383 0.19186914146132 1.6794162733868 0.623894238929128
3338.772641 0.192476549334031 1.67397925951152 0.62375181620583
3340.701453 0.192847592960456 1.67213015551474 0.62410503274717
3342.630264 0.193121788601248 1.67041103363799 0.624656859072465
3344.559076 0.193173037147286 1.67060875179586 0.625254860732141
3346.487887 0.194392262727883 1.6696121008214 0.625250502295226
3348.416699 0.196244441739266 1.67775723335271 0.625283601237744
3350.34551 0.196536877591377 1.6818908789378 0.626073256034668
3352.274322 0.197082489723619 1.68277164820809 0.627619508295851
3354.203133 0.197134221822189 1.67745257668734 0.628065969509522
3356.131945 0.19688674768323 1.67531561458753 0.628520711532718
3358.060756 0.196983552271032 1.68004539672422 0.629525171351924
3359.989568 0.197139335542994 1.68142189571851 0.629883661994752
3361.918379 0.198514983148151 1.68022402020512 0.629885837022052
3363.84719 0.199947254495896 1.66840597399453 0.629422798754015
3365.776002 0.2017675193657 1.66164388107947 0.630506994611992
3367.704813 0.201978945485207 1.66224120556498 0.631659608565796
3369.633625 0.200417991355702 1.67267938816021 0.631594263874693
3371.562436 0.200437118898751 1.67792954799177 0.631508880975119
3373.491248 0.201879518540448 1.66996440250492 0.631769374692627
3375.420059 0.202751287748227 1.67039463533647 0.632549128119689
3377.348871 0.203359793317164 1.66692450243158 0.633090606859826
3379.277682 0.204105462846558 1.65639318872832 0.633449998026785
3381.206494 0.203176014533195 1.64978153694182 0.632405800211775
3383.135305 0.202740523033896 1.65754584866961 0.632292536064543
3385.064117 0.203010939196975 1.66153166851377 0.63410953991347
3386.992928 0.203782979365394 1.65485794013537 0.635148109539993
3388.921739 0.20517608314724 1.65259701356942 0.635608153386989
3390.850551 0.205397116176886 1.65383669860493 0.635577219278406
3392.779362 0.205280044706271 1.65815510379495 0.635848628605109
3394.708174 0.204274321812728 1.65516700600001 0.635956232767723
3396.636985 0.203848891185312 1.65553485600823 0.636242456868132
3398.565797 0.204348547999507 1.65245379253693 0.636813606853535
3400.494608 0.205110538633013 1.6455692214559 0.636550027514838
3402.42342 0.205981887412 1.6455338282069 0.636577907121003
3404.352231 0.205471555444143 1.64692416757654 0.636922950171494
3406.281043 0.204395811035638 1.6460449796675 0.637616532999036
3408.209854 0.204119045383681 1.63690071418491 0.638720103348663
3410.138666 0.20515391225851 1.63596156928179 0.638762797612563
3412.067477 0.205961956084641 1.63456521193302 0.637297612980108
3413.996288 0.206780564676029 1.63303116351953 0.636746491444749
3415.9251 0.207190087362345 1.63287773112466 0.637897528476096
3417.853911 0.206838008895122 1.62779676189095 0.639011126761816
3419.782723 0.206479218924264 1.63305682850324 0.638827700218441
3421.711534 0.205821648586808 1.63292864769203 0.638819419254932
3423.640346 0.206650326443834 1.62625236874646 0.639845466528679
3425.569157 0.208150466564463 1.62441322161051 0.63981322214681
3427.497969 0.208212762258726 1.62264706027426 0.640056773481021
3429.42678 0.206631940881306 1.61709175548063 0.640560003840348
3431.355592 0.207399243749586 1.61808043569935 0.641464964289075
3433.284403 0.209292694671347 1.6149075623668 0.641943375133246
3435.213215 0.208363145431887 1.60521993280296 0.639814514993745
3437.142026 0.207426420055348 1.60992700387242 0.63866603552604
3439.070837 0.206941011693643 1.60970092130614 0.63946116198409
3440.999649 0.206722742022212 1.60463065999109 0.640798316496859
3442.92846 0.20599035263059 1.59838584919877 0.640930767993038
3444.857272 0.206043533335375 1.59826214476237 0.640004028272055
3446.786083 0.206967654607561 1.60317953495246 0.639371833894058
3448.714895 0.206783915672604 1.59745352124701 0.639117388643721
3450.643706 0.206322013782065 1.59772972839807 0.640266745546884
3452.572518 0.205673557903985 1.59705178852645 0.641022687834872
3454.501329 0.206162682644569 1.59395725551099 0.641417001510909
3456.430141 0.206099802969261 1.58769806744236 0.641787354623836
3458.358952 0.205671958163656 1.58348120299862 0.64146884541638
3460.287764 0.205297830371489 1.58254897151645 0.641584306331731
3462.216575 0.204889175800492 1.57914932017152 0.642158576432118
3464.145386 0.204959619857199 1.57826697669084 0.641116783290774
3466.074198 0.204521714429895 1.57081278207841 0.63970903095747
3468.003009 0.204959033021716 1.56705932979007 0.640675407656167
3469.931821 0.204073688357175 1.5678421170812 0.640732046370801
3471.860632 0.202739974035159 1.57144308002768 0.640102019883932
3473.789444 0.201858027315838 1.56482558925011 0.6401582221525
3475.718255 0.200970821774974 1.54885197036015 0.640162140487863
3477.647067 0.200966452414414 1.54310841675707 0.64023446369764
3479.575878 0.201203290570304 1.53829120695476 0.639647142341802
3481.50469 0.201308256287696 1.53856366060471 0.639495518593152
3483.433501 0.200262815806755 1.53936554392205 0.639419705357368
3485.362313 0.200118423979606 1.53875762238214 0.639422752414503
3487.291124 0.198991012024876 1.53672289181379 0.639127787693457
3489.219935 0.197817594133646 1.5343423663447 0.639407061643757
3491.148747 0.197526481707357 1.53089204142359 0.639938604883883
3493.077558 0.196250968373697 1.52186893757074 0.638977466918092
3495.00637 0.195676010167398 1.51834475625063 0.638649393456502
3496.935181 0.194814811085583 1.51533499028474 0.638205867282776
3498.863993 0.194388505942983 1.51555763335831 0.638077339464796
3500.792804 0.192645127476281 1.51109834859045 0.638112626403169
3502.721616 0.192032815756969 1.50939940327622 0.63764993625796
3504.650427 0.19316475067067 1.51357460946933 0.63829996253515
3506.579239 0.192505445962076 1.50568575284265 0.63817840529356
3508.50805 0.192829982425293 1.50273601470614 0.637176353431368
3510.436862 0.192345681448542 1.49883211842479 0.636525031257004
3512.365673 0.191520021110996 1.49225997950512 0.635490779318697
3514.294484 0.18994310798684 1.48831819343762 0.63436855259077
3516.223296 0.188492811664502 1.48595808958961 0.634872152858461
3518.152107 0.187752072416965 1.4835694530261 0.63501068533536
3520.080919 0.186368957234201 1.47902893818894 0.634099754881973
3522.00973 0.186131605810618 1.47187788671533 0.633195813419771
3523.938542 0.184993019040363 1.46594971192555 0.632934434336572
3525.867353 0.183459463846669 1.47136820664465 0.633077316905349
3527.796165 0.182511722401835 1.46868105309421 0.631683764764494
3529.724976 0.182322804458877 1.46396949022229 0.630559893996888
3531.653788 0.181735071567339 1.46083748116759 0.629318878722464
3533.582599 0.180696290665599 1.45416826198809 0.62990387654345
3535.511411 0.179894318781954 1.45204060600658 0.631561781750665
3537.440222 0.178215696491879 1.44726564110822 0.630706245074844
3539.369034 0.176815602765518 1.44190471539564 0.629295345435061
3541.297845 0.175757278177961 1.43582262838977 0.627774291070911
3543.226656 0.17578598153537 1.43289898066021 0.627761220900764
3545.155468 0.175061255622526 1.42757224987387 0.627384883838152
3547.084279 0.173536166662196 1.42493992391056 0.625752830013208
3549.013091 0.17174802099907 1.42485643084807 0.624720576919137
3550.941902 0.170536933520395 1.41288009923302 0.623867788208907
3552.870714 0.170185604502349 1.40533684489613 0.623230166976754
3554.799525 0.16701268660858 1.40541546685023 0.621667080250475
3556.728337 0.165460541449885 1.40432059148666 0.621642688758974
3558.657148 0.164838994375142 1.39754350968331 0.621276421246624
3560.58596 0.163197796356243 1.39029826968108 0.619226526261966
3562.514771 0.161236589009114 1.38059520513252 0.617515958624212
3564.443583 0.158608054656731 1.37270090697688 0.616697713107954
3566.372394 0.158557694246186 1.37614050068453 0.615747975679785
3568.301205 0.160569951327824 1.37005509522442 0.615547664581107
3570.230017 0.159726154374637 1.36304818668727 0.616986417381077
3572.158828 0.156338340417351 1.35836477693951 0.615258955472289
3574.08764 0.153817864830308 1.35412342580251 0.612892354023932
3576.016451 0.151911653597145 1.34852685037161 0.611285663011475
3577.945263 0.151061303049746 1.34340304144917 0.610812808888652
3579.874074 0.150353717945826 1.33956514161242 0.611010479818052
3581.802886 0.147285580672443 1.33319602594885 0.609054677297954
3583.731697 0.144551002937981 1.33003902664277 0.606807703273349
3585.660509 0.141041178444524 1.31759055468233 0.603510379694626
3587.58932 0.140776273984344 1.30699417156517 0.602884375539589
3589.518132 0.140748921338855 1.30403098930831 0.603331888700783
3591.446943 0.138185208413287 1.29742511143819 0.600766567540095
3593.375754 0.136847585552346 1.2931481268895 0.598112166082891
3595.304566 0.135283011555065 1.2879187917477 0.596726699629312
3597.233377 0.134609659969892 1.28350098520103 0.596291436036865
3599.162189 0.131568391047422 1.27387229755476 0.593414470103452
3601.091 0.128426765443982 1.26687829163876 0.592489178816352
3603.019812 0.125886695505779 1.25902704626692 0.591545628551017
3604.948623 0.122369145534363 1.25063922820126 0.588774290994401
3606.877435 0.119219508102192 1.24611285389426 0.586425668357595
3608.806246 0.118217031264851 1.238730196088 0.584285168093596
3610.735058 0.118272507887427 1.23255432227027 0.582647336197403
3612.663869 0.11495799735941 1.22251671718273 0.579781716001332
3614.592681 0.112152993976381 1.21643241460179 0.579125597889237
3616.521492 0.108143488147135 1.21093183453315 0.576715717909344
3618.450303 0.10598066216804 1.20453245107263 0.572872544505766
3620.379115 0.106462545780118 1.20046798589601 0.571002414598183
3622.307926 0.102201801293925 1.19205939501814 0.56925590134817
3624.236738 0.098397931956193 1.1851540642026 0.567689101524756
3626.165549 0.093076681102278 1.1749947567432 0.562731571820947
3628.094361 0.089789274743447 1.16844725409172 0.558137728280587
3630.023172 0.092615823906112 1.16988661555429 0.560666169446017
3631.951984 0.08951598937295 1.16087550889942 0.559807679462558
3633.880795 0.085571529053899 1.15015173042601 0.556353459023687
3635.809607 0.082162182373966 1.14520582199295 0.554130951927362
3637.738418 0.079165385365079 1.14211680398159 0.552722537599539
3639.66723 0.07683025057615 1.13418954744117 0.549658017300061
3641.596041 0.07496871857721 1.12749593466052 0.54702151966317
3643.524852 0.070940333504002 1.12066625932216 0.544306494463783
3645.453664 0.064838887206842 1.11048696589514 0.540003670374727
3647.382475 0.059649509039036 1.09929094407202 0.533044762797553
3649.311287 0.061114439617742 1.10147648334949 0.529727828272123
3651.240098 0.065052948466006 1.10634384120244 0.534994963491795
3653.16891 0.059805216303416 1.09708772487415 0.534138284715904
3655.097721 0.053884464971415 1.09253462317896 0.531011622950031
3657.026533 0.052804957788903 1.09214677376284 0.530102436643496
3658.955344 0.049824820444763 1.08549970213285 0.528664380634714
3660.884156 0.045767008365882 1.07982103191204 0.526295974792771
3662.812967 0.044208759988619 1.07741835362973 0.525225235317831
3664.741779 0.041752502102963 1.07371272192185 0.524034590614371
3666.67059 0.037662878158258 1.06806445224734 0.520544978137385
3668.599401 0.033138753947032 1.06155112537526 0.514059678237526
3670.528213 0.036032680172097 1.0645674551255 0.513280740314693
3672.457024 0.03249880306563 1.06265688660153 0.514445452608422
3674.385836 0.024747235383183 1.05327126381185 0.508601335728657
3676.314647 0.034130578173175 1.05922044129151 0.510462258735091
3678.243459 0.032229614663369 1.0568733655132 0.512517446814444
3680.17227 0.026559774098451 1.05242763471638 0.51213645949
3682.101082 0.025776630142048 1.05156624064398 0.512554801210148
3684.029893 0.023692538301918 1.0486012627936 0.510927925660962
3685.958705 0.021155164448033 1.04618307715954 0.508776374288842
3687.887516 0.019980373822767 1.04190982914727 0.505148996630358
3689.816328 0.023215097410637 1.04593593205876 0.505975127761279
3691.745139 0.022418631138344 1.04790184542685 0.508726411705597
3693.673951 0.020828658536689 1.04368373563138 0.508469690076275
3695.602762 0.018998925667374 1.0413908032175 0.50843233054143
3697.531573 0.017459224999163 1.03862936736816 0.508050510302102
3699.460385 0.016651867995837 1.03528436715979 0.505958607939741
3701.389196 0.015651541151197 1.03346934007722 0.50326178429919
3703.318008 0.017155727241217 1.03701072561005 0.505072094615292
3705.246819 0.013904111199455 1.0335324418012 0.505842626905203
3707.175631 0.011184799960647 1.02882530597485 0.504629493394487
3709.104442 0.01109638391247 1.02780360532771 0.502764036871566
3711.033254 0.013037478275444 1.02632770025402 0.501157071975848
3712.962065 0.018159108807749 1.03299816978662 0.504739807440682
3714.890877 0.013897156940054 1.03240819155818 0.505607628421725
3716.819688 0.01040217179558 1.02961960828288 0.505132882911863
3718.7485 0.010576453005624 1.02843014352346 0.503931061903515
3720.677311 0.011842134978974 1.0263023856895 0.502255431510255
3722.606122 0.01266793224375 1.02637258117035 0.503191826196104
3724.534934 0.011756530247856 1.02718937369757 0.504167765814701
3726.463745 0.013154076215901 1.02956820466411 0.504191651369619
3728.392557 0.012761869363434 1.02603820225777 0.503572289308359
3730.321368 0.010439052815282 1.01979007912303 0.501478430919721
3732.25018 0.00875873258753 1.01917238352143 0.498148272375066
3734.178991 0.006953819203016 1.02219681680093 0.495093679721341
3736.107803 0.008565193490891 1.02460847951521 0.497722244032264
3738.036614 0.012016949231409 1.02554816866438 0.505342640948916
3739.965426 0.009998414568116 1.02263474040566 0.506280839800939
3741.894237 0.0056244813973 1.01708120911454 0.501544863155538
3743.823049 0.007240109213095 1.01630781578977 0.497391318833424
3745.75186 0.013190321558274 1.02335339899487 0.501615215710397
3747.680671 0.007378505344785 1.02073219097371 0.502992433628259
3749.609483 0.001120898807215 1.01649324451381 0.497466004411106
3751.538294 0.00870613867139 1.02293986493121 0.49931863314828
3753.467106 0.013707889633137 1.02386060479496 0.500907164738292
3755.395917 0.011202092165599 1.02016964967635 0.500345101172313
3757.324729 0.007816675129774 1.01945009147252 0.497744090380736
3759.25354 0.008738880204624 1.02177942878787 0.498142675436355
3761.182352 0.010193653160269 1.02268062511568 0.50119479541363
3763.111163 0.006143503908914 1.01795654411192 0.498985890680845
3765.039975 0.005383140717272 1.01611321173856 0.497740302695055
3766.968786 0.006045969776971 1.01785393385239 0.49953467279531
3768.897598 0.005774649293071 1.01787301697314 0.499610160931746
3770.826409 0.01033858449471 1.02077475465227 0.500277592284812
3772.75522 0.01056062820908 1.01946204974335 0.500038216751936
3774.684032 0.00821403857004 1.01596469416913 0.499979074330176
3776.612843 0.005998899399251 1.01373797339038 0.498464638204149
3778.541655 0.005815931791401 1.01531449097314 0.496945043761054
3780.470466 0.00932432529649 1.01935718219555 0.499071173624319
3782.399278 0.008044275076377 1.01654596024166 0.499384650307034
3784.328089 0.00692520759738 1.01595929584172 0.49859243721944
3786.256901 0.009583034378322 1.01811793365016 0.498516359857295
3788.185712 0.009116348633535 1.01722663241649 0.499294083265934
3790.114524 0.007287064488415 1.01542906845487 0.498660818461572
3792.043335 0.007226833822677 1.013399642093 0.497040033276021
3793.972147 0.006181333836693 1.01132146619145 0.496472808687887
3795.900958 0.00699222784157 1.0117586794886 0.496227808786891
3797.829769 0.008000385634157 1.01490578708551 0.49669890153235
3799.758581 0.002619471684417 1.01144058367809 0.492946097682555
3801.687392 0.006995888273007 1.01391638002414 0.492320741308927
3803.616204 0.012693870065329 1.01792943890086 0.498172574865284
3805.545015 0.006968081019686 1.01241876356808 0.495722813470469
3807.473827 0.007959044767162 1.01694691588921 0.495816099335864
3809.402638 0.00884781970869 1.01950993474785 0.49760040171221
3811.33145 0.007750703262907 1.01671406588042 0.497599454815392
3813.260261 0.005923859130378 1.01140841529483 0.496436849910894
3815.189073 0.00460521683475 1.00568657155074 0.492239862557156
3817.117884 0.010277599056332 1.01258789425357 0.494683625564268
3819.046696 0.004712085826374 1.01189766318168 0.495274119425133
3820.975507 0.006355382658179 1.01480997038533 0.496350118984957
3822.904318 0.014673717283409 1.02258969604322 0.502119975434958
3824.83313 0.008658258290538 1.01645794600289 0.498886537188973
3826.761941 0.008566503650919 1.01543284791902 0.497742571517747
3828.690753 0.008084544675056 1.01438628060823 0.49741071069127
3830.619564 0.007916374578771 1.01182681148295 0.495668815912538
3832.548376 0.011378591661673 1.01248198494742 0.495945356436876
3834.477187 0.01156338430844 1.01095737850921 0.494500104985825
3836.405999 0.01104318433239 1.01110711024769 0.492738786994931
3838.33481 0.010094080757242 1.01686991929778 0.495354539956668
3840.263622 0.011426141808462 1.01840259549228 0.500443712435166
3842.192433 0.00976250341865 1.01521907218773 0.500794983277462
3844.121245 0.009613910029616 1.01530949849468 0.499371284880367
3846.050056 0.010594420609307 1.01509633473667 0.497947633110251
3847.978867 0.008632303834019 1.01337137333495 0.496748540864433
3849.907679 0.006254288191497 1.00928149064186 0.494300162547723
3851.83649 0.004309064506901 1.00405537143343 0.48728597823832
3853.765302 0.011480218609748 1.01363654040369 0.4879028561007
3855.694113 0.015046349031845 1.01879149852176 0.498457081814845
3857.622925 0.012595888908752 1.01408485979162 0.500055614069939
3859.551736 0.010678109565076 1.01221167823952 0.498111240307883
3861.480548 0.008641482272464 1.0101781998664 0.49492934123342
3863.409359 0.009204534696934 1.00973706096699 0.494678270661723
3865.338171 0.013128735508186 1.01571994261552 0.498428461812825
3867.266982 0.010891874959902 1.01524884352486 0.498198216276403
3869.195794 0.00780784583359 1.01370724068531 0.495350680496276
3871.124605 0.013038298416974 1.01651339535608 0.4978858158652
3873.053417 0.01100586921098 1.01224964060182 0.498432491085282
3874.982228 0.011783410176744 1.0141258542827 0.498216576654519
3876.911039 0.011879840402125 1.0141033569307 0.498837084017395
3878.839851 0.006651795784489 1.00963418850006 0.495505749666
3880.768662 0.011946125962585 1.01335325546543 0.495936448952417
3882.697474 0.014128475179225 1.0104078950272 0.498571502889061
3884.626285 0.013668909937207 1.00743591438757 0.497969082033606
3886.555097 0.016980592504989 1.01543922570322 0.5007284694334
3888.483908 0.013679311642306 1.01602529135846 0.500284102595155
3890.41272 0.011932007338326 1.0142497395307 0.496937023748542
3892.341531 0.014098115106192 1.01700865743238 0.497858463022413
3894.270343 0.01548235476563 1.01589311281957 0.499430915908526
3896.199154 0.013544875507505 1.01085857173015 0.49698195206255
3898.127966 0.01266593701024 1.00844163346675 0.49498821205973
3900.056777 0.013667049636362 1.00951723977956 0.493823505891421
3901.985588 0.013626394989935 1.01017240523699 0.492404378152406
3903.9144 0.015830316664334 1.01119306297809 0.494342260350541
3905.843211 0.017608707211852 1.01516341395774 0.49757954621583
3907.772023 0.016569189961281 1.01541841066996 0.498840607055971
3909.700834 0.015574119323981 1.01244535213682 0.498497446529455
3911.629646 0.015684410136271 1.01250917379084 0.498456111642834
3913.558457 0.013822393244528 1.01261206981633 0.498473838687267
3915.487269 0.013315065408943 1.01219696864806 0.497779787680833
3917.41608 0.014963912610742 1.01252320910588 0.497999885885948
3919.344892 0.017143055826457 1.01149858463472 0.498737646139301
3921.273703 0.019017037969063 1.01038362402876 0.498498713373456
3923.202515 0.016335650651029 1.01083349204278 0.497855906158595
3925.131326 0.015543120499366 1.0145513236652 0.498231909840899
3927.060137 0.016118674084886 1.01440390540513 0.498240516977787
3928.988949 0.015491902000995 1.0118048490278 0.496867711077053
3930.91776 0.01562798715306 1.01236579031675 0.496098993689401
3932.846572 0.016022021633339 1.01449546686781 0.49900114163129
3934.775383 0.016792478868312 1.01332083082587 0.500727378398407
3936.704195 0.016450399403276 1.0101696991444 0.497908773108665
3938.633006 0.017722447126745 1.01041725446581 0.496659741883226
3940.561818 0.018138951027685 1.01088282188535 0.497234194737475
3942.490629 0.01811501225035 1.01311847993045 0.497669688148394
3944.419441 0.018514322044156 1.01439227510542 0.498571166116931
3946.348252 0.017079729718988 1.01039918036202 0.498019989647983
3948.277064 0.017249258327086 1.01133920014866 0.497595192729673
3950.205875 0.017874035818118 1.014498138495 0.498409813305953
3952.134686 0.017960924266688 1.01331561749655 0.499381661242156
3954.063498 0.016911367796541 1.01043939830935 0.499364645642769
3955.992309 0.01731353351755 1.01037988792819 0.498876864411817
3957.921121 0.01963084486602 1.0124424918347 0.498552811957624
3959.849932 0.019790350173462 1.01046290863446 0.497986436116814
3961.778744 0.019112414377133 1.01002449471713 0.498377206430357
3963.707555 0.019154877517903 1.01188302029803 0.498944299133088
3965.636367 0.019689390805059 1.01046843055881 0.498473459551951
3967.565178 0.018829925255377 1.00950888624444 0.497546639193009
3969.49399 0.018435760968479 1.01048106006268 0.497082328743353
3971.422801 0.019158485557827 1.01075996088893 0.497567327400974
3973.351613 0.019640927340457 1.00985453132646 0.498585190218323
3975.280424 0.019261087661705 1.01027531516551 0.499103645631136
3977.209235 0.017880453290561 1.0124693746563 0.498567227927085
3979.138047 0.019508916347063 1.01217030812095 0.49778936077916
3981.066858 0.021168487527223 1.00980157769317 0.497143524158873
3982.99567 0.020528750495978 1.00993889351777 0.497308032898359
3984.924481 0.0200891881183 1.01105007150002 0.497676649225439
3986.853293 0.019290863286286 1.01055460306261 0.497638355016412
3988.782104 0.01901086852115 1.01017945046319 0.498468176170824
3990.710916 0.020357987780344 1.00946741263258 0.498665695281713
3992.639727 0.021403213486979 1.00786335147178 0.496735714383665
3994.568539 0.021018104915198 1.008173882823 0.495900558540236
3996.49735 0.021341478482663 1.00959303929413 0.496878864275288
3998.426162 0.021726960749147 1.01034995367672 0.49623477826498
4000.354973 0.021605561117478 1.01122957749297 0.496002807340184
