# Supplementary material for: Templating Iron(III) Oxides on DNA Molecules
Source: Nanomaterials (Basel). 2024 Oct 7;14(19):1609. doi: 10.3390/nano14191609 (PMC11478027; doi:10.3390/nano14191609)
Supplement: Supplementary file 1 [file nanomaterials-14-01609-s001.zip › dataset/SCM/Fig10/Fe2O3_SCM.csv]

-7 0.017559961011325 0.003384435435432 0.01973332857367
-6 0.015102706676242 0.002925986095025 0.0146107059174
-5 0.011336412039025 0.001251157782353 0.01036766994975
-4 0.008259965644085 0.001062997430259 0.00700422067072
-3 0.005624382999575 0.000205716212858 0.00452035808031
-2 0.00392701277897 0.000781976374434 0.00291608217852
-1 0.002805625536068 0.000829404901528 0.00219139296535
0 0 0 0.0023462904408
1 0.002216572507429 0.000633312561874 0.00338077460487
2 0.004036100801772 0.001229740705952 0.00529484545756
3 0.008054880392666 0.001369524291836 0.00808850299887
4 0.012575785012411 0.001656335765056 0.0117617472288
5 0.016521080338069 0.00172661312258 0.01631457814735
6 0.022269888469794 0.003250127782321 0.02174699575452
7 0.028046118812268 0.001603535868442 0.02805900005031
