# Supplementary material for: Templating Iron(III) Oxides on DNA Molecules
Source: Nanomaterials (Basel). 2024 Oct 7;14(19):1609. doi: 10.3390/nano14191609 (PMC11478027; doi:10.3390/nano14191609)
Supplement: Supplementary file 1 [file nanomaterials-14-01609-s001.zip › dataset/SCM/Fig10/FeOOH_SCM.csv]

-7	-0.13159426201178	0.026325774909343	-0.132772733742247
-6	-0.09450035909961	0.019197304093854	-0.096768880164852
-5	-0.066187589488327	0.015715571544399	-0.066700661189627
-4	-0.044617410924718	0.011838008939313	-0.042568076816572
-3	-0.029786530225064	0.01015033825175	-0.024371127045687
-2	-0.015881130604417	0.008335529650856	-0.012109811876972
-1	-0.006485801410763	0.003928197342297	-0.005784131310427
0	0	0	-0.005394085346052
1	-0.00592373554667	0.002122930404479	-0.010939673983847
2	-0.021876842124822	0.007168944741027	-0.022420897223812
3	-0.037861206015681	0.0055681863272	-0.039837755065947
4	-0.066059478753183	0.009118947168476	-0.063190247510252
5	-0.095912941756337	0.01033419344949	-0.092478374556727
6	-0.126600309973235	0.010947241633891	-0.127702136205372
7	-0.168612526559913	0.008763916806384	-0.168861532456187
