# Supplementary material for: Templating Iron(III) Oxides on DNA Molecules
Source: Nanomaterials (Basel). 2024 Oct 7;14(19):1609. doi: 10.3390/nano14191609 (PMC11478027; doi:10.3390/nano14191609)
Supplement: Supplementary file 1 [file nanomaterials-14-01609-s001.zip › dataset/UV-Vis/Fig6/data.csv]

Wavelength / nm	HT-DNA	Fe2O3/DNA	FeOOH/DNA
800	0.003853031434	0.0552826753094	0.00259414768011
799	0.003944449127	0.0566121132962	0.00237405428358
798	0.003806023858	0.05842520203245	0.002458334218851
797	0.003896491602	0.0584755850998	0.002541746144259
796	0.004066848662	0.05995597919795	0.002629943017422
795	0.004000145011	0.05231587844505	0.002398128755232
794	0.003759648185	0.055401705183	0.00251203860453
793	0.003893723013	0.0562666176985	0.002532450573975
792	0.003702468937	0.0557242652868	0.002475958164246
791	0.004102621693	0.0552343978813	0.002497868722986
790	0.003911954351	0.05626703362665	0.002399708803254
789	0.004126611166	0.05178174063425	0.002745921903774
788	0.003942594398	0.04843142412185	0.002764173555633
787	0.003809732152	0.04926718820375	0.002994702935364
786	0.004041712731	0.04881602816255	0.003149107776948
785	0.003921749536	0.05090200323175	0.003095943889983
784	0.003746384056	0.0486796481182	0.002808157830324
783	0.00397357624	0.04694351360215	0.002547613046412
782	0.003824147396	0.05442995470275	0.002586324585159
781	0.003797145328	0.05278765296805	0.002645778477468
780	0.00396174239	0.05248977376665	0.002637873924819
779	0.00377116329	0.05218275527905	0.002714994886884
778	0.003872541012	0.05340508419895	0.002597202120492
777	0.003856557189	0.05130005439845	0.002525271477645
776	0.003981256858	0.0529049745488	0.002577858689343
775	0.003870085813	0.05394933057745	0.002264757599748
774	0.003902237862	0.0513720137645	0.002505208100472
773	0.003899521427	0.05090699066915	0.002423838377856
772	0.003859221004	0.05487898312215	0.002508904622448
771	0.003758838866	0.05017458485215	0.002483350968441
770	0.003829944879	0.05247146919575	0.002536040242533
769	0.00402269233	0.05149097679165	0.002504940247656
768	0.003935019486	0.05237203995815	0.002490181232742
767	0.003858359298	0.04987598522115	0.002350543311879
766	0.003721919376	0.04877528200545	0.002401770891471
765	0.003502974287	0.04795579113435	0.0023127891465
764	0.004054124001	0.05267199508395	0.002434577913999
763	0.003900853684	0.04873910734165	0.002523717783342
762	0.003852117341	0.04769511897645	0.002564249191938
761	0.003815398784	0.0475837020857	0.00244170190635
760	0.004018955864	0.0503401058974	0.002465512357182
759	0.003949673846	0.0471696525267	0.002445558708453
758	0.003816365032	0.04662510164675	0.002387577770991
757	0.003728786018	0.0471729762515	0.002504029354218
756	0.003597085364	0.045332907851	0.002672466796398
755	0.003797119251	0.04541768674245	0.002495993509401
754	0.003734112484	0.04683460342935	0.002522726629962
753	0.003919163719	0.0477312899239	0.00245937879894
752	0.003721449524	0.046175779859	0.002444139181344
751	0.003550418653	0.04453584741705	0.002475315363381
750	0.00375531381	0.0496210655105	0.002496716809965
749	0.003806650639	0.0467880491276	0.002303471534007
748	0.003779023187	0.04349083037255	0.002524575010314
747	0.003616713919	0.041441980635	0.002235041674698
746	0.003778605256	0.04557686487145	0.002387952478254
745	0.003741266439	0.0430923967089	0.00262469136363
744	0.003600687254	0.04034842619335	0.002574643729077
743	0.003326499602	0.04362794199555	0.002644358231088
742	0.003618619405	0.0417946287231	0.002669224522356
741	0.00367380376	0.04630754011345	0.002438916517569
740	0.003855094546	0.04623022937885	0.00268005030825
739	0.003938572016	0.0470141806354	0.002847320982765
738	0.003550810274	0.04470871405935	0.002381204151165
737	0.003689545905	0.04323531647655	0.002614483222638
736	0.003720953362	0.0455436165701	0.002730993982626
735	0.003828821937	0.04567162232215	0.002615045762532
734	0.003783932189	0.0500668704668	0.002701140057357
733	0.003722363384	0.04531503777405	0.002580350110317
732	0.003786647925	0.0454118711651	0.002735121273843
731	0.003630391788	0.0451371651445	0.002820729215934
730	0.003797536949	0.0443081339085	0.002518869348345
729	0.003871913999	0.05032555211255	0.00282418711281
728	0.003910596482	0.05130171811105	0.002608240415466
727	0.003609405365	0.0433744966072	0.002628228083964
726	0.003660698654	0.04382779571885	0.00269387782503
725	0.00388082047	0.04573770671305	0.002644652918166
724	0.003722076071	0.0458532494541	0.002449576271226
723	0.003802890191	0.04440412057785	0.002196146376102
722	0.00385757559	0.04699090347655	0.002571026987529
721	0.003740352578	0.04812001239815	0.002140847327514
720	0.003936194815	0.04781319073355	0.00214087392099
719	0.003943299875	0.0459928975099	0.002261973408723
718	0.003797667567	0.04545758617785	0.002382944959857
717	0.003835507436	0.05000615230985	0.002731449669102
716	0.003710823366	0.04758121023315	0.002523664356633
715	0.003767638234	0.0463112797664	0.002846141516211
714	0.003933582455	0.0480327045066	0.002495886416226
713	0.003747193376	0.04712600230525	0.002540621064471
712	0.003885913407	0.04444816816165	0.002670778696173
711	0.003916551825	0.04750388463315	0.002535022254891
710	0.003848748282	0.04678015019315	0.002661132137076
709	0.003750639968	0.04545592246525	0.00230788943952
708	0.003856113181	0.0427687633615	0.002304033835173
707	0.00377231231	0.04349083037255	0.002345937812463
706	0.003838745877	0.03947594897565	0.00254635379943
705	0.003955028951	0.0466313368686	0.002564650972191
704	0.003857418895	0.04562382766865	0.00237568775934
703	0.004005030729	0.0455444484264	0.002368698651396
702	0.003683332354	0.03961547447165	0.002493529401174
701	0.003946486861	0.04184073738185	0.002670564269037
700	0.003736958373	0.0415832032748	0.002369850085932
699	0.003800513921	0.0415329427513	0.002609740921788
698	0.003735757433	0.0426175435807	0.002534165027919
697	0.003802864114	0.0420039819474	0.002577403242624
696	0.003597346367	0.0396067511136	0.002490529346529
695	0.003848931054	0.04550080933805	0.002465726543532
694	0.003914253321	0.04347421178045	0.002516860207323
693	0.003786412999	0.04347919921785	0.002248480588599
692	0.003757298226	0.04327187735365	0.002195530648227
691	0.003855460323	0.0457289759223	0.002397004153929
690	0.003957170993	0.03942072331285	0.002679299934696
689	0.003656626446	0.0445981772896	0.002348374369215
688	0.003867709078	0.0454987296973	0.002442666226497
687	0.003696829546	0.04416685555535	0.002613652589142
686	0.003565164516	0.0395631528732	0.00241931242014
685	0.003864131169	0.04345717727615	0.002526557318103
684	0.003782234853	0.04593554020935	0.002506413441231
683	0.003748368472	0.03888674889385	0.002398128755232
682	0.003858411452	0.0463798634266	0.002540031690315
681	0.004063895904	0.0465793792013	0.002676164754858
680	0.003797067096	0.0436512117217	0.002631363024045
679	0.003751606215	0.04225114756555	0.002485065182628
678	0.003860396333	0.04110097855105	0.002544157065534
677	0.003760535968	0.0429174912738	0.002397057580638
676	0.003840338904	0.043606335982	0.002777172835458
675	0.003739386564	0.04228562508555	0.002728742862993
674	0.00383190345	0.04352033158825	0.002721104965404
673	0.003819995094	0.0441232238997	0.002820997308507
672	0.003777874168	0.0431031997077	0.00259492464714
671	0.00370272994	0.04164052344375	0.002610812575896
670	0.00374878617	0.0452510367562	0.002694627958827
669	0.003936952446	0.04642641772835	0.002740990571508
668	0.003772703931	0.04276668742115	0.002566070979843
667	0.003773435019	0.04190678090885	0.002689938366444
666	0.003681504866	0.0436242023426	0.002445585541686
665	0.003931884654	0.046247687244	0.002708348622189
664	0.003921514377	0.04727690270325	0.002478100991919
663	0.003516752971	0.0448229941665	0.002662713143097
662	0.003817331279	0.0435535687565	0.002812794953997
661	0.003942568321	0.04767474961425	0.002677906521549
660	0.003780668136	0.04273345026885	0.002798642322609
659	0.003663100302	0.04255481632985	0.002810838281685
658	0.003895916976	0.04395286397535	0.00278620534395
657	0.003810280468	0.0444107680115	0.002573036368308
656	0.003588680644	0.04107107625665	0.002878578862257
655	0.00371463527	0.0463249979786	0.00276294066237
654	0.00382513972	0.0447976447996	0.002739677419332
653	0.004079991952	0.0476086466735	0.002668420723122
652	0.003680904629	0.04574809750005	0.002670081989085
651	0.003728342243	0.04309572041775	0.002840538874635
650	0.003813727526	0.043495817794	0.002813196974007
649	0.003844804596	0.04355648025355	0.00286941051033
648	0.003940060735	0.0482443267779	0.00267278831568
647	0.00365806208	0.04453252369225	0.002839654334916
646	0.003808321897	0.04350412894025	0.00265770227016
645	0.003922690172	0.0448150989484	0.003029993711787
644	0.003678163281	0.0474776959932	0.002707946841936
643	0.003960096743	0.0502319755839	0.002886675321348
642	0.003646941623	0.04413943026405	0.002716254373623
641	0.004055273719	0.04760241145165	0.002888015786271
640	0.003571245819	0.04544636353455	0.002775537923214
639	0.003712076461	0.04398485705955	0.003081353062032
638	0.003715862287	0.04557977265215	0.003075479212071
637	0.003899991745	0.0497661986118	0.002897935229994
636	0.003912528977	0.0480871688759	0.003130974478611
635	0.003627703059	0.04352656309375	0.002798642322609
634	0.003763329936	0.0480293770814	0.003046567565769
633	0.003884790465	0.0464401322242	0.002839171815207
632	0.00409763027	0.0480356122873	0.002879222381364
631	0.003716253908	0.043293895579	0.00293509546995
630	0.003812186886	0.04641311542835	0.003087307411692
629	0.003713381942	0.04856530488095	0.003029618285253
628	0.003853945527	0.0443268321254	0.003052896862449
627	0.003891137196	0.0481690734019	0.002877881916441
626	0.004092717543	0.04857029601875	0.002963999928687
625	0.00388238742	0.04560761758795	0.002944131332982
624	0.003980447073	0.05015088063205	0.003184840344231
623	0.003756123362	0.04891124982205	0.003054854732517
622	0.003816548036	0.04709441029975	0.003045521547138
621	0.00405156333	0.05108584369735	0.003123168873573
620	0.003720979439	0.0489781920518	0.003258835710564
619	0.003971172962	0.04851000492305	0.003171856157778
618	0.003864575177	0.04616871278085	0.003016692317562
617	0.003858411452	0.047676829255	0.003326456499072
616	0.003719308646	0.04747852413315	0.003459071291193
615	0.003767533926	0.0479416532617	0.003151978217724
614	0.003919738345	0.0453532697805	0.002905281315531
613	0.003876093077	0.04666708443925	0.003257789213448
612	0.003807616886	0.0478003006613	0.003091571983857
611	0.003807695117	0.04550205340615	0.003082694006469
610	0.003669287311	0.046564416921	0.003379943104104
609	0.003852169495	0.04979198247265	0.00336939571416
608	0.003662317293	0.0428094760874	0.003322753269045
607	0.003974542953	0.04776454935835	0.003171453658254
606	0.003791661467	0.04455246970955	0.00344782384065
605	0.003807956353	0.0482809136535	0.003072743656731
604	0.004027133808	0.04928132606045	0.003409681550877
603	0.003724948037	0.0447968129433	0.003203592723954
602	0.003603923833	0.0477250509857	0.003608695978104
601	0.003893383546	0.04978699133485	0.003358123825896
600	0.004018067848	0.050372548325	0.003550214792292
599	0.004095095675	0.04981859820575	0.003431906203635
598	0.003749230178	0.0492197834799	0.003194524996908
597	0.003799156053	0.04988596749675	0.0035682846003
596	0.004023188725	0.05003193988705	0.003338130167589
595	0.003737480612	0.05133416053865	0.003515124306603
594	0.003771346062	0.05012966828045	0.003465030672663
593	0.00365944556	0.05095399059795	0.003490506222483
592	0.003829318099	0.0506570249647	0.003366872907657
591	0.004068886861	0.0560081328917	0.003565304191323
590	0.003845274681	0.0501504647039	0.003671589081678
589	0.003866794985	0.05276518538335	0.003669145337361
588	0.003962081857	0.05619627004805	0.003734652526941
587	0.003979872447	0.0548673296853	0.003698741711133
586	0.004063399509	0.0537229725318	0.003693504432471
585	0.00392796658	0.0543933344119	0.003994734916326
584	0.004068312235	0.0540421235145	0.003793480150299
583	0.004051693715	0.05803673209455	0.00386851674321
582	0.004072257783	0.05624663826595	0.004056983781522
581	0.003874343121	0.0564689149937	0.003877329793785
580	0.00399204623	0.0583019534636	0.003820667040309
579	0.003615878522	0.05144480498685	0.004100799629493
578	0.004071134143	0.05814665238085	0.003797697765078
577	0.003721553832	0.0529116331315	0.004038464036061
576	0.003917465918	0.06155290758485	0.003820425301455
575	0.003946565092	0.05592946294595	0.004036475020221
574	0.004030504264	0.05975024305085	0.004046473765887
573	0.004047487397	0.0617545289988	0.00425410814052
572	0.00397817418	0.06157123815425	0.004096095182466
571	0.003952520899	0.0619199126348	0.004073192031804
570	0.004014566541	0.0632760443183	0.004164219095379
569	0.004172320478	0.0627118965187	0.004321099785051
568	0.003864313941	0.06147334636905	0.004246632201357
567	0.003776333528	0.05817496152545	0.004249160278398
566	0.003817670746	0.062151124409	0.004514089426539
565	0.00404542312	0.06377148221345	0.004591696023096
564	0.003919451032	0.06402233918795	0.004388531782929
563	0.004242866766	0.0673518555446	0.004581308195037
562	0.003881368786	0.06480705545435	0.004503891826623
561	0.00431433972	0.0691602539441	0.00459427968363
560	0.003835977521	0.061817850435	0.004656423610377
559	0.004388569854	0.0662300291059	0.00471884545356
558	0.004156612791	0.06959481027455	0.004802114828511
557	0.00404921174	0.06943591066445	0.004740758170113
556	0.004082892556	0.0663296588669	0.004719895305216
555	0.004162545782	0.06970783146415	0.004639736193897
554	0.004071839619	0.07187936530005	0.004928624094408
553	0.0039703371	0.0709499355609	0.004980875171937
552	0.004159592092	0.071933183487	0.005288796482361
551	0.003954741638	0.0690013691994	0.00522362710422
550	0.004019818269	0.07097662927355	0.005339742313521
549	0.004111218732	0.0749743424573	0.00511662226887
548	0.004107638728	0.07650293228765	0.005216027539968
547	0.00416704081	0.08040024326785	0.005318554574802
546	0.004216596484	0.07485998435465	0.005346966690996
545	0.004205069505	0.0771274937268	0.005237506611225
544	0.00418834202	0.07309224298365	0.005347559898177
543	0.003970624413	0.0752260238554	0.005509521658137
542	0.004075968172	0.0772978388017	0.00535731858123
541	0.004005657975	0.07871502659075	0.005798864286096
540	0.004198012408	0.0808405185984	0.005989389100086
539	0.003940112889	0.0771700818537	0.005897557518006
538	0.004229143262	0.08353831360875	0.005772798164364
537	0.004089477472	0.08419401029325	0.006064579266102
536	0.004169419408	0.0837171703533	0.005942310134649
535	0.004160664044	0.0821769568169	0.005972705516631
534	0.004195581656	0.0865791309141	0.006192094300266
533	0.00416704081	0.08650973024705	0.006535285543689
532	0.004042366054	0.0880044961565	0.006564099678864
531	0.003954741638	0.0847461184427	0.006562045017969
530	0.004248225596	0.0906084472524	0.006399485258775
529	0.004257139284	0.0952277955288	0.006670369954332
528	0.004090522882	0.0900797127912	0.00663338460939
527	0.004031862598	0.09121587392555	0.006939336550671
526	0.004287830088	0.09467317694505	0.007181260006242
525	0.004239834379	0.0972599561274	0.007076708018772
524	0.004074504599	0.0951089142135	0.007380526234914
523	0.004304064903	0.09871934583005	0.007385752492986
522	0.004257296212	0.10084051514845	0.007169675222745
521	0.004140461795	0.10133403679465	0.007388488048326
520	0.00429345062	0.1020555319025	0.007460826221478
519	0.004082579166	0.1034518118414	0.007631196856248
518	0.00414788397	0.10138305695045	0.007892554305258
517	0.004150680266	0.1027838081369	0.007991142120234
516	0.004328536335	0.10530738844285	0.008002910903337
515	0.004258420318	0.106877073512	0.008076298448631
514	0.004209487233	0.1091995523102	0.00826844763276
513	0.004193255678	0.1057869764721	0.008241693908532
512	0.004390845075	0.11325506472115	0.00861117360663
511	0.004265661351	0.1147652645524	0.00876166510359
510	0.004424421582	0.1104500195502	0.008774405155677
509	0.004335020203	0.114931918255	0.008908537944033
508	0.004306679126	0.1189865839602	0.008812736475837
507	0.004192497581	0.11925331308275	0.009456980193318
506	0.004071525764	0.11621196842255	0.009490445109054
505	0.00421949802	0.11535633631885	0.009627542015259
504	0.004325869493	0.12517350795015	0.00970745723094
503	0.004281320609	0.1281393021337	0.009913382423196
502	0.004255884793	0.122064857145	0.00964798225545
501	0.004334471188	0.12385607619825	0.010228210424838
500	0.004456222523	0.12913406980375	0.01030727943105
499	0.004269111902	0.12719303471325	0.01062729583797
498	0.004401435144	0.12820238959935	0.01050025470564
497	0.004197777249	0.1286591683949	0.01073210944869
496	0.004442962818	0.13167020966605	0.01098423098472
495	0.00420235144	0.1327496633826	0.01095996221523
494	0.004420734011	0.13639829359035	0.01133229773613
493	0.004455097951	0.13640503756935	0.01133653260621
492	0.004259256646	0.1405734152108	0.01159826332497
491	0.004367834423	0.136916258468	0.01162226567607
490	0.00422997959	0.1402076950769	0.01187450700828
489	0.004448088817	0.14200992881735	0.01205174072319
488	0.004650686868	0.1449289755925	0.01207554854184
487	0.004407449625	0.1427179730988	0.01222573240896
486	0.004570368677	0.1441696978216	0.01260874182918
485	0.00448721461	0.1464794090914	0.0127007023038
484	0.004429338034	0.1453387990076	0.0129328244325
483	0.004619787447	0.150887213092	0.01300398145977
482	0.004428161308	0.152793102198	0.013058501862
481	0.004290862475	0.1567690534091	0.01357150695138
480	0.004454679321	0.15234697414255	0.01343841108015
479	0.004593965597	0.15612166043815	0.01385507324565
478	0.004534478765	0.15745327091065	0.01377540143889
477	0.004347282927	0.154466041554	0.01385782077855
476	0.00443394063	0.1568687277344	0.01417887889362
475	0.004295202438	0.1577873804573	0.0141344487522
474	0.004571624566	0.160909994674	0.01457614251576
473	0.004556870554	0.165031000959	0.0144627480123
472	0.004426121246	0.1635990031005	0.01458602291202
471	0.00451844465	0.16561327134	0.01483115917416
470	0.004546825774	0.169911388977	0.01508557686195
469	0.004643570166	0.1708762097405	0.01495759272315
468	0.004507328384	0.169852579732	0.01531188480108
467	0.004587713163	0.172451940705	0.01539127868523
466	0.004547767341	0.175765807767	0.01561285917198
465	0.004679181147	0.1748638367025	0.01586341671033
464	0.004877227359	0.1805414857895	0.01570417085181
463	0.004416184034	0.1760965602055	0.01603663502028
462	0.004629179835	0.179268550901	0.01626157446144
461	0.004631691612	0.1787656338435	0.01599875602794
460	0.004817309324	0.18453382167	0.01622218513377
459	0.004363546148	0.1784364411555	0.01631643889953
458	0.004687475972	0.1868438893585	0.0166000665222
457	0.004910396412	0.183629429236	0.01701133232358
456	0.004542718641	0.1854001712805	0.01697007809805
455	0.004355989397	0.1886116307295	0.01715546146209
454	0.004330392461	0.1893545833245	0.01731633456063
453	0.004624575377	0.1993405848445	0.01757915298384
452	0.004658039194	0.1999831203865	0.01783852141701
451	0.004573717248	0.1999142693405	0.01808137205406
450	0.004809509031	0.205535946209	0.01828888903317
449	0.004582297988	0.2058106969215	0.01808750153952
448	0.004447016399	0.2036320624965	0.01855050379392
447	0.00461976137	0.2082291437435	0.01872735035787
446	0.004708514549	0.2130493855875	0.01872671211033
445	0.004661963787	0.216888407197	0.01944634388802
444	0.004677794408	0.2201162066235	0.01977767914059
443	0.004793333821	0.224140390826	0.01989986632557
442	0.004650032613	0.2264590147325	0.02040428381313
441	0.004610656761	0.2282684679055	0.02053632073017
440	0.004808776546	0.234832297557	0.02089154717097
439	0.004545465112	0.234835298071	0.02106080758677
438	0.004755384289	0.2369276272055	0.02152617499767
437	0.004520982038	0.241818354173	0.02215666475232
436	0.004952129908	0.2505749745125	0.02228283668835
435	0.004779121839	0.2526849212195	0.02280256638534
434	0.004531052429	0.2531521279815	0.02333185447362
433	0.004835422616	0.2600636441865	0.02351680850799
432	0.004859923851	0.2676103429835	0.02415885956127
431	0.004681954626	0.268889293893	0.02438781248316
430	0.004670284688	0.273964574323	0.02480811535356
429	0.004849296063	0.278622767357	0.0253250409741
428	0.004882934038	0.282346933176	0.02564945323815
427	0.004621226341	0.288224866732	0.02643794684832
426	0.004874242935	0.287216031784	0.02679388245534
425	0.004905526992	0.298713191172	0.02729065820817
424	0.004624287598	0.29896408531	0.02786146502643
423	0.004673319869	0.305024403607	0.02838880578366
422	0.004939221777	0.30693823996	0.02922682401135
421	0.00492545031	0.314017731995	0.02937921588609
420	0.004758865107	0.3164530834245	0.02995050569637
419	0.004690275993	0.3230435028425	0.03054842178717
418	0.005035713315	0.333875859691	0.03113517331029
417	0.005037598778	0.333737652622	0.03164829627162
416	0.004888562486	0.339578301139	0.03256166615247
415	0.00474905083	0.342585702987	0.03305692774209
414	0.004986640066	0.349148106549	0.03345977173413
413	0.005056166556	0.356163070307	0.03395752114734
412	0.004822413437	0.360831215822	0.03491652674601
411	0.004989311099	0.3647077897925	0.03560907033537
410	0.005083482713	0.375888011675	0.03596286312192
409	0.004672691692	0.3727929082735	0.03643633226142
408	0.005048440769	0.3846251280355	0.03735680144994
407	0.005166226998	0.3945961263475	0.03796457110068
406	0.004920659121	0.394093060636	0.03853013584308
405	0.004928958602	0.4016048214365	0.039188413362
404	0.004954643548	0.4016717562495	0.03980866813728
403	0.004983340856	0.411918426227	0.04069871223453
402	0.004753866233	0.419061763241	0.04151441286195
401	0.00469490746	0.4245156575935	0.0422549458317
400	0.00495953951	0.431819216345	0.04221782008794
399	0.004760723095	0.439149424197	0.04322701156011
398	0.004724058788	0.438581978703	0.04452168981099
397	0.005066982936	0.4474272067155	0.04512617813508
396	0.004780378193	0.4511000648935	0.04623143269458
395	0.004661205225	0.4608212980085	0.04687959023517
394	0.004960429855	0.4692049937905	0.04742110470594
393	0.004937964957	0.481000938627	0.04843218217047
392	0.0051580281	0.491550553175	0.04968018970446
391	0.005246865097	0.500134845408	0.05076359432361
390	0.005150929093	0.503240347093	0.05166327923505
389	0.005299479235	0.5156868933865	0.05241523551453
388	0.005178749096	0.5238852039135	0.05364460543008
387	0.005386563018	0.5357810013325	0.05462610879663
386	0.005446402356	0.5436583930745	0.05593958567358
385	0.005546126515	0.551248378098	0.05664483290592
384	0.005110983737	0.5604934620835	0.05839100002281
383	0.005254777614	0.565097554791	0.05920637097921
382	0.005047681276	0.570992749437	0.0600499513635
381	0.005262428429	0.580685848028	0.06166059131883
380	0.005258681718	0.5860824629	0.06308768790618
379	0.00484455796	0.595707646391	0.06438920480874
378	0.004755489063	0.604068882021	0.06535863703803
377	0.004768522456	0.6164818570735	0.06700645257159
376	0.005118815694	0.6253097051685	0.06842535735168
375	0.005508137401	0.6477537505395	0.0696776198727
374	0.005403441843	0.6496893637465	0.07118746641741
373	0.005532545503	0.664668143205	0.0726843869934
372	0.005644930061	0.676747780962	0.07423659176745
371	0.005762930494	0.688458668436	0.07580489650188
370	0.005411069375	0.691818064773	0.07684851121395
369	0.005206491798	0.6982226531335	0.07836695207985
368	0.005536898039	0.7134189633175	0.07984617803358
367	0.005482000764	0.721334798866	0.08148227892693
366	0.005413401872	0.7250952692775	0.08342407205328
365	0.00556385098	0.738511761229	0.08511878446764
364	0.005310642067	0.7473595740985	0.08673834073884
363	0.005441212095	0.7553161110165	0.08855437018491
362	0.00521791447	0.767438827331	0.0900406801245
361	0.005489760078	0.773261353139	0.09159979254468
360	0.005712725688	0.7810397539175	0.09265949188503
359	0.005680596922	0.79486664862	0.09437271159498
358	0.005354064982	0.8002655215335	0.09620972464572
357	0.005571612157	0.812583248928	0.09801331879143
356	0.005508583039	0.826326720186	0.09978209868753
355	0.005488108844	0.8289588356005	0.10105892514669
354	0.005443545058	0.8341850387585	0.10236118188996
353	0.005415944383	0.8364632582845	0.1041203171337
352	0.00579176005	0.858189767226	0.1060771522335
351	0.005323823076	0.8592960185535	0.1071500841537
350	0.00544650713	0.8636172203065	0.1086036269157
349	0.004884060007	0.8675390710635	0.1098477780561
348	0.005944964476	0.89758029108	0.1134791777091
347	0.006081763189	0.906461021719	0.114606987537
346	0.006031495519	0.9126913359135	0.1161682771977
345	0.006184784696	0.9213585167875	0.1176213522792
344	0.006255580112	0.9302390691055	0.1192579514658
343	0.006174544338	0.933341837439	0.1208051345655
342	0.006303798873	0.945964975274	0.1221849701604
341	0.006345823873	0.953934643827	0.123897131904
340	0.006085070781	0.9632684988135	0.1255521617154
339	0.006315696519	0.970365608421	0.1272583434255
338	0.006390506402	0.977795698682	0.1284527611437
337	0.006201694719	0.982430272956	0.1301495895525
336	0.006414963864	0.9942739009555	0.1314982754652
335	0.006309892051	1.001319375947	0.1333790573808
334	0.006548205391	1.007151884222	0.1349906173959
333	0.006384884473	1.0123528938765	0.1362082189986
332	0.006941231433	1.023979763609	0.1379450672754
331	0.00675717555	1.0306913074865	0.1396284484035
330	0.006576403975	1.0358702134715	0.1412949015555
329	0.006617509294	1.042646166639	0.1430444458401
328	0.006818729453	1.0521132972735	0.1446898770366
327	0.006777736358	1.058844567792	0.1466281128585
326	0.0068720337	1.0670816191145	0.1482232048605
325	0.006986422464	1.073694884834	0.1500767548056
324	0.007091632113	1.0855836707925	0.1518736943157
323	0.007257324643	1.088099207338	0.1534659343413
322	0.00729878433	1.097817439939	0.1554548926602
321	0.007751198951	1.10550855514	0.1570966899432
320	0.0075520752	1.1127253927845	0.1592100625941
319	0.007635844406	1.1193551768025	0.1609264869702
318	0.007926502265	1.125315196874	0.1629735431436
317	0.008451702073	1.1366849037995	0.1649460948807
316	0.008783583529	1.145942525123	0.1671861818844
315	0.009436679073	1.150102643679	0.1692268134963
314	0.01008379087	1.160894447493	0.1711924191747
313	0.01063396968	1.172272235486	0.1736081338404
312	0.01176655758	1.1808950308595	0.1755448516815
311	0.01283061877	1.1906042319325	0.1781022918549
310	0.01442024112	1.1979946899525	0.1807726159008
309	0.01637314819	1.2081820902085	0.1837820816769
308	0.01931521855	1.2269175372795	0.1871676730896
307	0.02256009355	1.2334118474205	0.1906767130149
306	0.02687462606	1.246679377537	0.1946413203609
305	0.03276261315	1.264511784096	0.1989302269353
304	0.04020636529	1.274684448466	0.2040691040766
303	0.04966500029	1.287248227419	0.2101635367545
302	0.06180392578	1.3035062846025	0.2172401283234
301	0.07658692449	1.3192046207175	0.2256474659103
300	0.09603746235	1.3391438841495	0.235863641643
299	0.1193917468	1.3547741268435	0.2479105514067
298	0.1485023797	1.373901854116	0.2617487887203
297	0.1830553412	1.3936452746755	0.2783598684237
296	0.2250538617	1.422734731077	0.2979880191393
295	0.2738827765	1.45095810519	0.3204266708664
294	0.3307842612	1.483126265522	0.3457477367106
293	0.3936446309	1.512851498653	0.3742260198684
292	0.463255465	1.552176127634	0.4055664158994
291	0.5365606546	1.588281587574	0.4385136492471
290	0.6147425175	1.62563863572	0.4737571968339
289	0.6954867244	1.664415546805	0.5098871316063
288	0.7807367444	1.70499081401	0.5479713560412
287	0.8685923219	1.74645212764	0.587630800533
286	0.9611800313	1.78763346135	0.6288198945819
285	1.054407358	1.827334327225	0.6708056452671
284	1.151711226	1.86626299299	0.7134459435726
283	1.245547056	1.901736598465	0.7554132942972
282	1.336978793	1.93915437177	0.7966665427917
281	1.42280674	1.971483913245	0.8360785692756
280	1.506173372	2.00622928638	0.8748484987305
279	1.585961461	2.0378850217	0.9122895834507
278	1.66681242	2.073353516795	0.9499614649476
277	1.746043682	2.0994876221	0.9871068010734
276	1.828571439	2.135068060675	1.0249032503262
275	1.910431147	2.16578736352	1.061991730086
274	1.993443727	2.197397467485	1.09995377919
273	2.073701382	2.228732818345	1.136502834306
272	2.153788567	2.256120177355	1.172188441116
271	2.226349115	2.27998164691	1.205603983374
270	2.295909643	2.306714451415	1.2373578882
269	2.361106157	2.326130239675	1.267328469141
268	2.424862862	2.345403661425	1.295743517985
267	2.48404932	2.36632107041	1.32315957144
266	2.54263401	2.388721561435	1.34913674847
265	2.601355553	2.405667683595	1.374351800766
264	2.65378046	2.41890467313	1.397716061763
263	2.701143026	2.429939379175	1.419321287391
262	2.741590023	2.43952451413	1.438461409749
261	2.77755475	2.452628643355	1.454161354611
260	2.801805258	2.46309887571	1.465448499858
259	2.817573309	2.469969065465	1.472570263395
258	2.822933674	2.47061672638	1.475305232205
257	2.820008039	2.47301128712	1.473834094572
256	2.806295872	2.476951439545	1.468637948127
255	2.784176826	2.473358765845	1.459769538381
254	2.753758192	2.47202779417	1.447638448494
253	2.714361906	2.46401154109	1.431477646431
252	2.665505648	2.452674040245	1.411091479161
251	2.604897499	2.443487245375	1.386838008843
250	2.53542757	2.432973518965	1.359345533616
249	2.456437349	2.417728426025	1.328277212388
248	2.368768692	2.40105182537	1.294642586769
247	2.277420282	2.38492377552	1.258993780086
246	2.183870077	2.368227687155	1.223120984799
245	2.087728024	2.352092743715	1.187034995118
244	1.991097689	2.33686785464	1.150765987497
243	1.895337462	2.321319014685	1.115069708928
242	1.800828576	2.30519262842	1.081046108961
241	1.709122539	2.29231523961	1.048665870357
240	1.621636271	2.276916610375	1.0194371146554
239	1.539090991	2.268656979435	0.99300417027
238	1.464336395	2.26018082884	0.9706246744152
237	1.395820379	2.25678114695	0.9528662043516
236	1.336770654	2.255918154655	0.9405773657805
235	1.28602767	2.26060412589	0.9340240382046
234	1.244842768	2.26341366416	0.9337374895905
233	1.213434339	2.27478776866	0.9406201763994
232	1.191560626	2.284834464715	0.9548638260273
231	1.18029356	2.299357743595	0.9776724701394
230	1.178790689	2.317496986365	1.008335011803
229	1.1871984	2.335862971145	1.048634222433
228	1.205108881	2.356285067235	1.098364023582
227	1.233959913	2.381305672735	1.158414112317
226	1.272195578	2.404825606535	1.227982252455
225	1.322719336	2.438871624805	1.309846469253
224	1.385046363	2.47849251419	1.402559665605
223	1.461550832	2.511998301175	1.508664839052
222	1.550879598	2.55562755316	1.625453026701
221	1.652133703	2.597072111315	1.7551095282
220	1.763037682	2.646103684125	1.892465183658
219	1.880201697	2.695653622365	2.040987403056
218	2.000941038	2.74957199924	2.189980906512
217	2.124795437	2.79860238218	2.344052060889
216	2.251411438	2.843520301655	2.496137247324
215	2.379238129	2.887256270305	2.649293556903
214	2.5063169	2.933120367705	2.795658320364
213	2.63172245	2.980012640385	2.936238629268
212	2.753402472	3.025606739375	3.061713556713
211	2.872982264	3.06993261399	3.168904573149
210	2.985369444	3.114079520035	3.270497832672
209	3.090276003	3.158573665555	3.360316103193
208	3.185056925	3.202754084145	3.438136868607
207	3.269708633	3.24295917418	3.496018216362
206	3.357798815	3.291715282515	3.544443214641
205	3.437799931	3.336864220195	3.58350435408
204	3.515508413	3.3892163294	3.60386893293
203	3.585110664	3.442728759635	3.624698661969
202	3.612036705	3.49342927505	3.610866067074
201	3.606713295	3.5480271618	3.614318143926
200	3.614464045	3.61649638713	3.616649050161
