# Supplementary material for: Templating Iron(III) Oxides on DNA Molecules
Source: Nanomaterials (Basel). 2024 Oct 7;14(19):1609. doi: 10.3390/nano14191609 (PMC11478027; doi:10.3390/nano14191609)
Supplement: Supplementary file 1 [file nanomaterials-14-01609-s001.zip › dataset/UV-Vis/Fig6/tauc.csv]

1.549802480415	0.007340587280983
1.55174215811264	0.007717166189522
1.5536866971579	0.008240002438801
1.55563611584944	0.00827494634471
1.55759043257789	0.0087211055412
1.55954966582642	0.006656799310219
1.56151383417129	0.00748407164169
1.56348295628247	0.007739054798886
1.56545705092425	0.007609760985934
1.56743613695576	0.007495471520512
1.56942023333165	0.00779805932007
1.57140935910266	0.006621127652729
1.57340353341625	0.005806771298201
1.57540277551716	0.006024191459309
1.57740710474809	0.005929423453536
1.57941654055032	0.006463430929459
1.58143110246429	0.005926460748969
1.58345081013027	0.005525356926263
1.58547568328901	0.007447236003975
1.58750574178233	0.007022557686195
1.58954100555385	0.006961340449227
1.59158149464955	0.006897818688987
1.59362722921851	0.007243337000941
1.59567822951352	0.006700794372371
1.59773451589176	0.007145000348759
1.59979610881549	0.007449058630883
1.60186302885272	0.006771797089012
1.60393529667788	0.006666970584712
1.60601293307254	0.007768017363191
1.60809595892607	0.006510157517529
1.61018439523637	0.007138347337874
1.61227826311054	0.006891952232388
1.61437758376563	0.007148406125647
1.61648237852934	0.006500173136331
1.61859266884073	0.006232678368024
1.62070847625098	0.006040764805112
1.62282982242409	0.007306434535311
1.62495672913762	0.006272472167923
1.62708921828347	0.006022414007483
1.6292273118686	0.006010073999328
1.63137103201579	0.006744251268796
1.63352040096443	0.005937101580828
1.63567544107124	0.00581612657257
1.6378361748111	0.005969355912856
1.64000262477778	0.005527340780748
1.64217481368477	0.005562740427677
1.64435276436605	0.005930942040027
1.6465364997769	0.006176594171164
1.64872604299468	0.005795961259263
1.65092141721971	0.005405952731472
1.653122645776	0.006728872847394
1.65532975211215	0.005998448248597
1.65754275980214	0.005196666912604
1.65976169254619	0.004731212782413
1.66198657417159	0.00573778033611
1.66421742863356	0.005143058098771
1.66645428001613	0.004521057236957
1.66869715253298	0.005300105370802
1.67094607052831	0.004877146597925
1.67320105847774	0.006003433225991
1.67546214098919	0.005999586708572
1.67772934280379	0.006221592231714
1.68000268879675	0.005641626242593
1.68228220397829	0.005290235263955
1.68456791349457	0.005886160196579
1.68685984262857	0.005935412081706
1.68915801680109	0.007152229621168
1.69146246157163	0.005875020964275
1.69377320263935	0.00591628803205
1.69609026584405	0.005860929299315
1.69841367716713	0.005663095378848
1.70074346273251	0.00732579424802
1.7030796488077	0.00763367627486
1.70542226180468	0.005471831945487
1.707771328281	0.005602201085298
1.71012687494069	0.006117943117138
1.71248892863536	0.006165890116447
1.71485751636515	0.005798326002045
1.71723266527978	0.006511572379866
1.71961440267962	0.006847209389943
1.72200275601667	0.00677896103388
1.72439775289569	0.006290083890661
1.72679942107521	0.006161642973726
1.72920778846862	0.007477238691253
1.73162288314525	0.006788559064451
1.73404473333147	0.006449026456104
1.73647336741177	0.006956813081463
1.73890881392988	0.006715445329588
1.74135110158989	0.00599073934845
1.74380025925739	0.006862016008013
1.74625631596057	0.006673277786486
1.7487193008914	0.006318604290958
1.75118924340678	0.005609440527652
1.75366617302971	0.005816868542839
1.75615011945043	0.004806051641853
1.75864111252766	0.006725276989101
1.76113918228978	0.006456108125923
1.76364435893599	0.006451978639523
1.76615667283761	0.004895399922138
1.76867615453923	0.00547640175272
1.77120283476	0.005424659456741
1.77373674439485	0.005427048873637
1.77627791451576	0.005730581057365
1.77882637637303	0.005582748292029
1.78138216139656	0.004977974145201
1.78394530119713	0.006588723938742
1.78651582756773	0.006032219964564
1.78909377248485	0.006051029659875
1.79167916810983	0.006010795648762
1.79427204679016	0.006732239131391
1.79687244106087	0.005017457160751
1.79948038364587	0.006440631513797
1.80209590745931	0.006722864279426
1.80471904560699	0.006353487282439
1.80734983138776	0.005112887467331
1.80998829829489	0.006186920871898
1.81263448001755	0.006932950988695
1.81528841044217	0.004983041926803
1.81795012365396	0.007109234811901
1.82061965393833	0.007191605328976
1.82329703578236	0.006334428808792
1.82598230387629	0.005952099011422
1.82867549311505	0.005649078545737
1.83137663859971	0.006177659894091
1.83408577563906	0.006396442182965
1.83680293975111	0.006032684894973
1.83952816666469	0.006409103359522
1.84226149232095	0.006607497733405
1.845002952875	0.00632431003933
1.84775258469747	0.005919976698226
1.85051042437612	0.007011971457091
1.85327650871749	0.007403051850023
1.85605087474851	0.006300731560814
1.85883355971814	0.006068056453371
1.8616246010991	0.006595370798703
1.86442403658948	0.007434802314285
1.86723190411446	0.007792818322067
1.87004824182806	0.007025987104234
1.87287308811481	0.00665371495396
1.87570648159153	0.007996622598711
1.87854846110909	0.0064443738084
1.88139906575418	0.00641001858753
1.88425833485107	0.006858912271496
1.88712630796347	0.00702390300151
1.89000302489635	0.00602555653581
1.89288852569771	0.007689195362649
1.89578285066055	0.007212528535949
1.89868604032466	0.008171052246603
1.90159813547853	0.007568042492239
1.90451917716129	0.006736572533769
1.90744920666462	0.00688336763368
1.91038826553467	0.006923868946212
1.91333639557408	0.008520697873902
1.9162936388439	0.007282470451707
1.91926003766564	0.006971537954976
1.92223563462326	0.00742099206614
1.92522047256522	0.008354879932751
1.92821459460654	0.009381477672663
1.93121804413084	0.007266345894222
1.93423086479252	0.00847763132209
1.93725310051875	0.007751236814894
1.94028479551174	0.007283453147019
1.94332599425079	0.007845771020625
1.94637674149451	0.009382590227384
1.94943708228302	0.008787733210644
1.95250706194016	0.007222606908025
1.95558672607571	0.008822020642562
1.95867612058768	0.0082739359076
1.96177529166456	0.008880249794718
1.96488428578764	0.007236478721518
1.96800314973334	0.00834320702639
1.97113193057552	0.009163969293828
1.9742706756879	0.007658554015293
1.97741943274642	0.009072650473552
1.98057824973163	0.009253915116724
1.9837471749312	0.008185541517632
1.98692625694231	0.009929345551442
1.99011554467416	0.009474888431738
1.99331508735049	0.008812327609467
1.99652493451208	0.010402808825536
1.99974513601936	0.009593007807077
2.00297574205493	0.009440913458151
2.00621680312622	0.00857928824868
2.00946837006807	0.009178613425288
2.01273049404546	0.009131995185968
2.0160032265561	0.009341324497347
2.01928661943323	0.008387125500897
2.02258072484829	0.008909084250368
2.02588559531373	0.009377586732172
2.02920128368576	0.008525350606108
2.03252784316722	0.008957387150493
2.03586532731035	0.010275830410577
2.03921379001974	0.007620883882484
2.04257328555519	0.009518459458433
2.04594386853466	0.00830866016502
2.04932559393719	0.009789778999184
2.05271851710596	0.010233485312922
2.05612269375125	0.008483836449588
2.05953817995349	0.009661231680417
2.06296503216639	0.010549102153719
2.06640330722	0.010834728194072
2.06985306232388	0.010633152410409
2.07331435507024	0.010413811375071
2.07678724343719	0.010733486485862
2.08027178579195	0.010832653255848
2.08376804089412	0.011442256384538
2.08727606789899	0.010948369569397
2.09079592636088	0.01134957752555
2.09432767623649	0.011255599327921
2.09787137788833	0.013805746851363
2.10142709208814	0.011106534685302
2.10499488002038	0.01233664376922
2.10857480328572	0.014040837293217
2.1121669239046	0.01343025080982
2.11577130432082	0.012919851270175
2.11938800740513	0.013289612271625
2.12301709645891	0.013163512629924
2.12665863521784	0.015233562142614
2.13031268785567	0.014357533870119
2.13397931898796	0.014521092731928
2.13765859367587	0.015532555105328
2.14135057743006	0.012135525868135
2.14505533621454	0.015557020843071
2.14877293645061	0.012926572420549
2.15250344502084	0.017554354142456
2.15624692927305	0.014543813140363
2.16000345702439	0.016656672427675
2.16377309656545	0.017855049590127
2.16755591666434	0.01781133178856
2.17135198657093	0.018076782415292
2.17516137602106	0.018943560487284
2.17898415524078	0.018672738450396
2.18282039495071	0.018005687812191
2.18667016637037	0.016182244881026
2.19053354122262	0.018535222130127
2.19441059173806	0.019583431988352
2.19830139065958	0.01980785942376
2.2022060112469	0.021999611810306
2.20612452728114	0.020441117049364
2.21005701306952	0.023362542974295
2.21400354345	0.018732011776993
2.21796419379607	0.021578385785362
2.22193904002151	0.023912114953144
2.22592815858528	0.023888592290664
2.22993162649641	0.021877546799908
2.23394952131892	0.024249894639528
2.2379819211769	0.025877458155858
2.2420289047595	0.025303839565386
2.24609055132609	0.026104362018045
2.25016694071144	0.024107095962331
2.25425815333091	0.025599886475597
2.2583642701858	0.028669051152098
2.26248537286862	0.029959028315913
2.26662154356856	0.033210296286403
2.27077286507693	0.028896607291469
2.27493942079266	0.030786343513088
2.27912129472795	0.027750924536386
2.28331857151382	0.029503207437236
2.28753133640591	0.031265746846602
2.29175967529021	0.032542689316467
2.29600367468889	0.034451119529193
2.30026342176624	0.031510338505315
2.30453900433458	0.037062911595425
2.30883051086034	0.037787355387069
2.31313803047015	0.037500078713469
2.31746165295701	0.036268134864777
2.32180146878652	0.040408860818025
2.32615756910319	0.040495631402794
2.33053004573685	0.04206482963836
2.33491899120904	0.03915464281247
2.33932449873963	0.044928127032646
2.34374666225331	0.049813699288908
2.34818557638637	0.044742352783824
2.35264133649336	0.046052402697575
2.357114038654	0.049798365781982
2.36160377968	0.05275725722358
2.36611065712214	0.05064219843897
2.37063476927725	0.05476887713351
2.37517621519541	0.057366952894851
2.37973509468714	0.058152436830102
2.38431150833077	0.059210549436143
2.38890555747977	0.061076503132012
2.39351734427027	0.058884897312735
2.39814697162863	0.060757654447366
2.40279454327907	0.064025202293802
2.40746016375146	0.066204471989232
2.41214393838911	0.06938221413853
2.41684597335673	0.065367572351658
2.42156637564844	0.075215616667127
2.42630525309589	0.077537501265366
2.43106271437648	0.072098116484897
2.43583886902162	0.078375156883338
2.4406338274252	0.08433371761001
2.44544770085208	0.085046738910853
2.45028060144664	0.081083662710363
2.45513264224159	0.080210796711696
2.46000393716667	0.094819235872016
2.46489460105766	0.099761142913809
2.46980474966534	0.090887998016861
2.47473449966468	0.093948934737349
2.479683968664	0.102535521738012
2.48465327521443	0.099875333995721
2.48964253881928	0.101874674026143
2.49465187994367	0.103015216523067
2.4996814200242	0.108328911293506
2.50473128147879	0.110557735934311
2.5098015877166	0.117191645867949
2.51489246314808	0.117679186566233
2.52000403319513	0.125489926196432
2.52513642430143	0.119530775784995
2.53028976394286	0.125858982643394
2.53546418063804	0.129643986955892
2.54065980395902	0.135582450240399
2.5458767645421	0.132017678996119
2.55111519409877	0.135272063527513
2.55637522542681	0.14021754490173
2.56165699242149	0.138613359113366
2.56696063008696	0.150017971932342
2.57228627454772	0.154470694070513
2.5776340630603	0.163291356393574
2.583004134025	0.154852374146395
2.58839662699792	0.16330067263647
2.59381168270293	0.166793936315293
2.59924944304403	0.161198855318068
2.60471005111765	0.166951959366234
2.61019365122527	0.169625050665559
2.61570038888608	0.177150358204231
2.6212304108499	0.187129157959278
2.62678386511017	0.184675798660878
2.6323609009172	0.190055803054608
2.63796166879149	0.200900927448159
2.64358632053732	0.204056388630232
2.64923500925642	0.202481460999012
2.65490788936189	0.209621144739153
2.66060511659228	0.218690356547211
2.66632684802581	0.217383600460951
2.67207324209483	0.232729127090134
2.67784445860044	0.222368077147572
2.68364065872728	0.231449870424532
2.68946200505857	0.231152658515289
2.69530866159131	0.247382495337572
2.70118079375164	0.232313480714541
2.70707856841049	0.255834741148882
2.71300215389935	0.248190323871283
2.71895172002632	0.254110876370617
2.72492743809231	0.264147694142533
2.73092948090749	0.26740690341917
2.73695802280795	0.29766497047736
2.74301323967257	0.300914065758507
2.74909530894014	0.302041891609776
2.75520440962667	0.32068837948449
2.76134072234299	0.322980187115788
2.76750442931251	0.317591572312994
2.77369571438927	0.333580501704581
2.77991476307624	0.350770879744199
2.78616176254383	0.365161795643475
2.79243690164865	0.377807675352573
2.7987403709526	0.393518790321668
2.80507236274209	0.403522137590535
2.81143307104762	0.411857848227845
2.81782269166364	0.437867769254941
2.82424142216857	0.439876123667968
2.83068946194521	0.44979628729204
2.83716701220138	0.470704473008999
2.84367427599083	0.507732646024212
2.85021145823449	0.518695901420273
2.85677876574194	0.523017695748656
2.86337640723326	0.554518669212541
2.87000459336112	0.589889917121329
2.87666353673318	0.598308480032623
2.88335345193489	0.623999991716462
2.89007455555245	0.648412376437265
2.89682706619627	0.668977157558938
2.9036112045246	0.700389813886662
2.91042719326761	0.698764502126203
2.91727525725177	0.759387807722771
2.92415562342453	0.764256256995741
2.93106852087944	0.799320802641723
2.93801418088152	0.813223223152271
2.94499283689312	0.855217995470583
2.95200472460001	0.872675452352228
2.95905008193795	0.913748449221263
2.96612914911962	0.980731562551082
2.97324216866188	0.98462527831012
2.98038938541347	1.02429694771433
2.98757104658314	1.04755046341456
2.99478740176812	1.09333028307823
3.00203870298306	1.1432214040188
3.00932520468933	1.17908862210857
3.01664716382482	1.21042842126097
3.02400483983415	1.29205771457863
3.03139849469927	1.27708953283583
3.03882839297059	1.36611625442661
3.04629480179853	1.44493893606976
3.05379799096552	1.44836554693106
3.06133823291852	1.51154286268385
3.06891580280199	1.51954140145338
3.07653097849132	1.60599808869687
3.08418404062687	1.67046216307603
3.09187527264838	1.72278609693095
3.09960496083001	1.79149922424779
3.10737339431579	1.86213653569131
3.11518086515578	1.86667236596984
3.12302766834257	1.95252427120649
3.13091410184849	1.99474821238301
3.1388404666633	2.09220180176862
3.14680706683249	2.18004513402304
3.15481420949619	2.30271093972926
3.16286220492858	2.41711281870078
3.17095136657801	2.51508918661714
3.1790820111077	2.55949549592059	0.099252598764892
3.18725445843702	2.70150429150338	0.317015110734559
3.19546903178351	2.80247335238977	0.53590010987952
3.20372605770543	2.9463569909954	0.755916297650458
3.21202586614508	3.04937097452763	0.977072465668911
3.22036879047273	3.15141695758196	1.19937749689791
3.22875516753126	3.27500019900938	1.42284036683139
3.23718533768147	3.3464318534734	1.64747014470161
3.24565964484817	3.43452861040151	1.87327599470719
3.25417843656693	3.57079739874653	2.10026717725884
3.26274206403159	3.65664615520494	2.32845305024529
3.27135088214249	3.79769958064355	2.55784307031843
3.28000524955556	3.92574427240521	2.78844679420135
3.2887055287321	4.11046142321374	3.02027388001486
3.29745208598937	4.25155034203015	3.25333408862534
3.30624529155201	4.5865909978073	3.48763728501501
3.31508551960428	4.63875020526757	3.72319343967388
3.32397314834317	4.88117908457152	3.96001263001492
3.33290856003226	5.08745379935367	4.19810504180916
3.34189214105661	5.29347179148892	4.43748097064834
3.35092428197838	5.37419011016048	4.67815082342696
3.3600053775935	5.50386553170632	4.92012511985227
3.36913582698914	5.7773188658685	5.16341449397561
3.37831603360219	5.93846658215513	5.40802969575074
3.38754640527869	6.03337959017176	5.65398159261727
3.39682735433425	6.29305866778555	5.90128117111075
3.40615929761539	6.48021052004345	6.14993953849705
3.41554265656199	6.65544231969401	6.39996792443644
3.42497785727072	6.90880717815173	6.65137768267367
3.43446533055956	7.05295127639829	6.90418029275725
3.44400551203334	7.2355900797203	7.1583873617858
3.45359884215042	7.53585147264722	7.41401062618476
3.46324576629051	7.68130193244959	7.67106195351359
3.47294673482354	7.96401328077978	7.9295533443008
3.48270220317978	8.28201998326106	8.18949693391239
3.49251263192113	8.38188891734407	8.45090499445151
3.50237848681357	8.53593198776904	8.71378993668883
3.51230023890086	8.63131576687214	8.97816431202641
3.52227836457955	9.13721857529383	9.24404081449647
3.53231334567522	9.21306305261255	9.51143228279277
3.54240566952001	9.35920964430661	9.78035170233652
3.55255582903152	9.49860678462336	10.0508122073788
3.56276432279311	10.2263535921006	10.32282708314
3.57303165513545	10.4899156391442	10.5964097679832
3.58335833621966	10.6961709495017	10.8715738556292
3.59374488212175	10.9635650186481	11.1483330974064
3.60419181491861	11.2409998776907	11.4267014045426
3.61469966277552	11.3821919304916	11.7066928504962
3.62526896003509	11.760629777842	11.9883216733263
3.63590024730792	12.0298763036608	12.2716022781088
3.64659407156471	12.3387043818757	12.55654923939
3.6573509862301	12.5951711320513	12.8431773036877
3.66817155127811	12.8645773226401	13.1315013920342
3.67905633332938	13.0640053181858	13.4215366025669
3.69000590575001	13.4606552599112	13.7132982131624
3.70102084875225	13.7337236170093	14.0068016841197
3.71210174949701	13.9775058520614	14.3020626608907
3.72324920219821	14.2071860420998	14.599096976862
3.73446380822892	14.6230935313092	14.8979206561822
3.74574617622961	14.9050664457337	15.1985499166464
3.75709692221819	15.1466115502678	15.5010011726287
3.76851666970213	15.4388441460321	15.8052910380697
3.78000604979269	15.8164862771952	16.1114363295197
3.79156570132111	16.1176454357546	16.4194540692353
3.80319627095706	16.4699679967359	16.7293614883356
3.81489841332924	16.7775183889963	17.0411760300152
3.82667279114816	17.2571574310171	17.3549153528162
3.83852007533128	17.4447447968152	17.6705973339626
3.85044094513044	17.8682156490949	17.9882400727557
3.86243608826169	18.2325254311595	18.3078618940338
3.87450620103751	18.5869751557054	18.6294813516949
3.88665198850157	18.9272333026649	18.9531172322877
3.89887416456604	19.2498258558687	19.2787885586707
3.91117345215143	19.7648870684098	19.6065145937376
3.92355058332912	20.2154858851888	19.936314844216
3.93600629946667	20.4920200981406	20.2682090645389
3.9485413513758	21.0115866749899	20.6022172607873
3.96115649946327	21.5625917517332	20.9383596947117
3.97385251388462	22.0214585087167	21.2766568878276
3.98663017470097	22.5292504516149	21.6171296255939
3.99949027203872	22.9572083503753	21.9597989616685
4.01243360625243	23.5006841464862	22.3046862222481
4.02546098809092	24.3928189683764	22.6518130104942
4.03857323886646	24.8125933301236	23.0012012110413
4.05177119062746	25.5152234036798	23.3528729945986
4.06505568633443	26.4227953095169	23.706850822638
4.07842758003948	27.0265670576201	24.063157452178
4.09188773706932	27.7441884153608	24.4218159406589
4.10543703421193	28.6381559742418	24.7828496509176
4.11907635990699	29.5273188441059	25.1462822562612
4.13280661444001	30.6298346455192	25.5121377456403
