# Supplementary material for: Templating Iron(III) Oxides on DNA Molecules
Source: Nanomaterials (Basel). 2024 Oct 7;14(19):1609. doi: 10.3390/nano14191609 (PMC11478027; doi:10.3390/nano14191609)
Supplement: Supplementary file 1 [file nanomaterials-14-01609-s001.zip › dataset/UV-Vis/Fig7/tauc-Fe2O3-low.csv]

1.549802480415	0.292706725782796
1.55174215811264	0.296390625461675
1.5536866971579	0.301288000385977
1.55563611584944	0.301606916493432
1.55759043257789	0.305592636649782
1.55954966582642	0.28563825154624
1.56151383417129	0.294126722825271
1.56348295628247	0.296600569418311
1.56545705092425	0.29535393005815
1.56743613695576	0.294238663744489
1.56942023333165	0.297164299745472
1.57140935910266	0.285254819176271
1.57340353341625	0.27604741230756
1.57540277551716	0.27859588122963
1.57740710474809	0.277493692989929
1.57941654055032	0.283540942107788
1.58143110246429	0.277459023264948
1.58345081013027	0.27264032101596
1.58547568328901	0.29376413944478
1.58750574178233	0.289483509343784
1.58954100555385	0.288850563050057
1.59158149464955	0.288189360736933
1.59362722921851	0.291732405396031
1.59567822951352	0.286109035118547
1.59773451589176	0.290737173232101
1.59979610881549	0.293782111659313
1.60186302885272	0.286863956549207
1.60393529667788	0.285747299518125
1.60601293307254	0.296877679605663
1.60809595892607	0.284052014852096
1.61018439523637	0.290669470178969
1.61227826311054	0.288128066365473
1.61437758376563	0.290771813153399
1.61648237852934	0.283943042214066
1.61859266884073	0.280975646408475
1.62070847625098	0.278787297373397
1.62282982242409	0.292365669032479
1.62495672913762	0.281423063104243
1.62708921828347	0.27857532886336
1.6292273118686	0.278432517924615
1.63137103201579	0.286571789451833
1.63352040096443	0.277583482413431
1.63567544107124	0.276158530016799
1.6378361748111	0.277959721863099
1.64000262477778	0.272664790291026
1.64217481368477	0.2731003135558
1.64435276436605	0.277511458532867
1.6465364997769	0.280341418704291
1.64872604299468	0.275918848231002
1.65092141721971	0.271155277165754
1.653122645776	0.286408287420148
1.65532975211215	0.278297771755724
1.65754275980214	0.268491919807288
1.65976169254619	0.262266680920803
1.66198657417159	0.275223795317888
1.66421742863356	0.267796784231146
1.66645428001613	0.259304468765625
1.66869715253298	0.269818128706817
1.67094607052831	0.264266098154973
1.67320105847774	0.278355573203277
1.67546214098919	0.278310975517512
1.67772934280379	0.280850619333282
1.68000268879675	0.27406342301072
1.68228220397829	0.269692423868134
1.68456791349457	0.276986128061479
1.68685984262857	0.277563732578544
1.68915801680109	0.290810686916999
1.69146246157163	0.276854989732
1.69377320263935	0.27733988256498
1.69609026584405	0.276688825992995
1.69841367716713	0.274323787958589
1.70074346273251	0.292559145753168
1.7030796488077	0.295585710182002
1.70542226180468	0.271977631632622
1.707771328281	0.273583356420687
1.71012687494069	0.279673526541469
1.71248892863536	0.280219881578916
1.71485751636515	0.275946987536575
1.71723266527978	0.28406744695748
1.71961440267962	0.287659288702765
1.72200275601667	0.286939795457381
1.72439775289569	0.2816203989686
1.72679942107521	0.280171614364103
1.72920778846862	0.294059565471931
1.73162288314525	0.287041307911366
1.73404473333147	0.283382834294468
1.73647336741177	0.288803587478532
1.73890881392988	0.286265297886207
1.74135110158989	0.278208315102087
1.74380025925739	0.287814673599211
1.74625631596057	0.285814857445116
1.7487193008914	0.281939087312855
1.75118924340678	0.273671698121068
1.75366617302971	0.276167337064531
1.75615011945043	0.263297725985256
1.75864111252766	0.286370016149119
1.76113918228978	0.283460597884955
1.76364435893599	0.283415259906857
1.76615667283761	0.264513014019599
1.76867615453923	0.272034399471126
1.77120283476	0.271389549391142
1.77373674439485	0.271419429409224
1.77627791451576	0.275137422815055
1.77882637637303	0.273345552370496
1.78138216139656	0.265621459796908
1.78394530119713	0.284905168467125
1.78651582756773	0.278688656814025
1.78909377248485	0.278905655290967
1.79167916810983	0.278440875626296
1.79427204679016	0.286444101398027
1.79687244106087	0.266146597437476
1.79948038364587	0.283290566696097
1.80209590745931	0.286344328706021
1.80471904560699	0.282327408172343
1.80734983138776	0.267403174391304
1.80998829829489	0.280458521615511
1.81263448001755	0.28855561689508
1.81528841044217	0.265689037385401
1.81795012365396	0.290372654448454
1.82061965393833	0.291210118715221
1.82329703578236	0.282115446121767
1.82598230387629	0.277758614219541
1.82867549311505	0.274153884195268
1.83137663859971	0.280353510600713
1.83408577563906	0.282803395581319
1.83680293975111	0.278694026606871
1.83952816666469	0.282943237733601
1.84226149232095	0.285107902920057
1.845002952875	0.2820027140633
1.84775258469747	0.277383101182002
1.85051042437612	0.289374351370634
1.85327650871749	0.293327443925481
1.85605087474851	0.281739503084182
1.85883355971814	0.279101649463284
1.8616246010991	0.284976996061628
1.86442403658948	0.293641447575757
1.86723190411446	0.297114356864867
1.87004824182806	0.289518844696736
1.87287308811481	0.285605158943964
1.87570648159153	0.299038186290149
1.87854846110909	0.283331708851004
1.88139906575418	0.282953338355144
1.88425833485107	0.287782122943953
1.88712630796347	0.289497372477479
1.89000302489635	0.278611662284293
1.89288852569771	0.296121693103801
1.89578285066055	0.291421699193908
1.89868604032466	0.3006557380755
1.90159813547853	0.29494829531256
1.90451917716129	0.286490184804272
1.90744920666462	0.288038301523242
1.91038826553467	0.288461069755304
1.91333639557408	0.303821701502913
1.9162936388439	0.292125643984098
1.91926003766564	0.288956287608481
1.92223563462326	0.293504991725493
1.92522047256522	0.302332651753555
1.92821459460654	0.311220224980311
1.93121804413084	0.291963806290417
1.93423086479252	0.30343706673433
1.93725310051875	0.296717220033838
1.94028479551174	0.292135498331514
1.94332599425079	0.297617803578624
1.94637674149451	0.311229451515444
1.94943708228302	0.306174640015605
1.95250706194016	0.291523449867298
1.95558672607571	0.306472857333355
1.95867612058768	0.301597708917815
1.96177529166456	0.306977323763831
1.96488428578764	0.291663324903403
1.96800314973334	0.302226996398286
1.97113193057552	0.309400425288938
1.9742706756879	0.295826240910636
1.97741943274642	0.308626735397803
1.98057824973163	0.310156850444679
1.9837471749312	0.300788933548823
1.98692625694231	0.315667707465619
1.99011554467416	0.311992048905582
1.99331508735049	0.306388639770416
1.99652493451208	0.319365246610125
1.99974513601936	0.312959903704307
2.00297574205493	0.311711987430439
2.00621680312622	0.304342647947424
2.00946837006807	0.309523957672195
2.01273049404546	0.309130188326964
2.0160032265561	0.3108866797758
2.01928661943323	0.302623942898293
2.02258072484829	0.307226212214542
2.02588559531373	0.311187950540173
2.02920128368576	0.303863168518492
2.03252784316722	0.307641794775644
2.03586532731035	0.318386197398871
2.03921379001974	0.295461797836787
2.04257328555519	0.312350112079295
2.04594386853466	0.301913650288174
2.04932559393719	0.314552558483934
2.05271851710596	0.318057684315003
2.05612269375125	0.303492576021966
2.05953817995349	0.313514855541609
2.06296503216639	0.320482171392679
2.06640330722	0.322629819532974
2.06985306232388	0.321118635486722
2.07331435507024	0.319449657445936
2.07678724343719	0.321873485897445
2.08027178579195	0.322614371867511
2.08376804089412	0.327060366196467
2.08727606789899	0.323472497893559
2.09079592636088	0.326396072240498
2.09432767623649	0.325718297581475
2.09787137788833	0.342779606923258
2.10142709208814	0.324634479391185
2.10499488002038	0.333272328697235
2.10857480328572	0.344229631295678
2.1121669239046	0.340424674435123
2.11577130432082	0.337143179770254
2.11938800740513	0.339529940705319
2.12301709645891	0.338721644053384
2.12665863521784	0.351317972026338
2.13031268785567	0.346154484511152
2.13397931898796	0.347136135777082
2.13765859367587	0.353029279025912
2.14135057743006	0.331905653558911
2.14505533621454	0.353168213423227
2.14877293645061	0.337187018279724
2.15250344502084	0.363995667044869
2.15624692927305	0.347271842701212
2.16000345702439	0.359250235278814
2.16377309656545	0.365544509517889
2.16755591666434	0.365320546311857
2.17135198657093	0.36667414049517
2.17516137602106	0.37099273258187
2.17898415524078	0.36965961215603
2.18282039495071	0.366313082212786
2.18667016637037	0.356664341920307
2.19053354122262	0.368977130243345
2.19441059173806	0.374086642397226
2.19830139065958	0.375153831474703
2.2022060112469	0.385126811776265
2.20612452728114	0.378116958861555
2.21005701306952	0.390957931566591
2.21400354345	0.369952618468301
2.21796419379607	0.383269922001398
2.22193904002151	0.393237111590339
2.22592815858528	0.393140367763234
2.22993162649641	0.384591476871262
2.23394952131892	0.394618520512555
2.2379819211769	0.401079443560976
2.2420289047595	0.398838070297159
2.24609055132609	0.401955773384282
2.25016694071144	0.394036292537013
2.25425815333091	0.399999556544561
2.2583642701858	0.411484357158617
2.26248537286862	0.416036975859558
2.26662154356856	0.426892168467708
2.27077286507693	0.412298461254251
2.27493942079266	0.418879906304941
2.27912129472795	0.408149589566701
2.28331857151382	0.414445385220027
2.28753133640591	0.420501163488689
2.29175967529021	0.424730413062306
2.29600367468889	0.430824938653372
2.30026342176624	0.421321156058858
2.30453900433458	0.438767936462657
2.30883051086034	0.440896472878549
2.31313803047015	0.440056099318674
2.31746165295701	0.436396546938527
2.32180146878652	0.448352041729061
2.32615756910319	0.448592536513093
2.33053004573685	0.452876498013152
2.33491899120904	0.444831789987081
2.33932449873963	0.460393918780751
2.34374666225331	0.472429706860572
2.34818557638637	0.459917255929067
2.35264133649336	0.463247488435303
2.357114038654	0.472393347181299
2.36160377968	0.479259303511136
2.36611065712214	0.47438192999721
2.37063476927725	0.483763902771819
2.37517621519541	0.489401668477592
2.37973509468714	0.491068389989161
2.38431150833077	0.493287116397691
2.38890555747977	0.49712836193409
2.39351734427027	0.492607455512036
2.39814697162863	0.496478275673735
2.40279454327907	0.503022880510866
2.40746016375146	0.507249738194586
2.41214393838911	0.51323000514375
2.41684597335673	0.50563902946685
2.42156637564844	0.523693284853477
2.42630525309589	0.527688889646568
2.43106271437648	0.51818039747818
2.43583886902162	0.529108338411657
2.4406338274252	0.538890231701256
2.44544770085208	0.54002568484953
2.45028060144664	0.533621524942261
2.45513264224159	0.532179581331159
2.46000393716667	0.554911995172507
2.46489460105766	0.562005225965607
2.46980474966534	0.549068633181629
2.47473449966468	0.553634269857734
2.479683968664	0.565872496858344
2.48465327521443	0.562165981080979
2.48964253881928	0.56495851416261
2.49465187994367	0.566533173175522
2.4996814200242	0.573701644300342
2.50473128147879	0.576630067270323
2.5098015877166	0.585092004572696
2.51489246314808	0.585699582481146
2.52000403319513	0.595185326844698
2.52513642430143	0.587989992548016
2.53028976394286	0.595622443901421
2.53546418063804	0.60005090435008
2.54065980395902	0.606807401666149
2.5458767645421	0.602778874542547
2.55111519409877	0.606459814531278
2.55637522542681	0.611928371981896
2.56165699242149	0.610170591513521
2.56696063008696	0.622351617327942
2.57228627454772	0.626919133245654
2.5776340630603	0.635683295439652
2.583004134025	0.627306036967927
2.58839662699792	0.635692362137081
2.59381168270293	0.639065046429417
2.59924944304403	0.633636940588576
2.60471005111765	0.639216357609714
2.61019365122527	0.641759782717109
2.61570038888608	0.648762156452146
2.6212304108499	0.657711394493611
2.62678386511017	0.655544980678292
2.6323609009172	0.660268051739903
2.63796166879149	0.669492144249988
2.64358632053732	0.672105654324714
2.64923500925642	0.67080503921671
2.65490788936189	0.67664172049429
2.66060511659228	0.68384457844371
2.66632684802581	0.682820725043314
2.67207324209483	0.69456466456779
2.67784445860044	0.686701680444206
2.68364065872728	0.693608226615749
2.68946200505857	0.693385448385172
2.69530866159131	0.705248614251526
2.70118079375164	0.694254339384804
2.70707856841049	0.711196940742054
2.71300215389935	0.705823658597936
2.71895172002632	0.709995855337403
2.72492743809231	0.716905159500299
2.73092948090749	0.719106399600108
2.73695802280795	0.738638485973608
2.74301323967257	0.74064589847727
2.74909530894014	0.741338910373767
2.75520440962667	0.752524780543356
2.76134072234299	0.753865676697864
2.76750442931251	0.750701428604679
2.77369571438927	0.759976502013249
2.77991476307624	0.76958373960149
2.78616176254383	0.777358467421123
2.79243690164865	0.784002945164354
2.7987403709526	0.792029520009084
2.80507236274209	0.797015635680969
2.81143307104762	0.801100193325963
2.81782269166364	0.8134591426689
2.82424142216857	0.814390309495036
2.83068946194521	0.818943549687213
2.83716701220138	0.828298893760257
2.84367427599083	0.844128905575596
2.85021145823449	0.84864919594783
2.85677876574194	0.850411443784675
2.86337640723326	0.862936905655755
2.87000459336112	0.876380575773784
2.87666353673318	0.879490777188667
2.88335345193489	0.888783832594909
2.89007455555245	0.897351976950001
2.89682706619627	0.904383899724971
2.9036112045246	0.91481853526568
2.91042719326761	0.91428734501062
2.91727525725177	0.933503402040289
2.92415562342453	0.934995995318273
2.93106852087944	0.945540812187662
2.93801418088152	0.949625663963066
2.94499283689312	0.961654808849152
2.95200472460001	0.966525218182829
2.95905008193795	0.977702359389411
2.96612914911962	0.995147687339345
2.97324216866188	0.996133957882152
2.98038938541347	1.00601966393874
2.98757104658314	1.011681336794
2.99478740176812	1.02255774939323
3.00203870298306	1.03402868511221
3.00932520468933	1.04204533126531
3.01664716382482	1.04890167303821
3.02400483983415	1.06615532008279
3.03139849469927	1.0630540254262
3.03882839297059	1.0811150538792
3.04629480179853	1.09638320331088
3.05379799096552	1.09703263252452
3.06133823291852	1.10880484955107
3.06891580280199	1.11026879641523
3.07653097849132	1.1257352259296
3.08418404062687	1.1368656922543
3.09187527264838	1.14566551164177
3.09960496083001	1.15692220359222
3.10737339431579	1.16816147722772
3.11518086515578	1.16887218627947
3.12302766834257	1.182086099293
3.13091410184849	1.18842566217657
3.1388404666633	1.20268222656252
3.14680706683249	1.21511217188087
3.15481420949619	1.23185575290351
3.16286220492858	1.24687876974826
3.17095136657801	1.25932651505469
3.1790820111077	1.2648487398527
3.18725445843702	1.28203952751218
3.19546903178351	1.29385429833315
3.20372605770543	1.31015096656547
3.21202586614508	1.3214555690231
3.22036879047273	1.33237497448185
3.22875516753126	1.34524947949055
3.23718533768147	1.35252560742083
3.24565964484817	1.36134056148657
3.25417843656693	1.37464736026091
3.26274206403159	1.38283618143837
3.27135088214249	1.39598307100059
3.28000524955556	1.40760402959143
3.2887055287321	1.42387755503086
3.29745208598937	1.43594177865862
3.30624529155201	1.46343185280572
3.31508551960428	1.46757480286251
3.32397314834317	1.48638456012316
3.33290856003226	1.5018450226808
3.34189214105661	1.51682385710687
3.35092428197838	1.52257346356724
3.3600053775935	1.53167616332114
3.36913582698914	1.55035653608015
3.37831603360219	1.56105634638991
3.38754640527869	1.56725679865349
3.39682735433425	1.58385509186928
3.40615929761539	1.5955017273502
3.41554265656199	1.60618006349393
3.42497785727072	1.62125290760525
3.43446533055956	1.6296439208666
3.44400551203334	1.64009305150928
3.45359884215042	1.65684958198927
3.46324576629051	1.66478712734066
3.47294673482354	1.67989831273705
3.48270220317978	1.69642267402263
3.49251263192113	1.70151379796856
3.50237848681357	1.70927813236159
3.51230023890086	1.71403328494649
3.52227836457955	1.73861532542529
3.53231334567522	1.74221204054561
3.54240566952001	1.74908048342804
3.55255582903152	1.75555717190276
3.56276432279311	1.78825810158995
3.57303165513545	1.79967050449476
3.58335833621966	1.80845240660104
3.59374488212175	1.81965036595066
3.60419181491861	1.83105435167489
3.61469966277552	1.83677718437622
3.62526896003509	1.85185784069436
3.63590024730792	1.86236709791764
3.64659407156471	1.87420628456377
3.6573509862301	1.88387038167766
3.66817155127811	1.89386439980993
3.67905633332938	1.90116183366206
3.69000590575001	1.91543116985678
3.70102084875225	1.92507243672529
3.71210174949701	1.93355896507701
3.72324920219821	1.94145360605623
3.73446380822892	1.9555089791552
3.74574617622961	1.96486844951275
3.75709692221819	1.9727809789359
3.76851666970213	1.98222840752021
3.78000604979269	1.99424036383811
3.79156570132111	2.00366632608085
3.80319627095706	2.01452744697686
3.81489841332924	2.02386682184203
3.82667279114816	2.03817896553183
3.83852007533128	2.04369534209944
3.85044094513044	2.05598667822031
3.86243608826169	2.06638721909878
3.87450620103751	2.07635773276077
3.88665198850157	2.08579577709779
3.89887416456604	2.09462701884741
3.91117345215143	2.10849989784252
3.92355058332912	2.12041587027356
3.93600629946667	2.12763043091459
3.9485413513758	2.14099036207748
3.96115649946327	2.15489066653872
3.97385251388462	2.1662646853547
3.98663017470097	2.17864608349974
3.99949027203872	2.18891939285554
4.01243360625243	2.20176075476535
4.02546098809092	2.22236555992105
4.03857323886646	2.23186560515934
4.05177119062746	2.2475007421253
4.06505568633443	2.267225356769
4.07842758003948	2.28006758901379
4.09188773706932	2.29505451707362
4.10543703421193	2.31332292928054
4.11907635990699	2.33107369404691
4.13280661444001	2.35253537743855
