# Supplementary material for: Templating Iron(III) Oxides on DNA Molecules
Source: Nanomaterials (Basel). 2024 Oct 7;14(19):1609. doi: 10.3390/nano14191609 (PMC11478027; doi:10.3390/nano14191609)
Supplement: Supplementary file 1 [file nanomaterials-14-01609-s001.zip › dataset/UV-Vis/Fig7/tauc-FeOOH.csv]

1.549802480415	0.041490567262222
1.55174215811264	0.030467434579593
1.5536866971579	0.037350428993755
1.55563611584944	0.038786052817044
1.55759043257789	0.038778370660256
1.55954966582642	0.030297129714733
1.56151383417128	0.040434660646958
1.56348295628247	0.03858063659977
1.56545705092424	0.040255749582657
1.56743613695575	0.032574144698399
1.56942023333165	0.032663110537697
1.57140935910266	0.042094187812141
1.57340353341624	0.046028807726361
1.57540277551715	0.055005259529918
1.57740710474809	0.055942300502756
1.57941654055032	0.05623460041009
1.58143110246429	0.050723272191791
1.58345081013027	0.037775282254709
1.585475683289	0.042227401175724
1.58750574178233	0.044820769020875
1.58954100555385	0.041542763450816
1.59158149464955	0.047604674455999
1.59362722921851	0.041813505340942
1.59567822951351	0.039452516257409
1.59773451589175	0.038987684299782
1.59979610881548	0.027228733613148
1.60186302885271	0.037787081710061
1.60393529667788	0.034414222248273
1.60601293307254	0.038884545340092
1.60809595892607	0.039959527014425
1.61018439523636	0.040579312290922
1.61227826311053	0.035243651741802
1.61437758376563	0.036601613591778
1.61648237852934	0.032147071524265
1.61859266884073	0.037606934690146
1.62070847625098	0.038665614917979
1.62282982242408	0.031316852894381
1.62495672913761	0.038836193410819
1.62708921828346	0.041421212956227
1.62922731186859	0.037359844232343
1.63137103201579	0.033761563584013
1.63352040096443	0.034527523890649
1.63567544107124	0.035075688686592
1.6378361748111	0.041717151920148
1.64000262477778	0.049871657022408
1.64217481368477	0.040093207109545
1.64435276436605	0.042394760138982
1.64653649977689	0.03599203333051
1.64872604299468	0.039686876253616
1.65092141721971	0.04424916512913
1.653122645776	0.041104490570043
1.65532975211215	0.031539961298654
1.65754275980214	0.041751091563182
1.65976169254618	0.033096173753809
1.66198657417158	0.036249720172803
1.66421742863356	0.046171639623907
1.66645428001613	0.04700391361566
1.66869715253297	0.053781734492533
1.6709460705283	0.049877464198819
1.67320105847773	0.040760636358894
1.67546214098919	0.046184268662758
1.67772934280379	0.05032697075054
1.68000268879675	0.041100966719493
1.68228220397829	0.047001165574842
1.68456791349457	0.050346383770755
1.68685984262857	0.044519628637394
1.68915801680109	0.048361057969605
1.69146246157162	0.045334113411449
1.69377320263934	0.049504688873318
1.69609026584405	0.054744162485594
1.69841367716712	0.041667120943434
1.70074346273251	0.051045382400117
1.70307964880769	0.042890667373143
1.70542226180468	0.049203888961701
1.70777132828099	0.050510268921741
1.71012687494069	0.044914289655401
1.71248892863536	0.040653472120279
1.71485751636515	0.026169137688369
1.71723266527978	0.042704428608394
1.71961440267961	0.0247448438981
1.72200275601667	0.016613382543433
1.72439775289569	0.025762610526443
1.72679942107521	0.036274285158655
1.72920778846862	0.049044343732746
1.73162288314525	0.044001579225292
1.73404473333147	0.053947330860139
1.73647336741176	0.038241994317344
1.73890881392987	0.044016609198248
1.74135110158989	0.046176927723025
1.74380025925738	0.040359670972283
1.74625631596056	0.046593798572163
1.7487193008914	0.03411189307726
1.75118924340678	0.03110694056637
1.7536661730297	0.035448284455947
1.75615011945043	0.04260464469553
1.75864111252766	0.040924343072446
1.76113918228977	0.034818163293066
1.76364435893599	0.030497677129045
1.76615667283761	0.043834514962624
1.76867615453923	0.045364171480183
1.77120283476	0.037587329798747
1.77373674439485	0.046003053463511
1.77627791451576	0.044468733828016
1.77882637637303	0.044811881471462
1.78138216139655	0.045617726392608
1.78394530119712	0.039376303803441
1.78651582756772	0.040135082191941
1.78909377248485	0.030382689895126
1.79167916810983	0.028197119696583
1.79427204679016	0.036218932198327
1.79687244106087	0.045842694100873
1.79948038364586	0.038806866583624
1.8020959074593	0.038117075059826
1.80471904560699	0.048516756827788
1.80734983138776	0.04385415497943
1.80998829829489	0.041908159596837
1.81263448001754	0.042865400098226
1.81528841044217	0.039057460364936
1.81795012365396	0.042676565441333
1.82061965393833	0.04386455270926
1.82329703578235	0.047509285392821
1.82598230387629	0.042805499318126
1.82867549311504	0.042928308738226
1.8313766385997	0.038896890262235
1.83408577563905	0.051988805750208
1.83680293975111	0.052173320355884
1.83952816666469	0.050289385005863
1.84226149232095	0.053915194425731
1.845002952875	0.046805704942349
1.84775258469747	0.048878014048129
1.85051042437612	0.051031151782757
1.85327650871749	0.049231663146729
1.8560508747485	0.045945788343095
1.85883355971814	0.050531112540896
1.8616246010991	0.04310390752056
1.86442403658947	0.048283889611949
1.86723190411446	0.039135191644948
1.87004824182805	0.054326671681684
1.8728730881148	0.054136344280687
1.87570648159153	0.047075929033627
1.87854846110909	0.054384062858736
1.88139906575417	0.056808552013972
1.88425833485106	0.052005927715484
1.88712630796347	0.045832299114287
1.89000302489634	0.060229590771872
1.89288852569771	0.054551684236705
1.89578285066055	0.051832003519236
1.89868604032466	0.04413509483323
1.90159813547853	0.05211374700066
1.90451917716129	0.057016235248491
1.90744920666462	0.054710063884863
1.91038826553467	0.056070666547665
1.91333639557407	0.047398970327223
1.9162936388439	0.05832995047213
1.91926003766563	0.049508147716771
1.92223563462326	0.060036211878457
1.92522047256522	0.053799119394119
1.92821459460653	0.054905809787148
1.93121804413084	0.054720714685763
1.93423086479251	0.053337800290493
1.93725310051875	0.058052661209722
1.94028479551174	0.065096240945318
1.94332599425078	0.064922751045553
1.94637674149451	0.056585914989845
1.94943708228302	0.063654030535918
1.95250706194016	0.058075241421245
1.95558672607571	0.063565271883687
1.95867612058768	0.05506121518588
1.96177529166456	0.052624438526869
1.96488428578764	0.061099495083852
1.96800314973333	0.064214182425288
1.97113193057552	0.064087357400603
1.9742706756879	0.062643101063982
1.97741943274641	0.056521385309946
1.98057824973163	0.055918610086446
1.9837471749312	0.058938257097001
1.98692625694231	0.064804321466315
1.99011554467416	0.064480889793525
1.99331508735048	0.063312134005444
1.99652493451208	0.061986296532797
1.99974513601936	0.07091333884953
2.00297574205493	0.064825419324422
2.00621680312621	0.061865562994922
2.00946837006807	0.070971765465224
2.01273049404545	0.076392940782091
2.0160032265561	0.06755386175632
2.01928661943322	0.057536241200113
2.02258072484829	0.069053209158128
2.02588559531373	0.065349286112599
2.02920128368576	0.065137458454189
2.03252784316721	0.075413600133882
2.03586532731034	0.072685200343924
2.03921379001974	0.074141623296069
2.04257328555519	0.065398439415701
2.04594386853465	0.07576358884839
2.04932559393719	0.065156834209271
2.05271851710596	0.071595774487601
2.05612269375124	0.070320479312884
2.05953817995349	0.0824553602743
2.06296503216639	0.072276864789497
2.06640330722	0.075726662590695
2.06985306232387	0.07152687587758
2.07331435507023	0.069999983451
2.07678724343719	0.079308158804769
2.08027178579195	0.070129559357648
2.08376804089412	0.078914399506411
2.08727606789899	0.077247718336782
2.09079592636088	0.079455350372977
2.09432767623649	0.073977013182131
2.09787137788833	0.075998784543847
2.10142709208814	0.081748887335117
2.10499488002037	0.081480572093556
2.10857480328571	0.081937507704979
2.1121669239046	0.080885602262948
2.11577130432082	0.079722759051743
2.11938800740513	0.088742418348224
2.1230170964589	0.08229937293608
2.12665863521784	0.084412624009564
2.13031268785567	0.088668869145375
2.13397931898795	0.086973950947515
2.13765859367586	0.084226671992559
2.14135057743005	0.095182474760284
2.14505533621453	0.082793445613858
2.14877293645061	0.092777883225534
2.15250344502083	0.085457216220766
2.15624692927304	0.09024571604088
2.16000345702439	0.089546047539994
2.16377309656544	0.094103177000097
2.16755591666434	0.091464561786162
2.17135198657093	0.091328864883715
2.17516137602105	0.09273347717168
2.17898415524077	0.094472037625796
2.1828203949507	0.096446721906428
2.18667016637037	0.09757734184829
2.19053354122261	0.102752416593736
2.19441059173805	0.101994251392922
2.19830139065957	0.099214991385379
2.20220601124689	0.099805802177958
2.20612452728114	0.102223442507533
2.21005701306952	0.099466605863064
2.21400354345	0.105988845512463
2.21796419379606	0.10145451533431
2.22193904002151	0.105739712072744
2.22592815858528	0.105729349761174
2.2299316264964	0.105046064286554
2.23394952131892	0.102635133928621
2.2379819211769	0.109512944848302
2.24202890475949	0.11165349423285
2.24609055132609	0.11570388287184
2.25016694071143	0.116584901453057
2.25425815333091	0.118198593841134
2.25836427018579	0.113250932807106
2.26248537286861	0.115271943469525
2.26662154356856	0.116713065206061
2.27077286507692	0.116866633731512
2.27493942079266	0.115033096126485
2.27912129472794	0.117366967021584
2.28331857151381	0.122495342851091
2.2875313364059	0.11885120379909
2.2917596752902	0.12747201490135
2.29600367468889	0.129130142507189
2.30026342176623	0.129979127351103
2.30453900433457	0.125338542321075
2.30883051086034	0.13172135670087
2.31313803047015	0.129061204433667
2.31746165295701	0.12978059661418
2.32180146878652	0.133297207128515
2.32615756910319	0.139267437863245
2.33053004573684	0.140893321736912
2.33491899120904	0.141717071340565
2.33932449873962	0.136775061426527
2.34374666225331	0.141197438983474
2.34818557638636	0.142125089015094
2.35264133649336	0.147489578924025
2.35711403865399	0.149272638691818
2.36160377968	0.148208154271892
2.36611065712214	0.154189133032361
2.37063476927725	0.15264091699328
2.3751762151954	0.149909770132169
2.37973509468714	0.15424162382763
2.38431150833077	0.154277294857796
2.38890555747977	0.15852404495094
2.39351734427027	0.161923032980354
2.39814697162863	0.163448683454815
2.40279454327907	0.162462313946263
2.40746016375146	0.164171011171683
2.4121439383891	0.167360278618482
2.41684597335673	0.167270941214731
2.42156637564844	0.171078196810802
2.42630525309589	0.174147742505157
2.43106271437647	0.173378802390834
2.43583886902161	0.175960821243916
2.4406338274252	0.175056939221979
2.44544770085207	0.184388687429726
2.45028060144664	0.185794767730357
2.45513264224158	0.186731929536079
2.46000393716667	0.187223112343302
2.46489460105765	0.190271464694085
2.46980474966534	0.187307027634795
2.47473449966467	0.194182973201357
2.479683968664	0.194565415649871
2.48465327521443	0.199794689476104
2.48964253881928	0.197644717612395
2.49465187994366	0.20188320260789
2.49968142002419	0.203548569127671
2.50473128147879	0.204944077500315
2.5098015877166	0.208151646787947
2.51489246314807	0.208204106245556
2.52000403319512	0.212585569918552
2.52513642430143	0.212429908732517
2.53028976394286	0.216306789376441
2.53546418063804	0.217235246053647
2.54065980395902	0.216538364050487
2.54587676454209	0.219854512705847
2.55111519409877	0.223359535141228
2.5563752254268	0.225066093469302
2.56165699242149	0.228134699475842
2.56696063008696	0.228065400377352
2.57228627454772	0.229963049659824
2.57763406306029	0.236383369404726
2.583004134025	0.234334260076389
2.58839662699791	0.238181230493228
2.59381168270293	0.237924053811348
2.59924944304403	0.240047945743853
2.60471005111765	0.243142984515419
2.61019365122526	0.243686680260059
2.61570038888608	0.246973956917785
2.62123041084989	0.246160560122978
2.62678386511017	0.248367591810849
2.6323609009172	0.250617501658888
2.63796166879149	0.253282663156185
2.64358632053731	0.251765259220554
2.64923500925641	0.25627739037548
2.65490788936188	0.256921487218695
2.66060511659227	0.259585511234384
2.66632684802581	0.261643804465496
2.67207324209483	0.259348443713695
2.67784445860043	0.265226356042248
2.68364065872727	0.266609734090002
2.68946200505857	0.264340070671707
2.6953086615913	0.265856323779839
2.70118079375163	0.26934443999288
2.70707856841048	0.270734336278524
2.71300215389934	0.273838740921498
2.71895172002632	0.27556699971825
2.72492743809231	0.27853094244794
2.73092948090749	0.280465533350167
2.73695802280795	0.281790328160173
2.74301323967257	0.284343114493106
2.74909530894013	0.287296970796372
2.75520440962667	0.288387482218975
2.76134072234298	0.287951212870695
2.7675044293125	0.293133426480406
2.77369571438926	0.294242896421962
2.77991476307623	0.294147724578921
2.78616176254382	0.301137048674496
2.79243690164865	0.304325407848492
2.7987403709526	0.305211395735111
2.80507236274208	0.310602847381033
2.81143307104762	0.312272148276279
2.81782269166364	0.314789702896031
2.82424142216857	0.317768203186558
2.83068946194521	0.321144166944762
2.83716701220137	0.327806991409967
2.84367427599083	0.327359703231827
2.85021145823448	0.33277368169442
2.85677876574194	0.338519458729152
2.86337640723326	0.339119310813434
2.87000459336111	0.34456306885092
2.87666353673318	0.347521755927672
2.88335345193488	0.351290150546681
2.89007455555245	0.35501223977021
2.89682706619626	0.35781129524353
2.90361120452459	0.365334749855548
2.91042719326761	0.367462381462296
2.91727525725176	0.371521329378763
2.92415562342453	0.377319271911018
2.93106852087943	0.38147118967068
2.93801418088152	0.387033624949212
2.94499283689311	0.38865169322156
2.9520047246	0.39386355075898
2.95905008193795	0.398857248860747
2.96612914911962	0.40221043358159
2.97324216866187	0.406294007722151
2.98038938541346	0.413672137394639
2.98757104658313	0.418072957193995
2.99478740176812	0.420480812239288
3.00203870298305	0.424125808418049
3.00932520468932	0.431908458528817
3.01664716382482	0.436454864227777
3.02400483983415	0.438998684502025
3.03139849469927	0.444052533109535
3.03882839297059	0.449306505313726
3.04629480179853	0.453383062256117
3.05379799096552	0.458385413450067
3.06133823291852	0.463105399382344
3.06891580280198	0.467505008480883
3.07653097849131	0.473555178608017
3.08418404062687	0.479931164087177
3.09187527264838	0.485254304029462
3.09960496083	0.484788585338622
3.10737339431579	0.492165903363284
3.11518086515578	0.500666941912217
3.12302766834257	0.503825488520913
3.13091410184848	0.511859270893334
3.13884046666329	0.516652815900009
3.14680706683249	0.519544639515368
3.15481420949618	0.526106283301007
3.16286220492857	0.533245568641931
3.17095136657801	0.53978692343647
3.17908201110769	0.545797432660333
3.18725445843702	0.550248225593661
3.19546903178351	0.558082523504803
3.20372605770543	0.563570699048999
3.21202586614508	0.571240135753003
3.22036879047273	0.575488906984196
3.22875516753125	0.586722167164035
3.23718533768146	0.591377046014253
3.24565964484817	0.5971210047942
3.25417843656693	0.605656288414095
3.26274206403158	0.613764304688027
3.27135088214248	0.622255805333956
3.28000524955556	0.62817440890769
3.2887055287321	0.63716269510584
3.29745208598936	0.644091288386137
3.306245291552	0.650073029178719
3.31508551960428	0.658520564656811
3.32397314834316	0.666260941782938
3.33290856003226	0.674256163205681
3.3418921410566	0.682261729097585
3.35092428197838	0.688919221481698
3.3600053775935	0.697384896196977
3.36913582698913	0.704336734544257
3.37831603360218	0.712884030421235
3.38754640527869	0.722780140200458
3.39682735433425	0.730990050388253
3.40615929761538	0.739751610257495
3.41554265656198	0.748440158523707
3.42497785727072	0.756449263277251
3.43446533055956	0.763618336691527
3.44400551203333	0.768731559015676
3.45359884215042	0.777191593275472
3.4632457662905	0.786777187012454
3.47294673482353	0.794973118942803
3.48270220317978	0.803594530741838
3.49251263192113	0.810054000166626
3.50237848681356	0.816654444237166
3.51230023890085	0.825065603969575
3.52227836457955	0.833385852911008
3.53231334567521	0.839890162447455
3.54240566952	0.846669261213286
3.55255582903152	0.854024766952248
3.5627643227931	0.867427464462025
3.57303165513545	0.872823393449382
3.58335833621965	0.880288449303773
3.59374488212174	0.886901928916618
3.6041918149186	0.894378695636233
3.61469966277551	0.901797925596267
3.62526896003509	0.908141212139729
3.63590024730792	0.915913730128297
3.64659407156471	0.924047792249391
3.65735098623009	0.931385960192368
3.66817155127811	0.937099459067263
3.67905633332938	0.945198949581099
3.69000590575	0.951207473607529
3.70102084875224	0.959794065660551
3.71210174949701	0.966708303641848
3.7232492021982	0.972940878738482
3.73446380822892	0.979693125017969
3.74574617622961	0.98765028969805
3.75709692221818	0.995524188704066
3.76851666970213	1.00326550186942
3.78000604979268	1.0103222257422
3.7915657013211	1.01886697219549
3.80319627095706	1.02592568156608
3.81489841332923	1.03385488836174
3.82667279114815	1.04159002835677
3.83852007533127	1.04848814795104
3.85044094513044	1.05699375309484
3.86243608826168	1.063533144574
3.8745062010375	1.07288251301241
3.88665198850157	1.08033543951662
3.89887416456604	1.08854644306969
3.91117345215142	1.09607458565292
3.92355058332911	1.10485146317029
3.93600629946667	1.1123714246618
3.9485413513758	1.11964574548042
3.96115649946326	1.12860193385799
3.97385251388462	1.13492313529626
3.98663017470096	1.14344171457437
3.99949027203871	1.15141413488663
4.01243360625243	1.15987699007347
4.02546098809091	1.16786859662464
4.03857323886645	1.17574305956917
4.05177119062745	1.18327723109726
4.06505568633443	1.18918507300334
4.07842758003947	1.19522278148303
4.09188773706931	1.200952074369
4.10543703421192	1.20532852820546
4.11907635990698	1.20955164981125
4.13280661444	1.21173251830719
