# Supplementary material for: Templating Iron(III) Oxides on DNA Molecules
Source: Nanomaterials (Basel). 2024 Oct 7;14(19):1609. doi: 10.3390/nano14191609 (PMC11478027; doi:10.3390/nano14191609)
Supplement: Supplementary file 1 [file nanomaterials-14-01609-s001.zip › dataset/XPS/Fig2/C.csv]

296.08	300.087	243.749764768361	2.37E+02	2.40E+02	2.38E+02	2.39E+02	56.3372352316389
295.98	331.058	242.987817717131	2.36E+02	2.40E+02	2.38E+02	2.39E+02	88.0701822828687
295.88	289.807	242.229945959969	2.35E+02	2.39E+02	2.37E+02	2.38E+02	47.5770540400314
295.78	280.02	241.476323400041	2.35E+02	2.38E+02	2.36E+02	2.37E+02	38.5436765999586
295.68	306.187	240.72713350459	2.34E+02	2.37E+02	2.35E+02	2.36E+02	65.4598664954096
295.58	306.197	239.982569956083	2.33E+02	2.36E+02	2.34E+02	2.35E+02	66.2144300439168
295.48	311.293	239.242837356713	2.32E+02	2.35E+02	2.33E+02	2.34E+02	72.0501626432866
295.38	283.322	238.508151991396	2.31E+02	2.35E+02	2.32E+02	2.34E+02	44.8138480086041
295.28	282.678	237.778742654989	2.30E+02	2.34E+02	2.32E+02	2.33E+02	44.8992573450111
295.18	283.032	237.054851550119	2.29E+02	2.33E+02	2.31E+02	2.32E+02	45.9771484498812
295.08	296.158	236.336735262743	2.28E+02	2.32E+02	2.30E+02	2.31E+02	59.8212647372572
294.98	258.992	235.624665823428	2.27E+02	2.31E+02	2.29E+02	2.30E+02	23.3673341765719
294.88	245.622	234.91893186331	2.27E+02	2.30E+02	2.28E+02	2.29E+02	10.7030681366897
294.78	265.855	234.219839874848	2.26E+02	2.30E+02	2.27E+02	2.29E+02	31.6351601251523
294.68	270.073	233.527715588832	2.25E+02	2.29E+02	2.27E+02	2.28E+02	36.5452844111681
294.58	259.283	232.842905480744	2.24E+02	2.28E+02	2.26E+02	2.27E+02	26.4400945192557
294.48	249.843	232.165778421559	2.23E+02	2.27E+02	2.25E+02	2.26E+02	17.6772215784413
294.38	280.073	231.496727490575	2.22E+02	2.26E+02	2.24E+02	2.25E+02	48.5762725094251
294.28	253.768	230.836171971136	2.21E+02	2.26E+02	2.23E+02	2.24E+02	22.931828028864
294.18	274.662	230.184559554349	2.20E+02	2.25E+02	2.22E+02	2.24E+02	44.4774404456507
294.08	238.415	229.542368781754	2.19E+02	2.24E+02	2.22E+02	2.23E+02	8.8726312182458
293.98	227.325	228.910111765939	2.18E+02	2.23E+02	2.21E+02	2.22E+02	-1.58511176593942
293.88	229.052	228.288337239377	2.18E+02	2.22E+02	2.20E+02	2.21E+02	0.763662760622566
293.78	239.153	227.677633997777	2.17E+02	2.22E+02	2.19E+02	2.20E+02	11.4753660022231
293.68	279.622	227.078634826984	2.16E+02	2.21E+02	2.18E+02	2.20E+02	52.5433651730159
293.58	249.577	226.492021034854	2.15E+02	2.20E+02	2.17E+02	2.19E+02	23.0849789651462
293.48	268.658	225.918527755274	2.14E+02	2.19E+02	2.17E+02	2.18E+02	42.7394722447257
293.38	246.543	225.3589502558	2.13E+02	2.19E+02	2.16E+02	2.17E+02	21.1840497442
293.28	203.247	224.814151569572	2.12E+02	2.18E+02	2.15E+02	2.16E+02	-21.5671515695721
293.18	223.397	224.285071894411	2.11E+02	2.17E+02	2.14E+02	2.16E+02	-0.888071894411354
293.08	216.463	223.772740366813	2.10E+02	2.16E+02	2.14E+02	2.15E+02	-7.30974036681297
292.98	201.403	223.278290036949	2.10E+02	2.15E+02	2.13E+02	2.14E+02	-21.8752900369488
292.88	218.005	222.802977154357	2.09E+02	2.15E+02	2.12E+02	2.13E+02	-4.79797715435711
292.78	221.29	222.348206234015	2.08E+02	2.14E+02	2.11E+02	2.13E+02	-1.05820623401482
292.68	222.845	221.915562817909	2.07E+02	2.13E+02	2.11E+02	2.12E+02	0.929437182090993
292.58	209.817	221.50685638213	2.06E+02	2.13E+02	2.10E+02	2.11E+02	-11.6898563821298
292.48	182.777	221.124176459504	2.05E+02	2.12E+02	2.09E+02	2.10E+02	-38.3471764595043
292.38	225.735	220.769965735431	2.04E+02	2.11E+02	2.08E+02	2.10E+02	4.96503426456931
292.28	196.062	220.447114594174	2.03E+02	2.10E+02	2.08E+02	2.09E+02	-24.3851145941735
292.18	182.938	220.159082284897	2.02E+02	2.10E+02	2.07E+02	2.08E+02	-37.2210822848969
292.08	185.36	219.910050452508	2.02E+02	2.09E+02	2.06E+02	2.08E+02	-34.5500504525079
291.98	184.808	219.705115116621	2.01E+02	2.08E+02	2.06E+02	2.07E+02	-34.8971151166213
291.88	184.683	219.550523127628	2.00E+02	2.08E+02	2.05E+02	2.06E+02	-34.8675231276284
291.78	164.683	219.453958497251	1.99E+02	2.07E+02	2.05E+02	2.06E+02	-54.770958497251
291.68	198.693	219.424882587722	1.98E+02	2.06E+02	2.04E+02	2.05E+02	-20.7318825877218
291.58	194.372	219.474929743472	1.97E+02	2.06E+02	2.04E+02	2.04E+02	-25.1029297434723
291.48	179.433	219.618356383064	1.96E+02	2.05E+02	2.03E+02	2.04E+02	-40.1853563830641
291.38	186.35	219.872536722164	1.95E+02	2.04E+02	2.03E+02	2.03E+02	-33.5225367221642
291.28	170.998	220.25849216528	1.94E+02	2.04E+02	2.03E+02	2.02E+02	-49.2604921652798
291.18	198.382	220.801434139477	1.93E+02	2.03E+02	2.03E+02	2.02E+02	-22.4194341394768
291.08	189.618	221.53129211277	1.93E+02	2.03E+02	2.03E+02	2.01E+02	-31.9132921127698
290.98	193.49	222.483190361122	1.92E+02	2.02E+02	2.03E+02	2.01E+02	-28.9931903611218
290.88	192.528	223.697829615866	1.91E+02	2.02E+02	2.04E+02	2.00E+02	-31.1698296158662
290.78	215.165	225.221724204667	1.90E+02	2.01E+02	2.04E+02	2.00E+02	-10.0567242046666
290.68	213.86	227.107243088741	1.89E+02	2.00E+02	2.05E+02	1.99E+02	-13.2472430887407
290.58	186.605	229.412405825835	1.88E+02	2.00E+02	2.07E+02	1.99E+02	-42.8074058258349
290.48	227.498	232.200393466997	1.87E+02	1.99E+02	2.09E+02	1.98E+02	-4.70239346699663
290.38	217.18	235.53875101983	1.86E+02	1.99E+02	2.11E+02	1.98E+02	-18.35875101983
290.28	247.173	239.498283195147	1.85E+02	1.99E+02	2.14E+02	1.98E+02	7.67471680485349
290.18	217.607	244.151678720574	1.85E+02	1.98E+02	2.18E+02	1.97E+02	-26.544678720574
290.08	239.608	249.571939425497	1.84E+02	1.98E+02	2.22E+02	1.97E+02	-9.96393942549736
289.98	254.993	255.830735875553	1.83E+02	1.97E+02	2.27E+02	1.97E+02	-0.837735875552852
289.88	280.292	262.996856752962	1.82E+02	1.97E+02	2.33E+02	1.97E+02	17.2951432470378
289.78	250.993	271.134956765544	1.81E+02	1.97E+02	2.39E+02	1.97E+02	-20.1419567655444
289.68	268.987	280.304825876708	1.80E+02	1.97E+02	2.47E+02	1.97E+02	-11.3178258767075
289.58	297.963	290.561383236206	1.79E+02	1.96E+02	2.55E+02	1.97E+02	7.40161676379427
289.48	347.317	301.955515012229	1.78E+02	1.96E+02	2.65E+02	1.98E+02	45.3614849877714
289.38	301.802	314.535684174642	1.77E+02	1.96E+02	2.75E+02	1.98E+02	-12.7336841746422
289.28	327.658	328.349877858072	1.77E+02	1.96E+02	2.86E+02	1.99E+02	-0.691877858072417
289.18	346.745	343.446831743958	1.76E+02	1.96E+02	2.99E+02	2.00E+02	3.29816825604217
289.08	383.052	359.874467254684	1.75E+02	1.96E+02	3.12E+02	2.01E+02	23.1775327453157
288.98	417.412	377.672016438486	1.74E+02	1.96E+02	3.26E+02	2.03E+02	39.7399835615136
288.88	435.023	396.850530860815	1.73E+02	1.97E+02	3.40E+02	2.06E+02	38.1724691391855
288.78	444.113	417.355197792061	1.72E+02	1.97E+02	3.56E+02	2.09E+02	26.7578022079393
288.68	410.45	439.004492801001	1.71E+02	1.97E+02	3.71E+02	2.13E+02	-28.5544928010008
288.58	421.57	461.410470535756	1.70E+02	1.98E+02	3.86E+02	2.18E+02	-39.8404705357556
288.48	481.732	483.907256590594	1.69E+02	1.98E+02	4.00E+02	2.24E+02	-2.17525659059419
288.38	517.192	505.549245164858	1.68E+02	1.99E+02	4.12E+02	2.31E+02	11.6427548351417
288.28	507.562	525.259694613069	1.68E+02	2.00E+02	4.20E+02	2.41E+02	-17.6976946130685
288.18	535.022	542.159258928855	1.67E+02	2.01E+02	4.23E+02	2.52E+02	-7.13725892885464
288.08	549.775	555.961097964147	1.66E+02	2.02E+02	4.20E+02	2.65E+02	-6.18609796414683
287.98	560.635	567.195022647407	1.65E+02	2.04E+02	4.12E+02	2.81E+02	-6.56002264740732
287.88	603.233	577.094489844647	1.64E+02	2.05E+02	4.00E+02	2.99E+02	26.1385101553533
287.78	584.85	587.224404449543	1.63E+02	2.07E+02	3.85E+02	3.21E+02	-2.37440444954336
287.68	596.047	599.089161591426	1.62E+02	2.09E+02	3.69E+02	3.45E+02	-3.04216159142629
287.58	576.673	613.898555628861	1.61E+02	2.12E+02	3.52E+02	3.73E+02	-37.2255556288608
287.48	579.465	632.512010656172	1.60E+02	2.15E+02	3.34E+02	4.04E+02	-53.0470106561721
287.38	685.08	655.489955747133	1.60E+02	2.18E+02	3.18E+02	4.39E+02	29.5900442528674
287.28	715.663	683.178301047882	1.59E+02	2.22E+02	3.02E+02	4.77E+02	32.4846989521184
287.18	761.767	715.783922282567	1.58E+02	2.26E+02	2.86E+02	5.19E+02	45.9830777174332
287.08	774.635	753.424972610556	1.57E+02	2.31E+02	2.72E+02	5.64E+02	21.2100273894441
286.98	773.827	796.149569011953	1.56E+02	2.37E+02	2.58E+02	6.12E+02	-22.3225690119527
286.88	867.595	843.914236163402	1.55E+02	2.44E+02	2.46E+02	6.64E+02	23.6807638365985
286.78	901.268	896.506799167333	1.54E+02	2.53E+02	2.34E+02	7.18E+02	4.7612008326671
286.68	963.172	953.397651955548	1.53E+02	2.63E+02	2.24E+02	7.74E+02	9.77434804445227
286.58	1062.68	1013.52860838413	1.52E+02	2.76E+02	2.14E+02	8.29E+02	49.151391615873
286.48	1113.7	1075.13282076373	1.52E+02	2.92E+02	2.05E+02	8.81E+02	38.5671792362696
286.38	1183.91	1135.84114210807	1.51E+02	3.14E+02	1.97E+02	9.25E+02	48.0688578919285
286.28	1152.88	1193.48006291442	1.50E+02	3.46E+02	1.90E+02	9.57E+02	-40.6000629144173
286.18	1186.7	1247.81353930221	1.49E+02	3.90E+02	1.84E+02	9.71E+02	-61.1135393022146
286.08	1213.61	1302.77045211233	1.48E+02	4.55E+02	1.78E+02	9.66E+02	-89.1604521123261
285.98	1268.94	1367.88004016555	1.47E+02	5.48E+02	1.73E+02	9.41E+02	-98.9400401655516
285.88	1299.62	1457.80301286848	1.46E+02	6.81E+02	1.69E+02	9.00E+02	-158.183012868483
285.78	1663.91	1590.11666771655	1.45E+02	8.66E+02	1.65E+02	8.50E+02	73.7933322834499
285.68	1839.92	1782.4786971534	1.44E+02	1.12E+03	1.62E+02	7.94E+02	57.441302846601
285.58	2080.43	2050.12675082717	1.43E+02	1.44E+03	1.59E+02	7.36E+02	30.3032491728309
285.48	2531.33	2404.11758440973	1.43E+02	1.85E+03	1.56E+02	6.80E+02	127.212415590268
285.38	2978.38	2850.49217323892	1.42E+02	2.36E+03	1.54E+02	6.25E+02	127.887826761081
285.28	3448.2	3390.25644404882	1.41E+02	2.95E+03	1.51E+02	5.73E+02	57.9435559511767
285.18	4196	4018.29172371938	1.40E+02	3.62E+03	1.50E+02	5.24E+02	177.708276280624
285.08	4831.17	4713.90954989743	1.39E+02	4.37E+03	1.48E+02	4.79E+02	117.260450102568
284.98	5356.42	5408.07373568095	1.38E+02	5.10E+03	1.46E+02	4.37E+02	-51.6537356809495
284.88	5574.97	5930.92037653059	1.37E+02	5.66E+03	1.45E+02	3.99E+02	-355.950376530587
284.78	5805.58	6045.24205801159	1.36E+02	5.81E+03	1.43E+02	3.64E+02	-239.662058011594
284.68	5715.83	5668.35837299691	1.35E+02	5.46E+03	1.42E+02	3.33E+02	47.4716270030858
284.58	5042.17	4977.84722432051	1.35E+02	4.80E+03	1.40E+02	3.05E+02	64.3227756794931
284.48	4524.52	4200.14194471634	1.34E+02	4.05E+03	1.39E+02	2.80E+02	324.378055283658
284.38	3780.53	3458.30019153214	1.33E+02	3.33E+03	1.38E+02	2.59E+02	322.229808467861
284.28	2953.77	2795.19552928239	1.32E+02	2.68E+03	1.37E+02	2.40E+02	158.574470717606
284.18	2203.35	2222.79834627359	1.31E+02	2.13E+03	1.36E+02	2.23E+02	-19.4483462735948
284.08	1541.53	1743.48422059935	1.30E+02	1.66E+03	1.35E+02	2.09E+02	-201.954220599349
283.98	1101.4	1354.81733428947	1.29E+02	1.28E+03	1.33E+02	1.97E+02	-253.417334289473
283.88	740.96	1050.06210915597	1.28E+02	9.87E+02	1.32E+02	1.87E+02	-309.102109155972
283.78	525.522	818.844657219261	1.27E+02	7.64E+02	1.31E+02	1.78E+02	-293.322657219261
283.68	401.893	648.585790475808	1.27E+02	6.00E+02	1.30E+02	1.71E+02	-246.692790475808
283.58	315.488	526.219005877053	1.26E+02	4.83E+02	1.29E+02	1.65E+02	-210.731005877053
283.48	254.372	439.652829561564	1.25E+02	4.02E+02	1.28E+02	1.59E+02	-185.280829561564
283.38	228.008	378.689392896778	1.24E+02	3.44E+02	1.27E+02	1.55E+02	-150.681392896778
283.28	181.563	335.370335654724	1.23E+02	3.04E+02	1.26E+02	1.51E+02	-153.807335654724
283.18	196.195	303.882990992068	1.22E+02	2.75E+02	1.25E+02	1.48E+02	-107.687990992068
283.08	220.827	280.214179675528	1.21E+02	2.54E+02	1.24E+02	1.44E+02	-59.3871796755283
282.98	187.107	261.717895520915	1.20E+02	2.37E+02	1.23E+02	1.42E+02	-74.6108955209147
282.88	164.991	246.708076439338	1.19E+02	2.24E+02	1.22E+02	1.39E+02	-81.717076439338
282.78	185.127	234.130633958636	1.18E+02	2.13E+02	1.21E+02	1.37E+02	-49.0036339586364
282.68	148.725	223.326752735861	1.18E+02	2.03E+02	1.20E+02	1.35E+02	-74.6017527358611
282.58	184.808	213.87594326714	1.17E+02	1.95E+02	1.19E+02	1.33E+02	-29.06794326714
282.48	145.811	205.498768511571	1.16E+02	1.88E+02	1.18E+02	1.31E+02	-59.6877685115714
282.38	135.932	197.999607994786	1.15E+02	1.81E+02	1.17E+02	1.30E+02	-62.0676079947861
282.28	146.977	191.234121065878	1.14E+02	1.75E+02	1.16E+02	1.28E+02	-44.2571210658782
282.18	154.918	185.090977728631	1.13E+02	1.70E+02	1.15E+02	1.26E+02	-30.1729777286311
282.08	149.077	179.481444436474	1.12E+02	1.65E+02	1.14E+02	1.25E+02	-30.4044444364738
281.98	151.289	174.333180242085	1.11E+02	1.60E+02	1.13E+02	1.23E+02	-23.0441802420848
281.88	164.347	169.586292079097	1.10E+02	1.56E+02	1.12E+02	1.22E+02	-5.23929207909734
281.78	169.907	165.190644612928	1.10E+02	1.52E+02	1.11E+02	1.20E+02	4.71635538707227
281.68	157.127	161.103913595191	1.09E+02	1.49E+02	1.10E+02	1.19E+02	-3.97691359519055
281.58	160.832	157.290116466543	1.08E+02	1.46E+02	1.10E+02	1.18E+02	3.54188353345683
281.48	146.753	153.718472585754	1.07E+02	1.42E+02	1.09E+02	1.16E+02	-6.96547258575444
281.38	143.582	150.362503712618	1.06E+02	1.39E+02	1.08E+02	1.15E+02	-6.78050371261841
281.28	119.438	147.199315678585	1.05E+02	1.37E+02	1.07E+02	1.14E+02	-27.7613156785854
281.18	137.158	144.209019515943	1.04E+02	1.34E+02	1.06E+02	1.13E+02	-7.05101951594315
281.08	164.321	141.374261310308	1.03E+02	1.32E+02	1.05E+02	1.11E+02	22.9467386896921
280.98	145.961	138.679837602826	1.02E+02	1.29E+02	1.04E+02	1.10E+02	7.28116239717431
280.88	179.763	136.112378637117	1.02E+02	1.27E+02	1.03E+02	1.09E+02	43.6506213628835
280.78	140.36	133.660085806801	1.01E+02	1.25E+02	1.02E+02	1.08E+02	6.69991419319925
280.68	160.616	131.312512714376	9.97E+01	1.23E+02	1.01E+02	1.07E+02	29.3034872856245
280.58	158.745	129.060381567418	9.88E+01	1.21E+02	1.00E+02	1.06E+02	29.6846184325816
280.48	138.433	126.895428402013	9.79E+01	1.19E+02	9.92E+01	1.05E+02	11.5375715979875
280.38	139.536	124.81027197442	9.70E+01	1.17E+02	9.83E+01	1.03E+02	14.7257280255796
280.28	150.05	122.798302203242	9.61E+01	1.15E+02	9.74E+01	1.02E+02	27.2516977967581
280.18	143.344	120.853584851791	9.52E+01	1.14E+02	9.64E+01	1.01E+02	22.4904151482086
280.08	167.373	118.970779771391	9.44E+01	1.12E+02	9.55E+01	1.00E+02	48.4022202286094
279.98	131.56	117.145070522816	9.35E+01	1.10E+02	9.46E+01	9.90E+01	14.4149294771842
279.88	150.893	115.37210358687	9.26E+01	1.09E+02	9.37E+01	9.80E+01	35.5208964131303
279.78	125.255	113.647935689619	9.17E+01	1.07E+02	9.28E+01	9.69E+01	11.6070643103812
279.68	161.125	111.968988020769	9.08E+01	1.06E+02	9.18E+01	9.59E+01	49.1560119792313
279.58	142.053	110.332006328475	8.99E+01	1.04E+02	9.09E+01	9.48E+01	31.7209936715254
279.48	131.184	108.734026040675	8.90E+01	1.03E+02	9.00E+01	9.38E+01	22.4499739593254
279.38	140.579	107.17234169957	8.81E+01	1.02E+02	8.91E+01	9.27E+01	33.4066583004296
279.28	139.448	105.644480108335	8.72E+01	1.00E+02	8.82E+01	9.17E+01	33.8035198916646
279.18	136.443	104.148176681983	8.63E+01	9.88E+01	8.73E+01	9.07E+01	32.2948233180171
279.08	140.739	102.681354571505	8.54E+01	9.75E+01	8.64E+01	8.97E+01	38.0576454284945
278.98	141.771	101.242106194675	8.45E+01	9.62E+01	8.54E+01	8.87E+01	40.5288938053247
278.88	133.55	99.8286768606321	8.36E+01	9.49E+01	8.45E+01	8.77E+01	33.7213231393679
278.78	160.221	98.4394502205622	8.27E+01	9.37E+01	8.36E+01	8.67E+01	61.7815497794378
278.68	140.725	97.0729353147059	8.19E+01	9.24E+01	8.27E+01	8.57E+01	43.6520646852941
278.58	123.79	95.7277550180516	8.10E+01	9.12E+01	8.18E+01	8.47E+01	28.0622449819484
278.48	128	94.4026357142306	8.01E+01	9.00E+01	8.09E+01	8.37E+01	33.5973642857694
278.38	124.632	93.0963980501981	7.92E+01	8.88E+01	8.00E+01	8.27E+01	31.5356019498019
278.28	163.657	91.8079486439581	7.83E+01	8.76E+01	7.91E+01	8.17E+01	71.8490513560419
278.18	120.914	90.5362726343385	7.74E+01	8.64E+01	7.82E+01	8.07E+01	30.3777273656615
278.08	127.436	89.2804269762123	7.65E+01	8.53E+01	7.72E+01	7.98E+01	38.1555730237877
277.98	142.167	88.0395343968695	7.56E+01	8.41E+01	7.63E+01	7.88E+01	54.1274656031305
277.88	143.538	86.8127779398372	7.47E+01	8.30E+01	7.54E+01	7.78E+01	56.7252220601628
277.78	156.598	85.5993960316001	7.38E+01	8.18E+01	7.45E+01	7.69E+01	70.9986039684
277.68	158.344	84.398678014542	7.29E+01	8.07E+01	7.36E+01	7.59E+01	73.945321985458
277.58	146.016	83.2099600962722	7.20E+01	7.96E+01	7.27E+01	7.49E+01	62.8060399037278
277.48	124.013	82.0326216714441	7.11E+01	7.85E+01	7.18E+01	7.40E+01	41.980378328556
277.38	137.871	80.8660819772874	7.02E+01	7.74E+01	7.09E+01	7.30E+01	57.0049180227126
277.28	152.11	79.7097970486118	6.93E+01	7.63E+01	7.00E+01	7.21E+01	72.4002029513882
277.18	146.533	78.5632569419163	6.85E+01	7.53E+01	6.91E+01	7.11E+01	67.9697430580837
277.08	150.269	77.4259832016829	6.76E+01	7.42E+01	6.82E+01	7.02E+01	72.8430167983171
