# Supplementary material for: Templating Iron(III) Oxides on DNA Molecules
Source: Nanomaterials (Basel). 2024 Oct 7;14(19):1609. doi: 10.3390/nano14191609 (PMC11478027; doi:10.3390/nano14191609)
Supplement: Supplementary file 1 [file nanomaterials-14-01609-s001.zip › dataset/XPS/Fig2/Fe.csv]

740.08	2201.04	2217.08242447269	2.20E+03	2.20E+03	2.20E+03	2.21E+03	2.20E+03	2.20E+03	-16.0424244726883
739.98	2157.39	2217.62805726286	2.20E+03	2.20E+03	2.20E+03	2.21E+03	2.20E+03	2.20E+03	-60.2380572628567
739.88	2230.06	2217.67818850077	2.20E+03	2.20E+03	2.20E+03	2.21E+03	2.20E+03	2.20E+03	12.3818114992268
739.78	2233.75	2217.70772780494	2.20E+03	2.20E+03	2.20E+03	2.21E+03	2.20E+03	2.20E+03	16.042272195059
739.68	2134.97	2218.42636899123	2.20E+03	2.20E+03	2.20E+03	2.21E+03	2.20E+03	2.20E+03	-83.456368991232
739.58	2225.71	2218.52582134021	2.20E+03	2.20E+03	2.20E+03	2.21E+03	2.20E+03	2.20E+03	7.18417865978699
739.48	2167.1	2219.03707861186	2.20E+03	2.20E+03	2.20E+03	2.22E+03	2.20E+03	2.20E+03	-51.9370786118589
739.38	2179.66	2219.46969841363	2.20E+03	2.20E+03	2.20E+03	2.22E+03	2.20E+03	2.20E+03	-39.8096984136282
739.28	2231.06	2219.55420207473	2.20E+03	2.20E+03	2.20E+03	2.22E+03	2.20E+03	2.20E+03	11.5057979252688
739.18	2250.47	2219.51028890885	2.20E+03	2.20E+03	2.20E+03	2.22E+03	2.20E+03	2.20E+03	30.9597110911491
739.08	2174.89	2219.99489044421	2.20E+03	2.20E+03	2.20E+03	2.22E+03	2.20E+03	2.20E+03	-45.104890444215
738.98	2248.57	2219.97801182641	2.20E+03	2.20E+03	2.20E+03	2.22E+03	2.20E+03	2.20E+03	28.5919881735854
738.88	2205.39	2220.2656321523	2.20E+03	2.20E+03	2.20E+03	2.22E+03	2.20E+03	2.20E+03	-14.8756321522983
738.78	2158.24	2220.88771399242	2.20E+03	2.20E+03	2.20E+03	2.22E+03	2.20E+03	2.20E+03	-62.647713992425
738.68	2288.96	2220.61491103052	2.20E+03	2.20E+03	2.20E+03	2.22E+03	2.20E+03	2.20E+03	68.3450889694795
738.58	2236	2220.71259033726	2.20E+03	2.20E+03	2.20E+03	2.22E+03	2.20E+03	2.20E+03	15.2874096627388
738.48	2201.32	2221.05735686134	2.20E+03	2.20E+03	2.20E+03	2.22E+03	2.20E+03	2.20E+03	-19.737356861337
738.38	2208.76	2221.35963967465	2.20E+03	2.20E+03	2.20E+03	2.22E+03	2.20E+03	2.20E+03	-12.5996396746491
738.28	2282.62	2221.15976605255	2.20E+03	2.20E+03	2.20E+03	2.22E+03	2.20E+03	2.20E+03	61.4602339474536
738.18	2229.59	2221.3310962416	2.20E+03	2.20E+03	2.20E+03	2.22E+03	2.20E+03	2.20E+03	8.2589037583989
738.08	2204.49	2221.68458613011	2.20E+03	2.20E+03	2.20E+03	2.22E+03	2.20E+03	2.20E+03	-17.1945861301083
737.98	2252.7	2221.71474712942	2.20E+03	2.20E+03	2.20E+03	2.22E+03	2.20E+03	2.20E+03	30.9852528705801
737.88	2150.16	2222.46024496939	2.20E+03	2.20E+03	2.20E+03	2.22E+03	2.20E+03	2.20E+03	-72.300244969394
737.78	2144.1	2223.2619053333	2.20E+03	2.20E+03	2.20E+03	2.22E+03	2.20E+03	2.20E+03	-79.1619053333047
737.68	2191.81	2223.7466344425	2.20E+03	2.20E+03	2.20E+03	2.22E+03	2.20E+03	2.20E+03	-31.9366344425011
737.58	2175.11	2224.35745271074	2.20E+03	2.20E+03	2.20E+03	2.22E+03	2.20E+03	2.20E+03	-49.2474527107393
737.48	2262.39	2224.37699994481	2.20E+03	2.20E+03	2.20E+03	2.22E+03	2.20E+03	2.20E+03	38.0130000551912
737.38	2232.64	2224.60949703406	2.20E+03	2.20E+03	2.20E+03	2.22E+03	2.20E+03	2.20E+03	8.03050296593938
737.28	2294.34	2224.42620102148	2.20E+03	2.20E+03	2.20E+03	2.22E+03	2.20E+03	2.20E+03	69.9137989785213
737.18	2193.38	2224.9460670452	2.20E+03	2.20E+03	2.20E+03	2.22E+03	2.20E+03	2.20E+03	-31.5660670451966
737.08	2245.47	2225.12050606734	2.20E+03	2.20E+03	2.20E+03	2.22E+03	2.20E+03	2.20E+03	20.3494939326583
736.98	2281.05	2225.05856629159	2.20E+03	2.20E+03	2.20E+03	2.22E+03	2.20E+03	2.20E+03	55.9914337084133
736.88	2210.55	2225.49058171371	2.20E+03	2.20E+03	2.20E+03	2.22E+03	2.20E+03	2.20E+03	-14.9405817137131
736.78	2133.29	2226.46999585912	2.20E+03	2.20E+03	2.20E+03	2.22E+03	2.20E+03	2.20E+03	-93.1799958591164
736.68	2293.56	2226.36170876404	2.20E+03	2.20E+03	2.20E+03	2.22E+03	2.20E+03	2.20E+03	67.198291235959
736.58	2217.54	2226.78239863938	2.20E+03	2.20E+03	2.20E+03	2.22E+03	2.20E+03	2.20E+03	-9.2423986393851
736.48	2194.19	2227.37911698942	2.20E+03	2.20E+03	2.20E+03	2.22E+03	2.20E+03	2.20E+03	-33.189116989422
736.38	2222.13	2227.79811462552	2.20E+03	2.20E+03	2.20E+03	2.22E+03	2.20E+03	2.20E+03	-5.66811462551868
736.28	2226.25	2228.20109308191	2.20E+03	2.20E+03	2.20E+03	2.22E+03	2.20E+03	2.20E+03	-1.95109308191286
736.18	2198.3	2228.80990720085	2.20E+03	2.20E+03	2.20E+03	2.22E+03	2.20E+03	2.20E+03	-30.5099072008461
736.08	2242.85	2229.12764102852	2.20E+03	2.20E+03	2.20E+03	2.22E+03	2.20E+03	2.20E+03	13.7223589714827
735.98	2268.26	2229.28215111942	2.19E+03	2.20E+03	2.20E+03	2.22E+03	2.20E+03	2.20E+03	38.9778488805846
735.88	2215	2229.8146070064	2.19E+03	2.19E+03	2.20E+03	2.22E+03	2.20E+03	2.20E+03	-14.8146070063976
735.78	2266.01	2230.01332871115	2.19E+03	2.19E+03	2.20E+03	2.22E+03	2.19E+03	2.20E+03	35.9966712888522
735.68	2289.29	2230.06305442793	2.19E+03	2.19E+03	2.20E+03	2.22E+03	2.19E+03	2.20E+03	59.226945572068
735.58	2282.39	2230.17144655376	2.19E+03	2.19E+03	2.19E+03	2.22E+03	2.19E+03	2.20E+03	52.2185534462392
735.48	2279.89	2230.31031701352	2.19E+03	2.19E+03	2.19E+03	2.22E+03	2.19E+03	2.20E+03	49.5796829864812
735.38	2363.93	2229.8867624989	2.19E+03	2.19E+03	2.19E+03	2.22E+03	2.19E+03	2.20E+03	134.0432375011
735.28	2294.22	2229.94518222485	2.19E+03	2.19E+03	2.19E+03	2.22E+03	2.19E+03	2.20E+03	64.274817775145
735.18	2267.19	2230.20675598947	2.19E+03	2.19E+03	2.19E+03	2.22E+03	2.19E+03	2.19E+03	36.9832440105265
735.08	2316.45	2230.14858484717	2.19E+03	2.19E+03	2.19E+03	2.22E+03	2.19E+03	2.19E+03	86.3014151528268
734.98	2249.82	2230.55500120687	2.19E+03	2.19E+03	2.19E+03	2.22E+03	2.19E+03	2.19E+03	19.2649987931331
734.88	2275.59	2230.8076967472	2.19E+03	2.19E+03	2.19E+03	2.22E+03	2.19E+03	2.19E+03	44.7823032528008
734.78	2312.07	2230.82515814872	2.19E+03	2.19E+03	2.19E+03	2.22E+03	2.19E+03	2.19E+03	81.2448418512836
734.68	2318.38	2230.81087471327	2.19E+03	2.19E+03	2.19E+03	2.22E+03	2.19E+03	2.19E+03	87.5691252867336
734.58	2355.69	2230.55681193737	2.19E+03	2.19E+03	2.19E+03	2.22E+03	2.19E+03	2.19E+03	125.133188062627
734.48	2318.15	2230.56730726816	2.18E+03	2.18E+03	2.19E+03	2.22E+03	2.18E+03	2.19E+03	87.5826927318381
734.38	2289.38	2230.79308391882	2.18E+03	2.18E+03	2.19E+03	2.22E+03	2.18E+03	2.19E+03	58.5869160811844
734.28	2317.95	2230.84591874396	2.18E+03	2.18E+03	2.18E+03	2.22E+03	2.18E+03	2.19E+03	87.1040812560432
734.18	2291.16	2231.09332046734	2.18E+03	2.18E+03	2.18E+03	2.22E+03	2.18E+03	2.19E+03	60.0666795326624
734.08	2297.21	2231.32170803212	2.18E+03	2.18E+03	2.18E+03	2.22E+03	2.18E+03	2.19E+03	65.8882919678772
733.98	2297.02	2231.56918603396	2.18E+03	2.18E+03	2.18E+03	2.22E+03	2.18E+03	2.19E+03	65.4508139660447
733.88	2344.67	2231.51389960909	2.18E+03	2.18E+03	2.18E+03	2.22E+03	2.18E+03	2.19E+03	113.156100390906
733.78	2330.94	2231.56162860853	2.18E+03	2.18E+03	2.18E+03	2.22E+03	2.18E+03	2.18E+03	99.3783713914709
733.68	2273.64	2232.01684194858	2.18E+03	2.18E+03	2.18E+03	2.22E+03	2.18E+03	2.18E+03	41.6231580514232
733.58	2321.4	2232.18221947846	2.18E+03	2.18E+03	2.18E+03	2.22E+03	2.18E+03	2.18E+03	89.2177805215406
733.48	2278.65	2232.64787751577	2.18E+03	2.18E+03	2.18E+03	2.22E+03	2.18E+03	2.18E+03	46.0021224842276
733.38	2256.1	2233.29672295818	2.18E+03	2.18E+03	2.18E+03	2.22E+03	2.18E+03	2.18E+03	22.8032770418149
733.28	2355.24	2233.30931234134	2.17E+03	2.17E+03	2.18E+03	2.22E+03	2.17E+03	2.18E+03	121.930687658662
733.18	2378.15	2233.17146750302	2.17E+03	2.17E+03	2.17E+03	2.22E+03	2.17E+03	2.18E+03	144.978532496981
733.08	2365.25	2233.13746903618	2.17E+03	2.17E+03	2.17E+03	2.22E+03	2.17E+03	2.18E+03	132.112530963818
732.98	2342.01	2233.28548426406	2.17E+03	2.17E+03	2.17E+03	2.22E+03	2.17E+03	2.18E+03	108.724515735943
732.88	2288.54	2233.82220932401	2.17E+03	2.17E+03	2.17E+03	2.22E+03	2.17E+03	2.18E+03	54.7177906759926
732.78	2324.63	2234.16107235761	2.17E+03	2.17E+03	2.17E+03	2.22E+03	2.17E+03	2.18E+03	90.4689276423901
732.68	2367.15	2234.23897900936	2.17E+03	2.17E+03	2.17E+03	2.22E+03	2.17E+03	2.18E+03	132.911020990645
732.58	2213.8	2235.35787931142	2.17E+03	2.17E+03	2.17E+03	2.22E+03	2.17E+03	2.18E+03	-21.5578793114182
732.48	2348.39	2235.66096226098	2.16E+03	2.17E+03	2.17E+03	2.22E+03	2.17E+03	2.18E+03	112.729037739017
732.38	2283.81	2236.39500526419	2.16E+03	2.16E+03	2.17E+03	2.22E+03	2.17E+03	2.17E+03	47.4149947358123
732.28	2387.68	2236.50053916645	2.16E+03	2.16E+03	2.16E+03	2.22E+03	2.16E+03	2.17E+03	151.179460833546
732.18	2359.95	2236.80279440799	2.16E+03	2.16E+03	2.16E+03	2.22E+03	2.16E+03	2.17E+03	123.147205592006
732.08	2287.17	2237.64108828365	2.16E+03	2.16E+03	2.16E+03	2.22E+03	2.16E+03	2.17E+03	49.5289117163506
731.98	2301.32	2238.46259722045	2.16E+03	2.16E+03	2.16E+03	2.22E+03	2.16E+03	2.17E+03	62.8574027795498
731.88	2348.97	2239.02537379434	2.16E+03	2.16E+03	2.16E+03	2.22E+03	2.16E+03	2.17E+03	109.944626205657
731.78	2284.49	2240.06165350461	2.16E+03	2.16E+03	2.16E+03	2.22E+03	2.16E+03	2.17E+03	44.4283464953892
731.68	2306.86	2241.04487743376	2.16E+03	2.16E+03	2.16E+03	2.22E+03	2.16E+03	2.17E+03	65.8151225662436
731.58	2324.66	2241.98409165003	2.16E+03	2.16E+03	2.16E+03	2.22E+03	2.16E+03	2.17E+03	82.6759083499696
731.48	2300.11	2243.16665335844	2.15E+03	2.15E+03	2.16E+03	2.22E+03	2.16E+03	2.17E+03	56.9433466415594
731.38	2260.4	2244.71727830534	2.15E+03	2.15E+03	2.16E+03	2.22E+03	2.15E+03	2.17E+03	15.6827216946554
731.28	2304.07	2246.10791291734	2.15E+03	2.15E+03	2.15E+03	2.22E+03	2.15E+03	2.17E+03	57.9620870826557
731.18	2285.36	2247.72779721675	2.15E+03	2.15E+03	2.15E+03	2.23E+03	2.15E+03	2.17E+03	37.6322027832539
731.08	2311.89	2249.31812984457	2.15E+03	2.15E+03	2.15E+03	2.23E+03	2.15E+03	2.17E+03	62.5718701554306
730.98	2341.26	2250.85784238593	2.15E+03	2.15E+03	2.15E+03	2.23E+03	2.15E+03	2.17E+03	90.4021576140731
730.88	2334.24	2252.59810899587	2.15E+03	2.15E+03	2.15E+03	2.23E+03	2.15E+03	2.17E+03	81.6418910041275
730.78	2362.38	2254.34262296504	2.15E+03	2.15E+03	2.15E+03	2.23E+03	2.15E+03	2.17E+03	108.03737703496
730.68	2272.29	2256.86350222321	2.15E+03	2.15E+03	2.15E+03	2.23E+03	2.15E+03	2.17E+03	15.4264977767948
730.58	2304.31	2259.44192634684	2.14E+03	2.14E+03	2.15E+03	2.23E+03	2.15E+03	2.17E+03	44.8680736531633
730.48	2250.04	2262.60816208642	2.14E+03	2.14E+03	2.15E+03	2.23E+03	2.14E+03	2.17E+03	-12.5681620864157
730.38	2283.38	2265.85799575794	2.14E+03	2.14E+03	2.14E+03	2.23E+03	2.14E+03	2.18E+03	17.5220042420606
730.28	2318.99	2269.16367278395	2.14E+03	2.14E+03	2.14E+03	2.23E+03	2.14E+03	2.18E+03	49.8263272160543
730.18	2396.06	2272.28239251379	2.14E+03	2.14E+03	2.14E+03	2.23E+03	2.14E+03	2.18E+03	123.777607486205
730.08	2355.49	2275.97781404534	2.14E+03	2.14E+03	2.14E+03	2.23E+03	2.14E+03	2.18E+03	79.5121859546612
729.98	2228.75	2280.88815701218	2.14E+03	2.14E+03	2.14E+03	2.23E+03	2.14E+03	2.18E+03	-52.1381570121757
729.88	2352.13	2285.48267468384	2.14E+03	2.14E+03	2.14E+03	2.23E+03	2.14E+03	2.19E+03	66.6473253161616
729.78	2365.4	2290.37452757071	2.13E+03	2.13E+03	2.14E+03	2.23E+03	2.14E+03	2.19E+03	75.0254724292881
729.68	2396.74	2295.53068685444	2.13E+03	2.13E+03	2.14E+03	2.23E+03	2.13E+03	2.19E+03	101.20931314556
729.58	2295.05	2301.82002006031	2.13E+03	2.13E+03	2.13E+03	2.23E+03	2.13E+03	2.20E+03	-6.77002006030716
729.48	2451.51	2307.69940076896	2.13E+03	2.13E+03	2.13E+03	2.23E+03	2.13E+03	2.20E+03	143.810599231042
729.38	2400.46	2314.37679531989	2.13E+03	2.13E+03	2.13E+03	2.23E+03	2.13E+03	2.21E+03	86.083204680107
729.28	2384.92	2321.76605618227	2.13E+03	2.13E+03	2.13E+03	2.23E+03	2.13E+03	2.21E+03	63.1539438177306
729.18	2399.21	2329.68613087077	2.12E+03	2.12E+03	2.13E+03	2.23E+03	2.13E+03	2.22E+03	69.5238691292316
729.08	2301.67	2338.84970100686	2.12E+03	2.12E+03	2.13E+03	2.23E+03	2.13E+03	2.22E+03	-37.1797010068572
728.98	2395.72	2348.13973608653	2.12E+03	2.12E+03	2.12E+03	2.23E+03	2.12E+03	2.23E+03	47.580263913474
728.88	2433.45	2357.81436478272	2.12E+03	2.12E+03	2.12E+03	2.23E+03	2.12E+03	2.24E+03	75.6356352172829
728.78	2402.41	2368.35272903971	2.12E+03	2.12E+03	2.12E+03	2.23E+03	2.12E+03	2.25E+03	34.0572709602889
728.68	2452.57	2379.30445236134	2.11E+03	2.11E+03	2.12E+03	2.23E+03	2.12E+03	2.26E+03	73.2655476386617
728.58	2414.05	2391.18015926896	2.11E+03	2.11E+03	2.12E+03	2.23E+03	2.12E+03	2.27E+03	22.8698407310408
728.48	2411.97	2403.81985498959	2.11E+03	2.11E+03	2.11E+03	2.23E+03	2.11E+03	2.28E+03	8.15014501041469
728.38	2447.91	2416.96934214658	2.11E+03	2.11E+03	2.11E+03	2.23E+03	2.11E+03	2.29E+03	30.9406578534245
728.28	2428.91	2430.94336516612	2.11E+03	2.11E+03	2.11E+03	2.23E+03	2.11E+03	2.30E+03	-2.03336516611944
728.18	2505.22	2445.19317264379	2.10E+03	2.10E+03	2.11E+03	2.23E+03	2.11E+03	2.31E+03	60.0268273562074
728.08	2497.29	2460.16205587777	2.10E+03	2.10E+03	2.10E+03	2.23E+03	2.10E+03	2.32E+03	37.12794412223
727.98	2461.26	2476.07626805284	2.10E+03	2.10E+03	2.10E+03	2.23E+03	2.10E+03	2.34E+03	-14.816268052839
727.88	2449.99	2492.79669700534	2.09E+03	2.10E+03	2.10E+03	2.23E+03	2.10E+03	2.35E+03	-42.8066970053405
727.78	2559.3	2509.55613347816	2.09E+03	2.09E+03	2.10E+03	2.23E+03	2.10E+03	2.36E+03	49.7438665218447
727.68	2546.69	2526.96849203145	2.09E+03	2.09E+03	2.09E+03	2.23E+03	2.09E+03	2.38E+03	19.7215079685452
727.58	2611.27	2544.63018869011	2.09E+03	2.09E+03	2.09E+03	2.23E+03	2.09E+03	2.39E+03	66.639811309894
727.48	2538.1	2563.2446488241	2.08E+03	2.08E+03	2.09E+03	2.22E+03	2.09E+03	2.41E+03	-25.1446488241049
727.38	2567.69	2582.23780586555	2.08E+03	2.08E+03	2.08E+03	2.22E+03	2.09E+03	2.43E+03	-14.5478058655544
727.28	2584.38	2601.47754917262	2.08E+03	2.08E+03	2.08E+03	2.22E+03	2.08E+03	2.44E+03	-17.0975491726194
727.18	2562.49	2621.03656832903	2.07E+03	2.07E+03	2.08E+03	2.22E+03	2.08E+03	2.46E+03	-58.5465683290308
727.08	2540.54	2640.72405376278	2.07E+03	2.07E+03	2.07E+03	2.22E+03	2.08E+03	2.48E+03	-100.184053762775
726.98	2579.88	2659.880900578	2.07E+03	2.07E+03	2.07E+03	2.22E+03	2.07E+03	2.49E+03	-80.0009005780044
726.88	2641.41	2677.9364974388	2.06E+03	2.06E+03	2.07E+03	2.22E+03	2.07E+03	2.51E+03	-36.5264974388033
726.78	2609.54	2694.95385344499	2.06E+03	2.06E+03	2.06E+03	2.22E+03	2.07E+03	2.52E+03	-85.4138534449926
726.68	2628.96	2710.22913115642	2.05E+03	2.05E+03	2.06E+03	2.22E+03	2.07E+03	2.53E+03	-81.2691311564236
726.58	2712.72	2722.8251374169	2.05E+03	2.05E+03	2.05E+03	2.21E+03	2.06E+03	2.54E+03	-10.1051374169033
726.48	2673.91	2732.90939208202	2.04E+03	2.05E+03	2.05E+03	2.21E+03	2.06E+03	2.54E+03	-58.9993920820243
726.38	2616.45	2740.40029430818	2.04E+03	2.04E+03	2.04E+03	2.21E+03	2.06E+03	2.54E+03	-123.950294308182
726.28	2718.14	2744.30350440127	2.04E+03	2.04E+03	2.04E+03	2.21E+03	2.06E+03	2.54E+03	-26.163504401271
726.18	2703.91	2745.20570092882	2.03E+03	2.03E+03	2.04E+03	2.21E+03	2.06E+03	2.53E+03	-41.2957009288198
726.08	2706.31	2743.54519252813	2.03E+03	2.03E+03	2.03E+03	2.20E+03	2.07E+03	2.52E+03	-37.23519252813
725.98	2775.7	2739.54474008648	2.02E+03	2.02E+03	2.03E+03	2.20E+03	2.07E+03	2.51E+03	36.1552599135171
725.88	2687.65	2734.74323129764	2.02E+03	2.02E+03	2.02E+03	2.20E+03	2.08E+03	2.49E+03	-47.0932312976443
725.78	2607.96	2730.13433644975	2.01E+03	2.01E+03	2.02E+03	2.20E+03	2.08E+03	2.47E+03	-122.174336449752
725.68	2792.95	2725.08154817383	2.01E+03	2.01E+03	2.01E+03	2.20E+03	2.09E+03	2.45E+03	67.8684518261734
725.58	2739.29	2721.20716694524	2.00E+03	2.00E+03	2.01E+03	2.19E+03	2.11E+03	2.42E+03	18.0828330547638
725.48	2737.79	2719.15875809	2.00E+03	2.00E+03	2.00E+03	2.19E+03	2.12E+03	2.40E+03	18.6312419100018
725.38	2679.2	2719.60133343375	1.99E+03	1.99E+03	2.00E+03	2.19E+03	2.14E+03	2.37E+03	-40.401333433751
725.28	2686.68	2722.57103045919	1.99E+03	1.99E+03	1.99E+03	2.19E+03	2.16E+03	2.35E+03	-35.8910304591927
725.18	2646.44	2728.36707569028	1.98E+03	1.98E+03	1.99E+03	2.19E+03	2.18E+03	2.32E+03	-81.9270756902784
725.08	2715.54	2736.4720499941	1.98E+03	1.98E+03	1.98E+03	2.18E+03	2.20E+03	2.30E+03	-20.9320499940973
724.98	2716.69	2746.72078311242	1.97E+03	1.97E+03	1.98E+03	2.18E+03	2.23E+03	2.28E+03	-30.0307831124169
724.88	2733.82	2758.19789271097	1.97E+03	1.97E+03	1.97E+03	2.18E+03	2.26E+03	2.25E+03	-24.3778927109743
724.78	2783.71	2768.66895088109	1.96E+03	1.96E+03	1.97E+03	2.18E+03	2.28E+03	2.23E+03	15.0410491189086
724.68	2641.56	2775.486968403	1.96E+03	1.96E+03	1.96E+03	2.17E+03	2.30E+03	2.21E+03	-133.926968402997
724.58	2619.5	2773.72368521824	1.95E+03	1.95E+03	1.96E+03	2.17E+03	2.32E+03	2.19E+03	-154.223685218243
724.48	2598.17	2759.24061538445	1.95E+03	1.95E+03	1.95E+03	2.17E+03	2.31E+03	2.17E+03	-161.070615384452
724.38	2607.88	2731.15140499833	1.94E+03	1.94E+03	1.95E+03	2.17E+03	2.30E+03	2.15E+03	-123.271404998333
724.28	2520.26	2692.86015553115	1.94E+03	1.94E+03	1.95E+03	2.17E+03	2.27E+03	2.13E+03	-172.600155531153
724.18	2628.56	2648.31563736149	1.94E+03	1.94E+03	1.94E+03	2.17E+03	2.24E+03	2.11E+03	-19.7556373614939
724.08	2619.94	2601.81840227079	1.93E+03	1.93E+03	1.94E+03	2.16E+03	2.20E+03	2.09E+03	18.1215977292131
723.98	2458.6	2556.95277145371	1.93E+03	1.93E+03	1.93E+03	2.16E+03	2.16E+03	2.08E+03	-98.3527714537063
723.88	2507.24	2514.38740445071	1.92E+03	1.92E+03	1.93E+03	2.16E+03	2.13E+03	2.06E+03	-7.14740445070811
723.78	2579.3	2474.18872539216	1.92E+03	1.92E+03	1.92E+03	2.16E+03	2.10E+03	2.05E+03	105.111274607839
723.68	2393.25	2437.7698242271	1.91E+03	1.92E+03	1.92E+03	2.16E+03	2.07E+03	2.03E+03	-44.5198242271035
723.58	2455.59	2404.61725385572	1.91E+03	1.91E+03	1.92E+03	2.16E+03	2.04E+03	2.02E+03	50.9727461442803
723.48	2332.68	2375.07376958178	1.91E+03	1.91E+03	1.91E+03	2.16E+03	2.02E+03	2.01E+03	-42.3937695817826
723.38	2374.96	2348.73864204451	1.91E+03	1.91E+03	1.91E+03	2.16E+03	2.00E+03	2.00E+03	26.2213579554873
723.28	2282	2325.77110929471	1.90E+03	1.90E+03	1.91E+03	2.16E+03	1.98E+03	1.99E+03	-43.7711092947147
723.18	2240	2306.08787266893	1.90E+03	1.90E+03	1.91E+03	2.16E+03	1.96E+03	1.98E+03	-66.0878726689334
723.08	2207.96	2289.32832296832	1.90E+03	1.90E+03	1.90E+03	2.16E+03	1.95E+03	1.97E+03	-81.3683229683156
722.98	2286.96	2274.72457901649	1.90E+03	1.90E+03	1.90E+03	2.16E+03	1.94E+03	1.96E+03	12.2354209835075
722.88	2172.68	2262.63303129733	1.89E+03	1.89E+03	1.90E+03	2.16E+03	1.93E+03	1.95E+03	-89.9530312973329
722.78	2185.31	2252.65663059247	1.89E+03	1.89E+03	1.90E+03	2.16E+03	1.92E+03	1.94E+03	-67.3466305924712
722.68	2148.52	2244.4548132232	1.89E+03	1.89E+03	1.90E+03	2.16E+03	1.91E+03	1.94E+03	-95.9348132232035
722.58	2154.42	2237.69924053807	1.89E+03	1.89E+03	1.90E+03	2.16E+03	1.91E+03	1.93E+03	-83.2792405380669
722.48	2299.2	2231.43605920025	1.88E+03	1.89E+03	1.89E+03	2.16E+03	1.90E+03	1.93E+03	67.7639407997472
722.38	2222.13	2226.11667714986	1.88E+03	1.88E+03	1.89E+03	2.16E+03	1.90E+03	1.92E+03	-3.9866771498555
722.28	2202.25	2221.84260750241	1.88E+03	1.88E+03	1.89E+03	2.17E+03	1.89E+03	1.91E+03	-19.5926075024131
722.18	2102.02	2218.68545182148	1.88E+03	1.88E+03	1.89E+03	2.17E+03	1.89E+03	1.91E+03	-116.665451821479
722.08	2158.7	2216.028549007	1.88E+03	1.88E+03	1.89E+03	2.17E+03	1.89E+03	1.91E+03	-57.3285490070043
721.98	2181.4	2213.53602079744	1.87E+03	1.88E+03	1.88E+03	2.17E+03	1.88E+03	1.90E+03	-32.1360207974367
721.88	2150.5	2211.44275556054	1.87E+03	1.87E+03	1.88E+03	2.17E+03	1.88E+03	1.90E+03	-60.942755560543
721.78	2187.16	2209.51983601655	1.87E+03	1.87E+03	1.88E+03	2.17E+03	1.88E+03	1.89E+03	-22.3598360165524
721.68	2162.26	2207.81139627423	1.87E+03	1.87E+03	1.88E+03	2.17E+03	1.88E+03	1.89E+03	-45.5513962742261
721.58	2180.9	2206.2378754695	1.87E+03	1.87E+03	1.88E+03	2.17E+03	1.87E+03	1.89E+03	-25.3378754695013
721.48	2201.39	2204.64350510432	1.86E+03	1.87E+03	1.87E+03	2.17E+03	1.87E+03	1.88E+03	-3.25350510431554
721.38	2170.05	2203.21368012231	1.86E+03	1.86E+03	1.87E+03	2.17E+03	1.87E+03	1.88E+03	-33.1636801223117
721.28	2172.3	2201.91010361144	1.86E+03	1.86E+03	1.87E+03	2.17E+03	1.87E+03	1.88E+03	-29.6101036114396
721.18	2138.56	2200.77669232291	1.86E+03	1.86E+03	1.87E+03	2.17E+03	1.86E+03	1.87E+03	-62.2166923229138
721.08	2199.47	2199.48405919561	1.86E+03	1.86E+03	1.87E+03	2.17E+03	1.86E+03	1.87E+03	-0.014059195606478
720.98	2171.61	2198.14210007712	1.85E+03	1.85E+03	1.86E+03	2.17E+03	1.86E+03	1.87E+03	-26.53210007712
720.88	2111.41	2197.10341363942	1.85E+03	1.85E+03	1.86E+03	2.17E+03	1.86E+03	1.87E+03	-85.6934136394229
720.78	2248.8	2195.61026637648	1.85E+03	1.85E+03	1.86E+03	2.17E+03	1.85E+03	1.86E+03	53.1897336235193
720.68	2300.96	2193.48003063095	1.85E+03	1.85E+03	1.86E+03	2.16E+03	1.85E+03	1.86E+03	107.47996936905
720.58	2198.81	2191.56610057566	1.84E+03	1.84E+03	1.86E+03	2.16E+03	1.85E+03	1.86E+03	7.24389942433618
720.48	2298.81	2189.43914637766	1.84E+03	1.84E+03	1.85E+03	2.16E+03	1.84E+03	1.85E+03	109.370853622341
720.38	2285.77	2187.00670702974	1.84E+03	1.84E+03	1.85E+03	2.16E+03	1.84E+03	1.85E+03	98.7632929702618
720.28	2209.14	2184.82798097481	1.83E+03	1.84E+03	1.85E+03	2.16E+03	1.84E+03	1.85E+03	24.3120190251916
720.18	2177.41	2182.89147615418	1.83E+03	1.83E+03	1.85E+03	2.15E+03	1.84E+03	1.84E+03	-5.48147615417656
720.08	2233.91	2180.71183009307	1.83E+03	1.83E+03	1.84E+03	2.15E+03	1.83E+03	1.84E+03	53.1981699069302
719.98	2172.02	2178.51410349714	1.83E+03	1.83E+03	1.84E+03	2.15E+03	1.83E+03	1.84E+03	-6.49410349714162
719.88	2201.69	2176.26141623472	1.82E+03	1.83E+03	1.84E+03	2.15E+03	1.83E+03	1.83E+03	25.428583765276
719.78	2240.42	2173.6557294092	1.82E+03	1.82E+03	1.84E+03	2.15E+03	1.82E+03	1.83E+03	66.7642705908011
719.68	2164.5	2171.12315236013	1.82E+03	1.82E+03	1.83E+03	2.14E+03	1.82E+03	1.83E+03	-6.62315236013046
719.58	2273.19	2168.26445958986	1.82E+03	1.82E+03	1.83E+03	2.14E+03	1.82E+03	1.82E+03	104.925540410141
719.48	2177.59	2165.34655887265	1.81E+03	1.82E+03	1.83E+03	2.14E+03	1.82E+03	1.82E+03	12.2434411273503
719.38	2228.13	2162.39531105412	1.81E+03	1.81E+03	1.83E+03	2.13E+03	1.81E+03	1.82E+03	65.7346889458763
719.28	2189.69	2159.32978250208	1.81E+03	1.81E+03	1.83E+03	2.13E+03	1.81E+03	1.82E+03	30.3602174979246
719.18	2172.75	2156.33271095486	1.81E+03	1.81E+03	1.82E+03	2.13E+03	1.81E+03	1.81E+03	16.4172890451387
719.08	2042.85	2153.78007389931	1.80E+03	1.81E+03	1.82E+03	2.12E+03	1.81E+03	1.81E+03	-110.930073899311
718.98	2136.82	2151.16056057035	1.80E+03	1.80E+03	1.82E+03	2.12E+03	1.80E+03	1.81E+03	-14.3405605703533
718.88	2157.05	2148.08565270638	1.80E+03	1.80E+03	1.82E+03	2.12E+03	1.80E+03	1.81E+03	8.9643472936159
718.78	2205.74	2144.67509604592	1.80E+03	1.80E+03	1.82E+03	2.11E+03	1.80E+03	1.80E+03	61.0649039540763
718.68	2204.34	2141.03715519873	1.79E+03	1.80E+03	1.81E+03	2.11E+03	1.80E+03	1.80E+03	63.3028448012728
718.58	2251.05	2137.15235521838	1.79E+03	1.79E+03	1.81E+03	2.11E+03	1.79E+03	1.80E+03	113.897644781621
718.48	2184.57	2133.30267329725	1.79E+03	1.79E+03	1.81E+03	2.10E+03	1.79E+03	1.79E+03	51.2673267027544
718.38	2263.96	2129.31071319476	1.78E+03	1.79E+03	1.81E+03	2.10E+03	1.79E+03	1.79E+03	134.649286805236
718.28	2131.69	2125.51082345928	1.78E+03	1.78E+03	1.81E+03	2.09E+03	1.78E+03	1.79E+03	6.17917654072153
718.18	2189.28	2121.8903246243	1.78E+03	1.78E+03	1.80E+03	2.09E+03	1.78E+03	1.79E+03	67.3896753757049
718.08	2057.26	2118.55349574124	1.78E+03	1.78E+03	1.80E+03	2.08E+03	1.78E+03	1.78E+03	-61.2934957412394
717.98	2104.19	2115.47635062402	1.77E+03	1.78E+03	1.80E+03	2.08E+03	1.78E+03	1.78E+03	-11.2863506240242
717.88	2120.71	2112.21245972099	1.77E+03	1.77E+03	1.80E+03	2.07E+03	1.77E+03	1.78E+03	8.4975402790119
717.78	2086.82	2109.06040199948	1.77E+03	1.77E+03	1.80E+03	2.07E+03	1.77E+03	1.78E+03	-22.2404019994806
717.68	2132.14	2105.92338831849	1.77E+03	1.77E+03	1.80E+03	2.07E+03	1.77E+03	1.77E+03	26.2166116815129
717.58	1936.6	2103.42484566756	1.77E+03	1.77E+03	1.80E+03	2.06E+03	1.77E+03	1.77E+03	-166.82484566756
717.48	2075.77	2101.19978766385	1.76E+03	1.77E+03	1.80E+03	2.06E+03	1.77E+03	1.77E+03	-25.4297876638457
717.38	2081.16	2098.6448611552	1.76E+03	1.77E+03	1.80E+03	2.05E+03	1.76E+03	1.77E+03	-17.4848611551993
717.28	2165.15	2095.95675245708	1.76E+03	1.76E+03	1.80E+03	2.05E+03	1.76E+03	1.76E+03	69.1932475429167
717.18	2095.21	2093.44475820155	1.76E+03	1.76E+03	1.80E+03	2.04E+03	1.76E+03	1.76E+03	1.76524179845319
717.08	2009.43	2091.71733948562	1.76E+03	1.76E+03	1.80E+03	2.04E+03	1.76E+03	1.76E+03	-82.2873394856213
716.98	2126.25	2090.17030575617	1.75E+03	1.76E+03	1.80E+03	2.03E+03	1.75E+03	1.76E+03	36.0796942438337
716.88	2123.89	2088.57134367779	1.75E+03	1.75E+03	1.80E+03	2.03E+03	1.75E+03	1.75E+03	35.3186563222112
716.78	2067.9	2087.55378685551	1.75E+03	1.75E+03	1.80E+03	2.02E+03	1.75E+03	1.75E+03	-19.6537868555106
716.68	2054.41	2087.20733564291	1.75E+03	1.75E+03	1.81E+03	2.02E+03	1.75E+03	1.75E+03	-32.7973356429061
716.58	2080.89	2087.30419712732	1.74E+03	1.75E+03	1.81E+03	2.01E+03	1.74E+03	1.75E+03	-6.41419712731931
716.48	2110.64	2087.75000163582	1.74E+03	1.75E+03	1.81E+03	2.01E+03	1.74E+03	1.75E+03	22.8899983641754
716.38	2096.04	2088.73850989135	1.74E+03	1.74E+03	1.82E+03	2.00E+03	1.74E+03	1.74E+03	7.30149010864761
716.28	2163.45	2090.21025851902	1.74E+03	1.74E+03	1.82E+03	2.00E+03	1.74E+03	1.74E+03	73.2397414809789
716.18	2096.2	2092.38394470623	1.73E+03	1.74E+03	1.83E+03	1.99E+03	1.73E+03	1.74E+03	3.81605529377384
716.08	2111.84	2095.52409526807	1.73E+03	1.74E+03	1.83E+03	1.98E+03	1.73E+03	1.73E+03	16.3159047319259
715.98	2133.82	2099.38032762285	1.73E+03	1.73E+03	1.84E+03	1.98E+03	1.73E+03	1.73E+03	34.4396723771479
715.88	2152.01	2104.00488832765	1.73E+03	1.73E+03	1.85E+03	1.97E+03	1.73E+03	1.73E+03	48.0051116723548
715.78	2221.91	2109.30651072885	1.72E+03	1.73E+03	1.85E+03	1.97E+03	1.72E+03	1.73E+03	112.603489271153
715.68	2196.47	2115.46368837334	1.72E+03	1.72E+03	1.86E+03	1.96E+03	1.72E+03	1.72E+03	81.006311626656
715.58	2152.44	2122.93968894881	1.72E+03	1.72E+03	1.87E+03	1.95E+03	1.72E+03	1.72E+03	29.5003110511911
715.48	2144.82	2131.74629875142	1.71E+03	1.72E+03	1.89E+03	1.95E+03	1.71E+03	1.72E+03	13.0737012485829
715.38	2174	2141.68924611416	1.71E+03	1.72E+03	1.90E+03	1.94E+03	1.71E+03	1.71E+03	32.3107538858449
715.28	2176.34	2152.76483096876	1.71E+03	1.71E+03	1.91E+03	1.94E+03	1.71E+03	1.71E+03	23.5751690312395
715.18	2182.96	2165.10404750607	1.70E+03	1.71E+03	1.93E+03	1.93E+03	1.70E+03	1.71E+03	17.8559524939324
715.08	2259.61	2178.51691118538	1.70E+03	1.71E+03	1.94E+03	1.92E+03	1.70E+03	1.70E+03	81.0930888146149
714.98	2153.29	2193.32567316654	1.70E+03	1.70E+03	1.96E+03	1.92E+03	1.70E+03	1.70E+03	-40.0356731665379
714.88	2293.46	2209.51525094888	1.69E+03	1.70E+03	1.98E+03	1.91E+03	1.69E+03	1.70E+03	83.9447490511193
714.78	2265.54	2226.66608709671	1.69E+03	1.70E+03	2.00E+03	1.90E+03	1.69E+03	1.69E+03	38.8739129032851
714.68	2236.27	2245.44334068437	1.68E+03	1.69E+03	2.02E+03	1.90E+03	1.69E+03	1.69E+03	-9.17334068436867
714.58	2295.19	2265.60985326619	1.68E+03	1.69E+03	2.04E+03	1.89E+03	1.68E+03	1.68E+03	29.5801467338133
714.48	2326.79	2286.90702227604	1.68E+03	1.69E+03	2.07E+03	1.88E+03	1.68E+03	1.68E+03	39.8829777239571
714.38	2409.04	2309.29954679441	1.67E+03	1.68E+03	2.09E+03	1.88E+03	1.67E+03	1.67E+03	99.740453205588
714.28	2327.9	2333.03972468233	1.67E+03	1.68E+03	2.12E+03	1.87E+03	1.67E+03	1.67E+03	-5.1397246823326
714.18	2390.09	2358.37698398305	1.66E+03	1.67E+03	2.14E+03	1.86E+03	1.66E+03	1.66E+03	31.7130160169454
714.08	2470.96	2384.67154947462	1.66E+03	1.67E+03	2.17E+03	1.85E+03	1.66E+03	1.66E+03	86.288450525376
713.98	2471.49	2412.03938398316	1.65E+03	1.67E+03	2.20E+03	1.84E+03	1.65E+03	1.65E+03	59.4506160168371
713.88	2468.26	2440.78480119786	1.65E+03	1.66E+03	2.23E+03	1.84E+03	1.65E+03	1.65E+03	27.4751988021412
713.78	2510.8	2470.75425736619	1.64E+03	1.66E+03	2.26E+03	1.83E+03	1.64E+03	1.64E+03	40.0457426338144
713.68	2488.16	2501.84347410495	1.63E+03	1.65E+03	2.30E+03	1.82E+03	1.63E+03	1.64E+03	-13.6834741049533
713.58	2468.5	2534.20024476204	1.63E+03	1.65E+03	2.33E+03	1.81E+03	1.63E+03	1.63E+03	-65.7002447620416
713.48	2511.66	2567.48124211299	1.62E+03	1.64E+03	2.36E+03	1.80E+03	1.62E+03	1.62E+03	-55.8212421129911
713.38	2688.45	2600.83764385569	1.62E+03	1.64E+03	2.40E+03	1.79E+03	1.62E+03	1.62E+03	87.6123561443105
713.28	2553.56	2634.05822149012	1.61E+03	1.64E+03	2.43E+03	1.78E+03	1.61E+03	1.61E+03	-80.4982214901152
713.18	2630.96	2667.53873087509	1.60E+03	1.63E+03	2.46E+03	1.77E+03	1.60E+03	1.60E+03	-36.5787308750937
713.08	2669.8	2699.81042426794	1.59E+03	1.63E+03	2.49E+03	1.76E+03	1.60E+03	1.60E+03	-30.0104242679404
712.98	2736.58	2730.24728812796	1.59E+03	1.63E+03	2.52E+03	1.75E+03	1.59E+03	1.59E+03	6.33271187203536
712.88	2690.84	2758.14590141417	1.58E+03	1.63E+03	2.54E+03	1.74E+03	1.58E+03	1.58E+03	-67.3059014141672
712.78	2724.65	2783.04654084128	1.57E+03	1.64E+03	2.55E+03	1.73E+03	1.57E+03	1.57E+03	-58.3965408412778
712.68	2769.19	2803.86602843648	1.56E+03	1.64E+03	2.56E+03	1.72E+03	1.56E+03	1.57E+03	-34.6760284364846
712.58	2801.75	2820.13291594313	1.56E+03	1.65E+03	2.56E+03	1.71E+03	1.56E+03	1.56E+03	-18.382915943132
712.48	2890.05	2831.72031955968	1.55E+03	1.67E+03	2.56E+03	1.70E+03	1.55E+03	1.55E+03	58.3296804403158
712.38	2899.18	2838.85090236103	1.54E+03	1.68E+03	2.54E+03	1.69E+03	1.54E+03	1.54E+03	60.3290976389735
712.28	2944.39	2842.60996381326	1.53E+03	1.70E+03	2.52E+03	1.68E+03	1.53E+03	1.53E+03	101.780036186739
712.18	2917.46	2844.02604241604	1.52E+03	1.73E+03	2.48E+03	1.67E+03	1.52E+03	1.52E+03	73.433957583959
712.08	2870.36	2844.7620423909	1.51E+03	1.76E+03	2.45E+03	1.65E+03	1.51E+03	1.51E+03	25.5979576090967
711.98	2873.41	2846.14348057791	1.50E+03	1.79E+03	2.41E+03	1.64E+03	1.50E+03	1.50E+03	27.2665194220885
711.88	2883.77	2849.08657449808	1.49E+03	1.84E+03	2.36E+03	1.63E+03	1.49E+03	1.49E+03	34.6834255019235
711.78	2889.8	2854.50006140147	1.48E+03	1.88E+03	2.31E+03	1.62E+03	1.48E+03	1.48E+03	35.2999385985254
711.68	2968.15	2862.83640219555	1.47E+03	1.93E+03	2.27E+03	1.61E+03	1.47E+03	1.47E+03	105.313597804451
711.58	2848.27	2873.71426107628	1.46E+03	1.98E+03	2.22E+03	1.60E+03	1.46E+03	1.46E+03	-25.4442610762821
711.48	2987.74	2886.25248559969	1.45E+03	2.04E+03	2.17E+03	1.58E+03	1.45E+03	1.45E+03	101.487514400309
711.38	2956.27	2895.12757623154	1.44E+03	2.09E+03	2.12E+03	1.57E+03	1.44E+03	1.44E+03	61.1424237684641
711.28	2830.14	2894.1607381845	1.43E+03	2.13E+03	2.07E+03	1.56E+03	1.43E+03	1.43E+03	-64.0207381844975
711.18	2859.8	2874.49647391276	1.42E+03	2.15E+03	2.02E+03	1.55E+03	1.42E+03	1.42E+03	-14.696473912757
711.08	2791.42	2828.14202789937	1.41E+03	2.14E+03	1.97E+03	1.53E+03	1.41E+03	1.41E+03	-36.7220278993727
710.98	2765.91	2755.19923147381	1.40E+03	2.10E+03	1.93E+03	1.52E+03	1.40E+03	1.40E+03	10.710768526189
710.88	2686.3	2662.17411826502	1.39E+03	2.05E+03	1.89E+03	1.51E+03	1.39E+03	1.40E+03	24.1258817349753
710.78	2639.41	2558.89734869493	1.38E+03	1.98E+03	1.85E+03	1.50E+03	1.38E+03	1.39E+03	80.5126513050723
710.68	2537.42	2453.16058616778	1.38E+03	1.91E+03	1.81E+03	1.49E+03	1.38E+03	1.38E+03	84.2594138322183
710.58	2519.06	2350.18166622282	1.37E+03	1.84E+03	1.77E+03	1.48E+03	1.37E+03	1.37E+03	168.878333777182
710.48	2335.69	2252.02631624136	1.36E+03	1.77E+03	1.73E+03	1.47E+03	1.36E+03	1.36E+03	83.6636837586402
710.38	2208.52	2160.83308039206	1.35E+03	1.71E+03	1.70E+03	1.46E+03	1.35E+03	1.36E+03	47.6869196079415
710.28	2204.77	2076.69150721954	1.35E+03	1.65E+03	1.67E+03	1.45E+03	1.35E+03	1.35E+03	128.078492780455
710.18	2066.61	1999.05579289406	1.34E+03	1.60E+03	1.64E+03	1.45E+03	1.34E+03	1.34E+03	67.5542071059449
710.08	1905.19	1928.84158695913	1.34E+03	1.55E+03	1.61E+03	1.44E+03	1.34E+03	1.34E+03	-23.6515869591335
709.98	1884.01	1866.10066590412	1.33E+03	1.51E+03	1.58E+03	1.43E+03	1.33E+03	1.33E+03	17.9093340958775
709.88	1778.54	1809.75740778528	1.33E+03	1.48E+03	1.56E+03	1.43E+03	1.33E+03	1.33E+03	-31.2174077852812
709.78	1734.06	1760.05943804673	1.33E+03	1.45E+03	1.54E+03	1.42E+03	1.33E+03	1.33E+03	-25.9994380467281
709.68	1660.06	1716.22176210016	1.32E+03	1.42E+03	1.52E+03	1.42E+03	1.32E+03	1.33E+03	-56.1617621001585
709.58	1538.72	1677.98378807028	1.32E+03	1.40E+03	1.50E+03	1.42E+03	1.32E+03	1.32E+03	-139.263788070284
709.48	1497.41	1645.1411011349	1.32E+03	1.39E+03	1.48E+03	1.41E+03	1.32E+03	1.32E+03	-147.731101134904
709.38	1459.44	1616.63419099874	1.32E+03	1.37E+03	1.47E+03	1.41E+03	1.32E+03	1.32E+03	-157.194190998735
709.28	1428.4	1591.92129210866	1.32E+03	1.36E+03	1.45E+03	1.41E+03	1.32E+03	1.32E+03	-163.52129210866
709.18	1452.26	1570.45994954892	1.32E+03	1.36E+03	1.44E+03	1.40E+03	1.32E+03	1.32E+03	-118.199949548922
709.08	1437.51	1551.44032402121	1.32E+03	1.35E+03	1.43E+03	1.40E+03	1.32E+03	1.32E+03	-113.930324021211
708.98	1456.35	1534.72310937291	1.32E+03	1.34E+03	1.42E+03	1.40E+03	1.32E+03	1.32E+03	-78.3731093729141
708.88	1446.3	1519.745697777	1.31E+03	1.34E+03	1.41E+03	1.40E+03	1.31E+03	1.32E+03	-73.4456977769964
708.78	1383.56	1506.42040825875	1.31E+03	1.34E+03	1.40E+03	1.39E+03	1.31E+03	1.31E+03	-122.860408258745
708.68	1356.21	1494.86159805339	1.31E+03	1.33E+03	1.39E+03	1.39E+03	1.31E+03	1.31E+03	-138.651598053387
708.58	1354.61	1484.6333124422	1.31E+03	1.33E+03	1.39E+03	1.39E+03	1.31E+03	1.31E+03	-130.023312442205
708.48	1307.82	1475.40494376017	1.31E+03	1.33E+03	1.38E+03	1.39E+03	1.31E+03	1.31E+03	-167.58494376017
708.38	1400.29	1467.33724221978	1.31E+03	1.33E+03	1.38E+03	1.39E+03	1.31E+03	1.31E+03	-67.0472422197763
708.28	1307.08	1459.39542861719	1.31E+03	1.33E+03	1.37E+03	1.39E+03	1.31E+03	1.31E+03	-152.315428617189
708.18	1420.93	1452.72484660495	1.31E+03	1.32E+03	1.37E+03	1.38E+03	1.31E+03	1.31E+03	-31.7948466049459
708.08	1369.74	1445.86249113221	1.31E+03	1.32E+03	1.36E+03	1.38E+03	1.31E+03	1.31E+03	-76.1224911322129
707.98	1335.02	1439.855718226	1.31E+03	1.32E+03	1.36E+03	1.38E+03	1.31E+03	1.31E+03	-104.835718226002
707.88	1319.1	1434.53706012439	1.31E+03	1.32E+03	1.35E+03	1.38E+03	1.31E+03	1.31E+03	-115.43706012439
707.78	1314.71	1429.72996884315	1.31E+03	1.32E+03	1.35E+03	1.38E+03	1.31E+03	1.31E+03	-115.019968843148
707.68	1344.11	1425.31049450448	1.31E+03	1.32E+03	1.35E+03	1.38E+03	1.31E+03	1.31E+03	-81.200494504481
707.58	1308.82	1421.01556461158	1.31E+03	1.32E+03	1.35E+03	1.37E+03	1.31E+03	1.31E+03	-112.195564611584
707.48	1336.9	1417.24446798666	1.31E+03	1.32E+03	1.34E+03	1.37E+03	1.31E+03	1.31E+03	-80.3444679866582
707.38	1348.16	1413.53868544771	1.31E+03	1.32E+03	1.34E+03	1.37E+03	1.31E+03	1.31E+03	-65.3786854477137
707.28	1310.58	1409.9878212647	1.31E+03	1.32E+03	1.34E+03	1.37E+03	1.31E+03	1.31E+03	-99.4078212646966
707.18	1338.08	1406.89465385869	1.31E+03	1.32E+03	1.34E+03	1.37E+03	1.31E+03	1.31E+03	-68.8146538586921
707.08	1386.35	1403.79525864838	1.31E+03	1.32E+03	1.34E+03	1.37E+03	1.31E+03	1.31E+03	-17.4452586483826
706.98	1321.97	1400.53613337561	1.31E+03	1.32E+03	1.34E+03	1.37E+03	1.31E+03	1.31E+03	-78.5661333756061
706.88	1307.7	1397.8613704533	1.31E+03	1.32E+03	1.33E+03	1.36E+03	1.31E+03	1.31E+03	-90.1613704533011
706.78	1338.82	1395.41511046923	1.31E+03	1.32E+03	1.33E+03	1.36E+03	1.31E+03	1.31E+03	-56.5951104692263
706.68	1332.08	1392.8784666594	1.31E+03	1.31E+03	1.33E+03	1.36E+03	1.31E+03	1.31E+03	-60.7984666594023
706.58	1398.52	1390.49163122504	1.31E+03	1.31E+03	1.33E+03	1.36E+03	1.31E+03	1.31E+03	8.02836877495793
706.48	1328.68	1387.75519855373	1.31E+03	1.31E+03	1.33E+03	1.36E+03	1.31E+03	1.31E+03	-59.0751985537263
706.38	1384.47	1385.57797773392	1.31E+03	1.31E+03	1.33E+03	1.36E+03	1.31E+03	1.31E+03	-1.10797773391619
706.28	1340.95	1383.10518124058	1.31E+03	1.31E+03	1.33E+03	1.36E+03	1.31E+03	1.31E+03	-42.1551812405805
706.18	1382.15	1380.99982008012	1.31E+03	1.31E+03	1.33E+03	1.36E+03	1.31E+03	1.31E+03	1.15017991987838
706.08	1272.24	1378.68795831576	1.31E+03	1.31E+03	1.33E+03	1.35E+03	1.31E+03	1.31E+03	-106.447958315756
705.98	1286.19	1377.18777833314	1.31E+03	1.31E+03	1.33E+03	1.35E+03	1.31E+03	1.31E+03	-90.9977783331378
705.88	1383.75	1375.64970047926	1.31E+03	1.31E+03	1.32E+03	1.35E+03	1.31E+03	1.31E+03	8.10029952073546
705.78	1254.71	1373.51000540377	1.31E+03	1.31E+03	1.32E+03	1.35E+03	1.31E+03	1.31E+03	-118.800005403775
705.68	1370.99	1372.29546465704	1.31E+03	1.31E+03	1.32E+03	1.35E+03	1.31E+03	1.31E+03	-1.30546465703583
705.58	1332.13	1370.34152984669	1.31E+03	1.31E+03	1.32E+03	1.35E+03	1.31E+03	1.31E+03	-38.2115298466849
705.48	1323.82	1368.69775363755	1.31E+03	1.31E+03	1.32E+03	1.35E+03	1.31E+03	1.31E+03	-44.8777536375533
705.38	1287.21	1367.15620760433	1.31E+03	1.31E+03	1.32E+03	1.35E+03	1.31E+03	1.31E+03	-79.9462076043296
705.28	1279.81	1365.90716041805	1.31E+03	1.31E+03	1.32E+03	1.35E+03	1.31E+03	1.31E+03	-86.0971604180463
705.18	1245.13	1364.75202843551	1.31E+03	1.31E+03	1.32E+03	1.35E+03	1.31E+03	1.31E+03	-119.622028435514
705.08	1353.72	1363.86860808439	1.31E+03	1.31E+03	1.32E+03	1.35E+03	1.31E+03	1.31E+03	-10.1486080843895
704.98	1330.39	1362.28487870686	1.31E+03	1.31E+03	1.32E+03	1.34E+03	1.31E+03	1.31E+03	-31.8948787068628
704.88	1342.02	1360.89342795673	1.31E+03	1.31E+03	1.32E+03	1.34E+03	1.31E+03	1.31E+03	-18.8734279567291
704.78	1370.05	1359.45449968846	1.31E+03	1.31E+03	1.32E+03	1.34E+03	1.31E+03	1.31E+03	10.595500311545
704.68	1297.34	1357.85860740955	1.31E+03	1.31E+03	1.32E+03	1.34E+03	1.31E+03	1.31E+03	-60.5186074095543
704.58	1367.39	1356.78551718862	1.31E+03	1.31E+03	1.32E+03	1.34E+03	1.31E+03	1.31E+03	10.6044828113804
704.48	1340.91	1355.26584475983	1.31E+03	1.31E+03	1.32E+03	1.34E+03	1.31E+03	1.31E+03	-14.3558447598275
704.38	1336.11	1353.95412480302	1.30E+03	1.31E+03	1.32E+03	1.34E+03	1.31E+03	1.31E+03	-17.8441248030158
704.28	1406.99	1352.69968742339	1.30E+03	1.31E+03	1.32E+03	1.34E+03	1.30E+03	1.31E+03	54.2903125766056
704.18	1293.36	1350.99041356513	1.30E+03	1.31E+03	1.32E+03	1.34E+03	1.30E+03	1.30E+03	-57.6304135651324
704.08	1341.79	1350.07941649352	1.30E+03	1.31E+03	1.32E+03	1.34E+03	1.30E+03	1.30E+03	-8.28941649352282
703.98	1254.95	1348.86588046493	1.30E+03	1.31E+03	1.31E+03	1.33E+03	1.30E+03	1.30E+03	-93.915880464933
703.88	1329.6	1348.26838915876	1.30E+03	1.31E+03	1.31E+03	1.33E+03	1.30E+03	1.30E+03	-18.6683891587559
703.78	1275.1	1347.18803276061	1.30E+03	1.31E+03	1.31E+03	1.33E+03	1.30E+03	1.30E+03	-72.0880327606085
703.68	1334.69	1346.50161431789	1.30E+03	1.31E+03	1.31E+03	1.33E+03	1.30E+03	1.30E+03	-11.8116143178854
703.58	1309.23	1345.43230711435	1.30E+03	1.31E+03	1.31E+03	1.33E+03	1.30E+03	1.30E+03	-36.202307114349
703.48	1291.59	1344.55879934036	1.30E+03	1.31E+03	1.31E+03	1.33E+03	1.30E+03	1.30E+03	-52.9687993403572
703.38	1350.95	1343.82577835287	1.30E+03	1.31E+03	1.31E+03	1.33E+03	1.30E+03	1.30E+03	7.12422164712916
703.28	1370.96	1342.7074151347	1.30E+03	1.31E+03	1.31E+03	1.33E+03	1.30E+03	1.30E+03	28.2525848652995
703.18	1339.99	1341.47112364008	1.30E+03	1.31E+03	1.31E+03	1.33E+03	1.30E+03	1.30E+03	-1.48112364008193
703.08	1361.32	1340.46323137938	1.30E+03	1.30E+03	1.31E+03	1.33E+03	1.30E+03	1.30E+03	20.8567686206168
702.98	1371.69	1339.32661551278	1.30E+03	1.30E+03	1.31E+03	1.33E+03	1.30E+03	1.30E+03	32.363384487222
702.88	1345.29	1338.13543556931	1.30E+03	1.30E+03	1.31E+03	1.33E+03	1.30E+03	1.30E+03	7.1545644306907
702.78	1348.56	1337.1403075781	1.30E+03	1.30E+03	1.31E+03	1.33E+03	1.30E+03	1.30E+03	11.4196924219007
702.68	1310.16	1336.13895493851	1.30E+03	1.30E+03	1.31E+03	1.33E+03	1.30E+03	1.30E+03	-25.9789549385096
702.58	1299.25	1335.41647277995	1.30E+03	1.30E+03	1.31E+03	1.32E+03	1.30E+03	1.30E+03	-36.1664727799498
702.48	1284.07	1334.78554134458	1.30E+03	1.30E+03	1.31E+03	1.32E+03	1.30E+03	1.30E+03	-50.7155413445846
702.38	1308.08	1334.27511011906	1.30E+03	1.30E+03	1.31E+03	1.32E+03	1.30E+03	1.30E+03	-26.1951101190582
702.28	1326.54	1333.61633730199	1.30E+03	1.30E+03	1.31E+03	1.32E+03	1.30E+03	1.30E+03	-7.07633730199382
702.18	1271.55	1332.84659903364	1.30E+03	1.30E+03	1.31E+03	1.32E+03	1.30E+03	1.30E+03	-61.2965990336372
702.08	1214.94	1332.4692274742	1.30E+03	1.30E+03	1.31E+03	1.32E+03	1.30E+03	1.30E+03	-117.529227474199
701.98	1296.01	1332.49578347166	1.30E+03	1.30E+03	1.31E+03	1.32E+03	1.30E+03	1.30E+03	-36.4857834716552
701.88	1277.72	1331.9842583867	1.30E+03	1.30E+03	1.31E+03	1.32E+03	1.30E+03	1.30E+03	-54.2642583867027
701.78	1284.04	1331.61239971064	1.30E+03	1.30E+03	1.31E+03	1.32E+03	1.30E+03	1.30E+03	-47.5723997106434
701.68	1284.69	1331.21187053923	1.30E+03	1.30E+03	1.31E+03	1.32E+03	1.30E+03	1.30E+03	-46.521870539234
701.58	1297.04	1330.82070455937	1.30E+03	1.30E+03	1.31E+03	1.32E+03	1.30E+03	1.30E+03	-33.7807045593731
701.48	1257.75	1330.3592931283	1.30E+03	1.30E+03	1.31E+03	1.32E+03	1.30E+03	1.30E+03	-72.6092931282994
701.38	1394.74	1330.17718081149	1.30E+03	1.30E+03	1.31E+03	1.32E+03	1.30E+03	1.30E+03	64.562819188513
701.28	1336.19	1329.07136806576	1.30E+03	1.30E+03	1.31E+03	1.32E+03	1.30E+03	1.30E+03	7.11863193424233
701.18	1354.95	1328.37416176036	1.30E+03	1.30E+03	1.31E+03	1.32E+03	1.30E+03	1.30E+03	26.5758382396423
701.08	1306.67	1327.55885220855	1.30E+03	1.30E+03	1.31E+03	1.32E+03	1.30E+03	1.30E+03	-20.888852208549
700.98	1346.41	1327.08313287808	1.30E+03	1.30E+03	1.31E+03	1.32E+03	1.30E+03	1.30E+03	19.3268671219173
700.88	1388.65	1326.34488386386	1.30E+03	1.30E+03	1.31E+03	1.32E+03	1.30E+03	1.30E+03	62.3051161361398
700.78	1322.16	1325.32570708671	1.30E+03	1.30E+03	1.31E+03	1.32E+03	1.30E+03	1.30E+03	-3.16570708670906
700.68	1338.82	1324.76933643621	1.30E+03	1.30E+03	1.31E+03	1.32E+03	1.30E+03	1.30E+03	14.0506635637892
700.58	1264.27	1324.10777288768	1.30E+03	1.30E+03	1.31E+03	1.32E+03	1.30E+03	1.30E+03	-59.8377728876842
700.48	1360.48	1323.96641364562	1.30E+03	1.30E+03	1.31E+03	1.32E+03	1.30E+03	1.30E+03	36.513586354376
700.38	1300.56	1323.17510386884	1.30E+03	1.30E+03	1.31E+03	1.32E+03	1.30E+03	1.30E+03	-22.6151038688424
700.28	1303.09	1322.80219787664	1.30E+03	1.30E+03	1.31E+03	1.32E+03	1.30E+03	1.30E+03	-19.7121978766397
700.18	1286.93	1322.42094827457	1.30E+03	1.30E+03	1.31E+03	1.32E+03	1.30E+03	1.30E+03	-35.4909482745718
700.08	1341.29	1322.15941288459	1.30E+03	1.30E+03	1.31E+03	1.32E+03	1.30E+03	1.30E+03	19.1305871154088
