# Supplementary material for: Templating Iron(III) Oxides on DNA Molecules
Source: Nanomaterials (Basel). 2024 Oct 7;14(19):1609. doi: 10.3390/nano14191609 (PMC11478027; doi:10.3390/nano14191609)
Supplement: Supplementary file 1 [file nanomaterials-14-01609-s001.zip › dataset/XPS/Fig2/N.csv]

410.08	301.523	315.787143340499	2.49E+02	2.49E+02	3.14E+02	2.49E+02	2.49E+02	-14.2641433404992
409.98	347.457	327.686031616936	2.49E+02	2.49E+02	3.26E+02	2.49E+02	2.49E+02	19.7709683830644
409.88	351.958	342.581355315541	2.49E+02	2.49E+02	3.41E+02	2.49E+02	2.49E+02	9.37664468445945
409.78	354.417	361.100324539898	2.49E+02	2.49E+02	3.60E+02	2.49E+02	2.49E+02	-6.68332453989854
409.68	388.115	383.916313523926	2.49E+02	2.49E+02	3.82E+02	2.49E+02	2.49E+02	4.19868647607359
409.58	383.577	411.723097447683	2.49E+02	2.49E+02	4.10E+02	2.49E+02	2.49E+02	-28.1460974476828
409.48	398.427	445.202057029062	2.49E+02	2.49E+02	4.44E+02	2.49E+02	2.49E+02	-46.7750570290615
409.38	484.265	484.985043164294	2.49E+02	2.49E+02	4.83E+02	2.49E+02	2.49E+02	-0.720043164294225
409.28	484.308	531.617213313125	2.49E+02	2.49E+02	5.30E+02	2.49E+02	2.49E+02	-47.3092133131247
409.18	555.367	585.525325429905	2.49E+02	2.49E+02	5.84E+02	2.49E+02	2.49E+02	-30.1583254299049
409.08	666.645	646.996844009772	2.49E+02	2.49E+02	6.45E+02	2.49E+02	2.49E+02	19.6481559902278
408.98	740.327	716.172255823089	2.49E+02	2.49E+02	7.14E+02	2.49E+02	2.49E+02	24.154744176911
408.88	834.658	793.04450478691	2.49E+02	2.49E+02	7.91E+02	2.49E+02	2.49E+02	41.61349521309
408.78	894.802	877.440816948358	2.49E+02	2.49E+02	8.76E+02	2.49E+02	2.49E+02	17.3611830516417
408.68	940.512	968.926792636963	2.49E+02	2.49E+02	9.67E+02	2.49E+02	2.49E+02	-28.4147926369627
408.58	1093.87	1066.51644766102	2.49E+02	2.49E+02	1.06E+03	2.49E+02	2.49E+02	27.3535523389805
408.48	1221.25	1168.01460581124	2.49E+02	2.49E+02	1.17E+03	2.49E+02	2.49E+02	53.2353941887625
408.38	1326.74	1268.86189695165	2.49E+02	2.49E+02	1.27E+03	2.49E+02	2.49E+02	57.8781030483497
408.28	1369.93	1360.75679899824	2.49E+02	2.49E+02	1.36E+03	2.49E+02	2.49E+02	9.17320100175539
408.18	1352.07	1431.33298148687	2.49E+02	2.49E+02	1.43E+03	2.49E+02	2.49E+02	-79.2629814868742
408.08	1395.83	1467.01696405138	2.49E+02	2.49E+02	1.46E+03	2.49E+02	2.49E+02	-71.186964051383
407.98	1411.02	1459.36260221583	2.49E+02	2.49E+02	1.46E+03	2.50E+02	2.49E+02	-48.342602215829
407.88	1370.75	1410.30420213341	2.49E+02	2.49E+02	1.41E+03	2.50E+02	2.49E+02	-39.5542021334138
407.78	1430.05	1330.87514118649	2.49E+02	2.49E+02	1.33E+03	2.50E+02	2.49E+02	99.1748588135051
407.68	1286.25	1234.81467994021	2.49E+02	2.50E+02	1.23E+03	2.50E+02	2.49E+02	51.4353200597891
407.58	1122.35	1133.19155538295	2.49E+02	2.50E+02	1.13E+03	2.50E+02	2.49E+02	-10.8415553829532
407.48	1021.8	1032.87116458676	2.49E+02	2.50E+02	1.03E+03	2.50E+02	2.49E+02	-11.0711645867596
407.38	940.632	937.430060449783	2.49E+02	2.50E+02	9.34E+02	2.50E+02	2.50E+02	3.20193955021671
407.28	907.095	848.538038340841	2.49E+02	2.50E+02	8.45E+02	2.50E+02	2.50E+02	58.5569616591595
407.18	805.112	766.938724582784	2.49E+02	2.50E+02	7.64E+02	2.50E+02	2.50E+02	38.1732754172159
407.08	682.562	692.957909290449	2.49E+02	2.50E+02	6.89E+02	2.50E+02	2.50E+02	-10.3959092904487
406.98	604.322	626.708747478727	2.49E+02	2.50E+02	6.23E+02	2.50E+02	2.50E+02	-22.3867474787269
406.88	547.152	568.151025018636	2.49E+02	2.50E+02	5.64E+02	2.50E+02	2.50E+02	-20.9990250186357
406.78	503.188	517.099169795558	2.49E+02	2.50E+02	5.13E+02	2.51E+02	2.50E+02	-13.9111697955583
406.68	423.707	473.224492391056	2.49E+02	2.50E+02	4.69E+02	2.51E+02	2.50E+02	-49.5174923910557
406.58	409.285	436.068372267898	2.49E+02	2.50E+02	4.31E+02	2.51E+02	2.50E+02	-26.7833722678978
406.48	391.575	405.068651012934	2.49E+02	2.50E+02	4.00E+02	2.51E+02	2.50E+02	-13.4936510129343
406.38	340.092	379.595302879329	2.49E+02	2.50E+02	3.74E+02	2.52E+02	2.50E+02	-39.5033028793294
406.28	356.18	358.989650805002	2.49E+02	2.50E+02	3.53E+02	2.52E+02	2.50E+02	-2.80965080500152
406.18	309.965	342.601772328755	2.49E+02	2.50E+02	3.36E+02	2.53E+02	2.50E+02	-32.6367723287552
406.08	333.277	329.82206133861	2.49E+02	2.50E+02	3.22E+02	2.54E+02	2.50E+02	3.45493866138997
405.98	322.732	320.104492561283	2.49E+02	2.50E+02	3.11E+02	2.55E+02	2.50E+02	2.62750743871732
405.88	306.087	312.980610992769	2.49E+02	2.50E+02	3.02E+02	2.56E+02	2.50E+02	-6.89361099276914
405.78	295.647	308.064474552033	2.49E+02	2.50E+02	2.95E+02	2.58E+02	2.50E+02	-12.4174745520327
405.68	314.093	305.049679683312	2.49E+02	2.50E+02	2.90E+02	2.61E+02	2.50E+02	9.04332031668821
405.58	327.837	303.700231601112	2.49E+02	2.50E+02	2.85E+02	2.64E+02	2.50E+02	24.1367683988879
405.48	320.933	303.837436922384	2.49E+02	2.51E+02	2.82E+02	2.67E+02	2.50E+02	17.0955630776156
405.38	329.425	305.32521789998	2.49E+02	2.51E+02	2.79E+02	2.72E+02	2.50E+02	24.0997821000197
405.28	297.908	308.056207506469	2.49E+02	2.51E+02	2.76E+02	2.77E+02	2.50E+02	-10.1482075064693
405.18	296.127	311.94044593672	2.49E+02	2.51E+02	2.74E+02	2.83E+02	2.50E+02	-15.8134459367195
405.08	293.338	316.896901874741	2.49E+02	2.51E+02	2.72E+02	2.89E+02	2.50E+02	-23.5589018747412
404.98	300.635	322.844242498453	2.49E+02	2.51E+02	2.71E+02	2.96E+02	2.50E+02	-22.2092424984532
404.88	344.2	329.679374862092	2.49E+02	2.51E+02	2.69E+02	3.05E+02	2.50E+02	14.5206251379085
404.78	353.327	337.219000488877	2.49E+02	2.51E+02	2.68E+02	3.13E+02	2.51E+02	16.1079995111234
404.68	362.708	345.068478891975	2.49E+02	2.51E+02	2.67E+02	3.22E+02	2.51E+02	17.6395211080247
404.58	343.303	352.414461842933	2.49E+02	2.52E+02	2.66E+02	3.30E+02	2.51E+02	-9.11146184293273
404.48	343.763	357.896787885464	2.49E+02	2.52E+02	2.65E+02	3.36E+02	2.51E+02	-14.1337878854638
404.38	370.167	359.945784768947	2.49E+02	2.52E+02	2.64E+02	3.39E+02	2.51E+02	10.2212152310525
404.28	383.722	357.716441409077	2.49E+02	2.52E+02	2.63E+02	3.37E+02	2.51E+02	26.0055585909228
404.18	322.142	351.765644444336	2.49E+02	2.52E+02	2.63E+02	3.32E+02	2.51E+02	-29.6236444443361
404.08	361.398	343.587751979101	2.49E+02	2.53E+02	2.62E+02	3.24E+02	2.51E+02	17.8102480208992
403.98	307.562	334.630768964711	2.49E+02	2.53E+02	2.61E+02	3.15E+02	2.51E+02	-27.0687689647107
403.88	311.988	325.81310809739	2.49E+02	2.53E+02	2.61E+02	3.06E+02	2.51E+02	-13.82510809739
403.78	319.255	317.587270977714	2.49E+02	2.54E+02	2.60E+02	2.98E+02	2.52E+02	1.66772902228547
403.68	326.105	310.150483187634	2.49E+02	2.54E+02	2.60E+02	2.91E+02	2.52E+02	15.9545168123659
403.58	305.777	303.59284376884	2.49E+02	2.55E+02	2.59E+02	2.84E+02	2.52E+02	2.18415623115976
403.48	308.67	297.965498539832	2.49E+02	2.55E+02	2.59E+02	2.78E+02	2.52E+02	10.7045014601679
403.38	299.05	293.303469426671	2.49E+02	2.56E+02	2.58E+02	2.73E+02	2.52E+02	5.74653057332932
403.28	333.24	289.630947682289	2.49E+02	2.57E+02	2.58E+02	2.68E+02	2.52E+02	43.609052317711
403.18	278.265	286.962869703248	2.49E+02	2.58E+02	2.58E+02	2.64E+02	2.53E+02	-8.69786970324753
403.08	275.067	285.307688446357	2.49E+02	2.60E+02	2.57E+02	2.61E+02	2.53E+02	-10.2406884463568
402.98	264.618	284.671976695004	2.49E+02	2.62E+02	2.57E+02	2.59E+02	2.53E+02	-20.0539766950043
402.88	308.715	285.065851009294	2.49E+02	2.64E+02	2.57E+02	2.57E+02	2.53E+02	23.6491489907056
402.78	273.442	286.507859919365	2.49E+02	2.67E+02	2.56E+02	2.55E+02	2.54E+02	-13.0658599193646
402.68	276.765	289.028233171562	2.49E+02	2.71E+02	2.56E+02	2.54E+02	2.54E+02	-12.2632331715619
402.58	289.775	292.669880363341	2.49E+02	2.75E+02	2.56E+02	2.53E+02	2.54E+02	-2.89488036334092
402.48	278.512	297.487068034165	2.49E+02	2.81E+02	2.55E+02	2.52E+02	2.55E+02	-18.9750680341652
402.38	282.295	303.542192067273	2.49E+02	2.87E+02	2.55E+02	2.52E+02	2.55E+02	-21.2471920672735
402.28	303.385	310.901438013535	2.49E+02	2.94E+02	2.55E+02	2.51E+02	2.56E+02	-7.51643801353521
402.18	291.028	319.630338958428	2.49E+02	3.03E+02	2.55E+02	2.51E+02	2.57E+02	-28.6023389584284
402.08	339.983	329.790233660471	2.49E+02	3.12E+02	2.55E+02	2.51E+02	2.58E+02	10.1927663395294
401.98	323.9	341.436273089704	2.49E+02	3.23E+02	2.54E+02	2.51E+02	2.59E+02	-17.536273089704
401.88	371.925	354.616679087044	2.49E+02	3.35E+02	2.54E+02	2.50E+02	2.61E+02	17.3083209129563
401.78	366.165	369.370981990817	2.49E+02	3.48E+02	2.54E+02	2.50E+02	2.63E+02	-3.20598199081729
401.68	418.965	385.721256630381	2.49E+02	3.63E+02	2.54E+02	2.50E+02	2.65E+02	33.2437433696186
401.58	433.998	403.644220007575	2.49E+02	3.78E+02	2.54E+02	2.50E+02	2.68E+02	30.3537799924246
401.48	418.78	423.00411516375	2.49E+02	3.94E+02	2.54E+02	2.50E+02	2.71E+02	-4.22411516375041
401.38	450.443	443.42317541257	2.49E+02	4.11E+02	2.53E+02	2.50E+02	2.75E+02	7.01982458743021
401.28	487.848	464.089559321639	2.49E+02	4.27E+02	2.53E+02	2.50E+02	2.80E+02	23.758440678361
401.18	470.892	483.589328651208	2.49E+02	4.41E+02	2.53E+02	2.50E+02	2.86E+02	-12.6973286512078
401.08	468.393	499.995925843956	2.49E+02	4.51E+02	2.53E+02	2.50E+02	2.92E+02	-31.6029258439564
400.98	480.522	511.469990123264	2.49E+02	4.55E+02	2.53E+02	2.50E+02	3.00E+02	-30.9479901232641
400.88	500.662	517.203928070747	2.49E+02	4.52E+02	2.53E+02	2.50E+02	3.09E+02	-16.5419280707468
400.78	549.078	517.949795473197	2.49E+02	4.42E+02	2.53E+02	2.50E+02	3.19E+02	31.1282045268031
400.68	552.415	515.587515764669	2.49E+02	4.29E+02	2.53E+02	2.49E+02	3.31E+02	36.8274842353305
400.58	486.923	512.178603870172	2.49E+02	4.13E+02	2.52E+02	2.49E+02	3.43E+02	-25.2556038701721
400.48	512.758	509.299962093478	2.49E+02	3.96E+02	2.52E+02	2.49E+02	3.57E+02	3.45803790652189
400.38	500.673	507.89728132895	2.49E+02	3.80E+02	2.52E+02	2.49E+02	3.72E+02	-7.22428132895016
400.28	530.937	508.421641524493	2.49E+02	3.64E+02	2.52E+02	2.49E+02	3.88E+02	22.515358475507
400.18	511.028	510.989574552773	2.49E+02	3.50E+02	2.52E+02	2.49E+02	4.06E+02	0.038425447227041
400.08	484.485	515.448124399232	2.49E+02	3.37E+02	2.52E+02	2.49E+02	4.23E+02	-30.9631243992314
399.98	532.168	521.323692900703	2.49E+02	3.24E+02	2.52E+02	2.49E+02	4.42E+02	10.844307099297
399.88	512.967	527.68713630078	2.49E+02	3.13E+02	2.52E+02	2.49E+02	4.59E+02	-14.7201363007804
399.78	548.35	533.038427091373	2.49E+02	3.04E+02	2.52E+02	2.49E+02	4.74E+02	15.311572908627
399.68	553.395	535.41086918458	2.49E+02	2.95E+02	2.52E+02	2.49E+02	4.85E+02	17.9841308154203
399.58	550.905	532.886382248462	2.49E+02	2.88E+02	2.52E+02	2.49E+02	4.90E+02	18.0186177515382
399.48	472.513	524.402057304907	2.49E+02	2.81E+02	2.52E+02	2.49E+02	4.88E+02	-51.8890573049068
399.38	523.457	510.284371454806	2.49E+02	2.76E+02	2.51E+02	2.49E+02	4.80E+02	13.1726285451938
399.28	481.623	492.027223988952	2.49E+02	2.71E+02	2.51E+02	2.49E+02	4.66E+02	-10.4042239889519
399.18	457.71	471.527388331426	2.49E+02	2.68E+02	2.51E+02	2.49E+02	4.49E+02	-13.8173883314262
399.08	454.358	450.404027054647	2.49E+02	2.65E+02	2.51E+02	2.49E+02	4.31E+02	3.95397294535331
398.98	466.428	429.733972202263	2.49E+02	2.62E+02	2.51E+02	2.49E+02	4.13E+02	36.6940277977369
398.88	435.407	410.108899514745	2.49E+02	2.60E+02	2.51E+02	2.49E+02	3.96E+02	25.2981004852548
398.78	359.342	391.801446256309	2.49E+02	2.58E+02	2.51E+02	2.49E+02	3.79E+02	-32.4594462563086
398.68	336.867	374.911700193615	2.49E+02	2.57E+02	2.51E+02	2.49E+02	3.64E+02	-38.0447001936153
398.58	397.002	359.459281287253	2.49E+02	2.56E+02	2.51E+02	2.49E+02	3.49E+02	37.5427187127473
398.48	358.353	345.429767828107	2.49E+02	2.55E+02	2.51E+02	2.49E+02	3.36E+02	12.9232321718926
398.38	353.703	332.793214478761	2.49E+02	2.55E+02	2.51E+02	2.49E+02	3.24E+02	20.9097855212391
398.28	328.135	321.50885996985	2.49E+02	2.54E+02	2.51E+02	2.49E+02	3.13E+02	6.62614003015017
398.18	295.353	311.524617063954	2.49E+02	2.54E+02	2.51E+02	2.49E+02	3.04E+02	-16.1716170639535
398.08	293.083	302.775775209548	2.49E+02	2.53E+02	2.51E+02	2.49E+02	2.96E+02	-9.69277520954751
397.98	291.93	295.184786816324	2.49E+02	2.53E+02	2.51E+02	2.49E+02	2.89E+02	-3.25478681632404
397.88	275.162	288.662603989574	2.49E+02	2.53E+02	2.51E+02	2.49E+02	2.82E+02	-13.5006039895739
397.78	282.202	283.111343393543	2.49E+02	2.52E+02	2.51E+02	2.49E+02	2.77E+02	-0.909343393543224
397.68	273.002	278.427782136511	2.49E+02	2.52E+02	2.51E+02	2.49E+02	2.73E+02	-5.42578213651132
397.58	274.935	274.507142959462	2.49E+02	2.52E+02	2.51E+02	2.49E+02	2.69E+02	0.427857040538356
397.48	260.433	271.246702110531	2.49E+02	2.52E+02	2.51E+02	2.49E+02	2.66E+02	-10.8137021105312
397.38	248.723	268.54888106188	2.49E+02	2.52E+02	2.51E+02	2.49E+02	2.63E+02	-19.8258810618797
397.28	256.528	266.323622581218	2.49E+02	2.51E+02	2.50E+02	2.49E+02	2.61E+02	-9.79562258121786
397.18	249.795	264.489978100197	2.49E+02	2.51E+02	2.50E+02	2.49E+02	2.60E+02	-14.6949781001969
397.08	274.487	262.9769337405	2.49E+02	2.51E+02	2.50E+02	2.49E+02	2.58E+02	11.5100662594998
396.98	250.477	261.72357183099	2.49E+02	2.51E+02	2.50E+02	2.49E+02	2.57E+02	-11.2465718309905
396.88	269.6	260.678704027453	2.49E+02	2.51E+02	2.50E+02	2.49E+02	2.56E+02	8.92129597254746
396.78	278.363	259.800125598303	2.49E+02	2.51E+02	2.50E+02	2.49E+02	2.56E+02	18.5628744016975
396.68	253.147	259.053634295152	2.49E+02	2.51E+02	2.50E+02	2.49E+02	2.55E+02	-5.90663429515229
396.58	262.475	258.411938177686	2.49E+02	2.51E+02	2.50E+02	2.49E+02	2.55E+02	4.0630618223143
396.48	220.868	257.853550952962	2.49E+02	2.51E+02	2.50E+02	2.49E+02	2.54E+02	-36.9855509529621
396.38	225.55	257.361745808578	2.49E+02	2.50E+02	2.50E+02	2.49E+02	2.54E+02	-31.8117458085778
396.28	275.985	256.923612940875	2.49E+02	2.50E+02	2.50E+02	2.49E+02	2.53E+02	19.0613870591247
396.18	266.35	256.529244178728	2.49E+02	2.50E+02	2.50E+02	2.49E+02	2.53E+02	9.82075582127158
396.08	256.023	256.171051255513	2.49E+02	2.50E+02	2.50E+02	2.49E+02	2.53E+02	-0.148051255512712
395.98	273.498	255.843212452832	2.49E+02	2.50E+02	2.50E+02	2.49E+02	2.53E+02	17.6547875471677
395.88	259.827	255.541234997948	2.49E+02	2.50E+02	2.50E+02	2.49E+02	2.52E+02	4.2857650020525
395.78	278.795	255.261616893356	2.49E+02	2.50E+02	2.50E+02	2.49E+02	2.52E+02	23.533383106644
395.68	229.302	255.001590844927	2.49E+02	2.50E+02	2.50E+02	2.49E+02	2.52E+02	-25.6995908449273
395.58	237.473	254.75893374191	2.49E+02	2.50E+02	2.50E+02	2.49E+02	2.52E+02	-17.2859337419099
395.48	236.198	254.531826976876	2.49E+02	2.50E+02	2.50E+02	2.49E+02	2.52E+02	-18.3338269768759
395.38	243.568	254.31875520173	2.49E+02	2.50E+02	2.50E+02	2.49E+02	2.52E+02	-10.7507552017296
395.28	289.073	254.118433497967	2.49E+02	2.50E+02	2.50E+02	2.49E+02	2.51E+02	34.9545665020325
395.18	238.195	253.929755147964	2.49E+02	2.50E+02	2.50E+02	2.49E+02	2.51E+02	-15.734755147964
395.08	257.187	253.751754100435	2.49E+02	2.50E+02	2.50E+02	2.49E+02	2.51E+02	3.43524589956471
394.98	278.392	253.583577782918	2.49E+02	2.50E+02	2.50E+02	2.49E+02	2.51E+02	24.8084222170819
394.88	272.49	253.424467136421	2.49E+02	2.50E+02	2.50E+02	2.49E+02	2.51E+02	19.0655328635791
394.78	240.517	253.273741671385	2.49E+02	2.50E+02	2.50E+02	2.49E+02	2.51E+02	-12.7567416713845
394.68	271.825	253.130788021121	2.49E+02	2.50E+02	2.50E+02	2.49E+02	2.51E+02	18.6942119788786
394.58	219.745	252.995050951704	2.49E+02	2.50E+02	2.50E+02	2.49E+02	2.51E+02	-33.2500509517036
394.48	240.97	252.866026123446	2.49E+02	2.50E+02	2.50E+02	2.49E+02	2.51E+02	-11.8960261234463
394.38	268.99	252.743254128468	2.49E+02	2.50E+02	2.50E+02	2.49E+02	2.51E+02	16.2467458715317
394.28	286.422	252.626315482631	2.49E+02	2.50E+02	2.50E+02	2.49E+02	2.51E+02	33.7956845173692
394.18	217.09	252.514826351976	2.49E+02	2.49E+02	2.50E+02	2.49E+02	2.50E+02	-35.4248263519757
394.08	266.018	252.408434860662	2.49E+02	2.49E+02	2.50E+02	2.49E+02	2.50E+02	13.6095651393381
393.98	278.092	252.306817871222	2.49E+02	2.49E+02	2.50E+02	2.49E+02	2.50E+02	25.7851821287783
393.88	270.355	252.209678156838	2.49E+02	2.49E+02	2.50E+02	2.49E+02	2.50E+02	18.1453218431624
393.78	218.795	252.116741904631	2.49E+02	2.49E+02	2.50E+02	2.49E+02	2.50E+02	-33.3217419046305
393.68	259.885	252.027756502133	2.49E+02	2.49E+02	2.50E+02	2.49E+02	2.50E+02	7.85724349786722
393.58	295.573	251.942488568402	2.49E+02	2.49E+02	2.50E+02	2.49E+02	2.50E+02	43.6305114315978
393.48	271.117	251.860722198003	2.49E+02	2.49E+02	2.50E+02	2.49E+02	2.50E+02	19.2562778019967
393.38	233.7	251.782257391201	2.49E+02	2.49E+02	2.50E+02	2.49E+02	2.50E+02	-18.0822573912009
393.28	223.768	251.706908647714	2.49E+02	2.49E+02	2.50E+02	2.49E+02	2.50E+02	-27.9389086477142
393.18	243.598	251.634503704601	2.49E+02	2.49E+02	2.50E+02	2.49E+02	2.50E+02	-8.03650370460088
393.08	260.158	251.564882401486	2.49E+02	2.49E+02	2.50E+02	2.49E+02	2.50E+02	8.59311759851451
392.98	240.785	251.497895658565	2.49E+02	2.49E+02	2.50E+02	2.49E+02	2.50E+02	-10.7128956585647
392.88	260.983	251.433404554691	2.49E+02	2.49E+02	2.50E+02	2.49E+02	2.50E+02	9.5495954453088
392.78	237.752	251.371279494442	2.49E+02	2.49E+02	2.50E+02	2.49E+02	2.50E+02	-13.6192794944417
392.68	235.572	251.311399454443	2.49E+02	2.49E+02	2.50E+02	2.49E+02	2.50E+02	-15.7393994544428
392.58	247.517	251.253651300415	2.49E+02	2.49E+02	2.50E+02	2.49E+02	2.50E+02	-3.73665130041533
392.48	300.153	251.197929167421	2.49E+02	2.49E+02	2.50E+02	2.49E+02	2.50E+02	48.9550708325787
392.38	295.008	251.144133896687	2.49E+02	2.49E+02	2.50E+02	2.49E+02	2.50E+02	43.8638661033134
392.28	295.465	251.092172523145	2.49E+02	2.49E+02	2.50E+02	2.49E+02	2.50E+02	44.3728274768547
392.18	302.482	251.041957808528	2.49E+02	2.49E+02	2.49E+02	2.49E+02	2.50E+02	51.4400421914724
392.08	258.257	250.9934078154	2.49E+02	2.49E+02	2.49E+02	2.49E+02	2.50E+02	7.26359218460004
