# Supplementary material for: Templating Iron(III) Oxides on DNA Molecules
Source: Nanomaterials (Basel). 2024 Oct 7;14(19):1609. doi: 10.3390/nano14191609 (PMC11478027; doi:10.3390/nano14191609)
Supplement: Supplementary file 1 [file nanomaterials-14-01609-s001.zip › dataset/XPS/Fig2/O.csv]

542.08	1020.1	960.546867038563	9.51E+02	9.53E+02	9.52E+02	9.57E+02	59.5531329614367
541.98	1003.83	959.167685670228	9.49E+02	9.52E+02	9.51E+02	9.55E+02	44.6623143297722
541.88	973.456	957.796211501042	9.48E+02	9.50E+02	9.49E+02	9.54E+02	15.6597884989585
541.78	944.074	956.43283167511	9.46E+02	9.49E+02	9.48E+02	9.52E+02	-12.3588316751103
541.68	1046.67	955.077959212092	9.45E+02	9.47E+02	9.46E+02	9.51E+02	91.5920407879083
541.58	969.824	953.732035226672	9.43E+02	9.46E+02	9.45E+02	9.49E+02	16.0919647733284
541.48	936.708	952.395531392116	9.41E+02	9.44E+02	9.43E+02	9.48E+02	-15.6875313921164
541.38	972.528	951.068952686275	9.40E+02	9.42E+02	9.42E+02	9.46E+02	21.4590473137247
541.28	920.062	949.752840469007	9.38E+02	9.41E+02	9.40E+02	9.45E+02	-29.6908404690066
541.18	924.704	948.447775955435	9.37E+02	9.39E+02	9.39E+02	9.44E+02	-23.7437759554346
541.08	1030.97	947.154384172014	9.35E+02	9.38E+02	9.37E+02	9.42E+02	83.8156158279863
540.98	1032.39	945.873338515556	9.33E+02	9.36E+02	9.36E+02	9.41E+02	86.5166614844437
540.88	948.548	944.605366084467	9.32E+02	9.35E+02	9.34E+02	9.39E+02	3.94263391553284
540.78	952.464	943.351254023141	9.30E+02	9.33E+02	9.33E+02	9.38E+02	9.1127459768594
540.68	976.178	942.111857224787	9.29E+02	9.32E+02	9.31E+02	9.37E+02	34.0661427752135
540.58	949.11	940.888107887245	9.27E+02	9.30E+02	9.30E+02	9.35E+02	8.22189211275497
540.48	894.928	939.681027626865	9.25E+02	9.29E+02	9.28E+02	9.34E+02	-44.7530276268649
540.38	859.576	938.491743146769	9.24E+02	9.27E+02	9.27E+02	9.32E+02	-78.9157431467694
540.28	984.26	937.32150684993	9.22E+02	9.26E+02	9.25E+02	9.31E+02	46.9384931500699
540.18	895.914	936.171724308322	9.21E+02	9.24E+02	9.24E+02	9.30E+02	-40.2577243083224
540.08	915.022	935.043991168398	9.19E+02	9.22E+02	9.22E+02	9.28E+02	-20.0219911683978
539.98	993.514	933.940142905473	9.17E+02	9.21E+02	9.21E+02	9.27E+02	59.5738570945268
539.88	938.662	932.86232183651	9.16E+02	9.19E+02	9.19E+02	9.26E+02	5.79967816349006
539.78	931.032	931.813066939745	9.14E+02	9.18E+02	9.18E+02	9.24E+02	-0.781066939745188
539.68	901.556	930.795433253373	9.13E+02	9.16E+02	9.17E+02	9.23E+02	-29.2394332533728
539.58	884.42	929.813148827552	9.11E+02	9.15E+02	9.15E+02	9.22E+02	-45.3931488275518
539.48	883.456	928.87081821718	9.09E+02	9.13E+02	9.14E+02	9.20E+02	-45.4148182171805
539.38	911.82	927.974182088026	9.08E+02	9.12E+02	9.13E+02	9.19E+02	-16.1541820880262
539.28	867.756	927.130442352487	9.06E+02	9.10E+02	9.11E+02	9.18E+02	-59.3744423524875
539.18	900.352	926.348660973841	9.05E+02	9.09E+02	9.10E+02	9.17E+02	-25.9966609738414
539.08	878.426	925.640237757734	9.03E+02	9.07E+02	9.09E+02	9.16E+02	-47.2142377577342
538.98	950.594	925.019467669769	9.01E+02	9.06E+02	9.08E+02	9.14E+02	25.5745323302311
538.88	892.082	924.504171134635	9.00E+02	9.04E+02	9.07E+02	9.13E+02	-32.4221711346348
538.78	913.304	924.116381208837	8.98E+02	9.03E+02	9.06E+02	9.12E+02	-10.812381208837
538.68	923.49	923.883059577394	8.97E+02	9.02E+02	9.05E+02	9.11E+02	-0.393059577393728
538.58	906.258	923.836799503573	8.95E+02	9.00E+02	9.04E+02	9.10E+02	-17.5787995035724
538.48	870.984	924.016459162493	8.93E+02	8.99E+02	9.04E+02	9.09E+02	-53.0324591624925
538.38	856.226	924.467654792332	8.92E+02	8.97E+02	9.04E+02	9.08E+02	-68.2416547923323
538.28	868.504	925.243031961599	8.90E+02	8.96E+02	9.04E+02	9.07E+02	-56.739031961599
538.18	910.664	926.402227633966	8.89E+02	8.94E+02	9.04E+02	9.06E+02	-15.7382276339657
538.08	948.244	928.011438561827	8.87E+02	8.93E+02	9.05E+02	9.05E+02	20.2325614381735
537.98	959.992	930.142525757693	8.85E+02	8.91E+02	9.06E+02	9.04E+02	29.849474242307
537.88	958.334	932.871612762331	8.84E+02	8.90E+02	9.08E+02	9.03E+02	25.4623872376694
537.78	976.214	936.277178419198	8.82E+02	8.88E+02	9.10E+02	9.02E+02	39.9368215808017
537.68	957.634	940.437702324586	8.81E+02	8.87E+02	9.14E+02	9.01E+02	17.1962976754137
537.58	1062.73	945.428989857399	8.79E+02	8.86E+02	9.18E+02	9.00E+02	117.301010142601
537.48	954.334	951.321376849911	8.78E+02	8.84E+02	9.22E+02	9.00E+02	3.01262315008876
537.38	985.692	958.177079609184	8.76E+02	8.83E+02	9.28E+02	8.99E+02	27.5149203908157
537.28	1012.6	966.047994807832	8.74E+02	8.82E+02	9.35E+02	8.98E+02	46.5520051921682
537.18	919.882	974.974234884473	8.73E+02	8.80E+02	9.42E+02	8.98E+02	-55.0922348844726
537.08	1002.83	984.983558318698	8.71E+02	8.79E+02	9.51E+02	8.97E+02	17.8464416813018
536.98	979.498	996.091539691614	8.70E+02	8.77E+02	9.61E+02	8.97E+02	-16.5935396916144
536.88	989.614	1008.30169299026	8.68E+02	8.76E+02	9.71E+02	8.97E+02	-18.6876929902635
536.78	1006.73	1021.60362339629	8.66E+02	8.75E+02	9.83E+02	8.97E+02	-14.8736233962898
536.68	1081.09	1035.96541604447	8.65E+02	8.73E+02	9.95E+02	8.97E+02	45.1245839555334
536.58	1023.64	1051.31380643601	8.63E+02	8.72E+02	1.01E+03	8.97E+02	-27.673806436008
536.48	1102.95	1067.49291090912	8.62E+02	8.71E+02	1.02E+03	8.97E+02	35.4570890908833
536.38	1170.41	1084.19232989487	8.60E+02	8.70E+02	1.04E+03	8.97E+02	86.2176701051346
536.28	1087.3	1100.84555341449	8.58E+02	8.68E+02	1.05E+03	8.98E+02	-13.5455534144946
536.18	1057.69	1116.5311038543	8.57E+02	8.67E+02	1.06E+03	8.99E+02	-58.8411038542999
536.08	1010.81	1129.9638449486	8.55E+02	8.66E+02	1.07E+03	9.00E+02	-119.153844948597
535.98	1105.5	1139.70046419772	8.54E+02	8.65E+02	1.08E+03	9.01E+02	-34.2004641977212
535.88	1171.42	1144.60113963639	8.52E+02	8.64E+02	1.08E+03	9.03E+02	26.8188603636145
535.78	1173.36	1144.35174818934	8.50E+02	8.63E+02	1.08E+03	9.06E+02	29.0082518106558
535.68	1159.62	1139.67957763984	8.49E+02	8.62E+02	1.07E+03	9.09E+02	19.9404223601589
535.58	1180.16	1132.08781647477	8.47E+02	8.60E+02	1.05E+03	9.13E+02	48.0721835252336
535.48	1097.6	1123.3340912161	8.46E+02	8.59E+02	1.04E+03	9.19E+02	-25.7340912160994
535.38	1164.96	1115.01320914584	8.44E+02	8.58E+02	1.02E+03	9.26E+02	49.9467908541594
535.28	1152.91	1108.40063261901	8.42E+02	8.58E+02	1.00E+03	9.34E+02	44.5093673809859
535.18	1100.21	1104.49121637409	8.41E+02	8.57E+02	9.84E+02	9.45E+02	-4.28121637409413
535.08	1115.76	1104.10897064237	8.39E+02	8.56E+02	9.68E+02	9.59E+02	11.6510293576275
534.98	1099.96	1108.00797494367	8.38E+02	8.55E+02	9.52E+02	9.76E+02	-8.04797494366835
534.88	1086.54	1116.93723990663	8.36E+02	8.54E+02	9.38E+02	9.97E+02	-30.3972399066258
534.78	1123.79	1131.67022336112	8.34E+02	8.54E+02	9.24E+02	1.02E+03	-7.88022336111931
534.68	1136.77	1153.00801622111	8.33E+02	8.53E+02	9.11E+02	1.05E+03	-16.2380162211057
534.58	1182.94	1181.76502893252	8.31E+02	8.53E+02	9.00E+02	1.09E+03	1.17497106748078
534.48	1219.45	1218.74387134303	8.30E+02	8.52E+02	8.89E+02	1.14E+03	0.706128656969213
534.38	1234.2	1264.70444791547	8.28E+02	8.52E+02	8.79E+02	1.19E+03	-30.5044479154697
534.28	1237.19	1320.33151628781	8.26E+02	8.52E+02	8.70E+02	1.25E+03	-83.1415162878102
534.18	1316.55	1386.20480205224	8.25E+02	8.52E+02	8.63E+02	1.32E+03	-69.6548020522353
534.08	1359.18	1462.77572884716	8.23E+02	8.52E+02	8.55E+02	1.40E+03	-103.595728847161
533.98	1585.1	1550.35428028606	8.22E+02	8.52E+02	8.49E+02	1.49E+03	34.7457197139388
533.88	1658.82	1649.10759790565	8.20E+02	8.53E+02	8.44E+02	1.59E+03	9.71240209435132
533.78	1736.03	1759.06733477374	8.18E+02	8.53E+02	8.39E+02	1.70E+03	-23.0373347737402
533.68	1942.69	1880.1335003653	8.17E+02	8.55E+02	8.34E+02	1.82E+03	62.5564996347025
533.58	2030.44	2012.0456329041	8.15E+02	8.56E+02	8.30E+02	1.96E+03	18.3943670959006
533.48	2156.5	2154.26455380822	8.14E+02	8.59E+02	8.27E+02	2.10E+03	2.23544619177937
533.38	2338.88	2305.67046521426	8.12E+02	8.62E+02	8.24E+02	2.24E+03	33.2095347857439
533.28	2585.72	2463.952824931	8.10E+02	8.66E+02	8.21E+02	2.40E+03	121.767175069001
533.18	2658.44	2624.60470561892	8.09E+02	8.72E+02	8.18E+02	2.55E+03	33.8352943810833
533.08	2693.84	2779.67125731932	8.07E+02	8.79E+02	8.15E+02	2.70E+03	-85.8312573193175
532.98	2899.44	2916.97786657128	8.06E+02	8.89E+02	8.13E+02	2.83E+03	-17.5378665712828
532.88	3047.5	3021.27064430774	8.04E+02	9.02E+02	8.11E+02	2.92E+03	26.2293556922605
532.78	3036.9	3078.46754602791	8.03E+02	9.19E+02	8.09E+02	2.96E+03	-41.5675460279113
532.68	3062.46	3081.81818993574	8.01E+02	9.41E+02	8.07E+02	2.94E+03	-19.3581899357378
532.58	3000.9	3035.75511348609	7.99E+02	9.68E+02	8.05E+02	2.86E+03	-34.8551134860932
532.48	2920.7	2954.06755909175	7.98E+02	1.00E+03	8.03E+02	2.74E+03	-33.3675590917492
532.38	2955.48	2854.01099741944	7.96E+02	1.05E+03	8.01E+02	2.60E+03	101.469002580555
532.28	2755.62	2750.89795827963	7.95E+02	1.10E+03	7.99E+02	2.44E+03	4.72204172036891
532.18	2562.08	2655.73044188371	7.93E+02	1.16E+03	7.97E+02	2.29E+03	-93.6504418837135
532.08	2547.28	2575.36216307519	7.91E+02	1.23E+03	7.95E+02	2.13E+03	-28.0821630751911
531.98	2589.8	2513.65739375545	7.90E+02	1.31E+03	7.93E+02	1.99E+03	76.1426062445489
531.88	2405.12	2472.62544079989	7.88E+02	1.41E+03	7.92E+02	1.85E+03	-67.505440799886
531.78	2490.6	2453.19393099091	7.87E+02	1.52E+03	7.90E+02	1.72E+03	37.4060690090878
531.68	2574.16	2455.623683897	7.85E+02	1.64E+03	7.88E+02	1.60E+03	118.536316102999
531.58	2508.5	2479.61757241033	7.83E+02	1.77E+03	7.86E+02	1.49E+03	28.8824275896718
531.48	2556.82	2524.07686199153	7.82E+02	1.91E+03	7.85E+02	1.40E+03	32.7431380084695
531.38	2558.16	2586.30616645665	7.80E+02	2.06E+03	7.83E+02	1.31E+03	-28.1461664566477
531.28	2674.3	2660.40051274955	7.79E+02	2.21E+03	7.81E+02	1.23E+03	13.8994872504531
531.18	2701.36	2734.93660262601	7.77E+02	2.35E+03	7.80E+02	1.16E+03	-33.5766026260067
531.08	2746.18	2791.51528540242	7.75E+02	2.46E+03	7.78E+02	1.10E+03	-45.3352854024215
530.98	2762.46	2807.67661014096	7.74E+02	2.53E+03	7.76E+02	1.05E+03	-45.2166101409566
530.88	2677.22	2766.35336875709	7.72E+02	2.53E+03	7.74E+02	1.01E+03	-89.1333687570859
530.78	2775.58	2666.11098455722	7.71E+02	2.46E+03	7.73E+02	9.72E+02	109.469015442782
530.68	2534.38	2521.6276150964	7.69E+02	2.35E+03	7.71E+02	9.40E+02	12.7523849035961
530.58	2318.38	2353.89131487814	7.67E+02	2.20E+03	7.69E+02	9.14E+02	-35.511314878137
530.48	2251.24	2180.43978779118	7.66E+02	2.05E+03	7.68E+02	8.93E+02	70.800212208816
530.38	2052.16	2012.03767756655	7.64E+02	1.90E+03	7.66E+02	8.74E+02	40.1223224334526
530.28	1882.22	1853.98317838802	7.63E+02	1.76E+03	7.64E+02	8.59E+02	28.2368216119783
530.18	1668.32	1708.44166246491	7.61E+02	1.62E+03	7.63E+02	8.46E+02	-40.121662464913
530.08	1638.48	1576.12172855302	7.59E+02	1.50E+03	7.61E+02	8.36E+02	62.3582714469833
529.98	1424.73	1457.12861173204	7.58E+02	1.39E+03	7.59E+02	8.27E+02	-32.3986117320364
529.88	1323.93	1351.29353054255	7.56E+02	1.29E+03	7.58E+02	8.19E+02	-27.3635305425516
529.78	1186.31	1258.25726034443	7.55E+02	1.20E+03	7.56E+02	8.12E+02	-71.9472603444258
529.68	1115.93	1177.47191529387	7.53E+02	1.12E+03	7.55E+02	8.06E+02	-61.5419152938659
529.58	1111.89	1108.19706401157	7.51E+02	1.06E+03	7.53E+02	8.01E+02	3.69293598842978
529.48	1091.62	1049.51637149249	7.50E+02	1.00E+03	7.51E+02	7.96E+02	42.1036285075147
529.38	962.228	1000.37674254059	7.48E+02	9.56E+02	7.50E+02	7.91E+02	-38.1487425405924
529.28	950.608	959.642178513324	7.47E+02	9.18E+02	7.48E+02	7.87E+02	-9.03417851332358
529.18	893.44	926.152284481439	7.45E+02	8.87E+02	7.46E+02	7.83E+02	-32.712284481439
529.08	885.262	898.776682426986	7.43E+02	8.61E+02	7.45E+02	7.80E+02	-13.514682426986
528.98	893.52	876.459340480596	7.42E+02	8.41E+02	7.43E+02	7.76E+02	17.0606595194035
528.88	910.184	858.249813601803	7.40E+02	8.25E+02	7.41E+02	7.73E+02	51.934186398197
528.78	819.01	843.320958726829	7.39E+02	8.11E+02	7.40E+02	7.70E+02	-24.3109587268289
528.68	778.44	830.974543035901	7.37E+02	8.00E+02	7.38E+02	7.67E+02	-52.5345430359014
528.58	711.058	820.6372485714	7.35E+02	7.91E+02	7.37E+02	7.64E+02	-109.5792485714
528.48	784.158	811.849979138202	7.34E+02	7.84E+02	7.35E+02	7.61E+02	-27.6919791382021
528.38	742.408	804.253263407403	7.32E+02	7.78E+02	7.33E+02	7.58E+02	-61.8452634074026
528.28	763.048	797.571111272202	7.31E+02	7.72E+02	7.32E+02	7.55E+02	-34.5231112722022
528.18	704.072	791.595092345746	7.29E+02	7.67E+02	7.30E+02	7.53E+02	-87.5230923457459
528.08	739.092	786.16980100812	7.28E+02	7.63E+02	7.28E+02	7.50E+02	-47.0778010081203
527.98	770.584	781.180340166237	7.26E+02	7.59E+02	7.27E+02	7.48E+02	-10.5963401662373
527.88	780.888	776.542040969501	7.24E+02	7.55E+02	7.25E+02	7.45E+02	4.34595903049956
527.78	729.414	772.192348944304	7.23E+02	7.51E+02	7.24E+02	7.43E+02	-42.7783489443037
527.68	763.018	768.084636426392	7.21E+02	7.48E+02	7.22E+02	7.40E+02	-5.06663642639182
527.58	733.41	764.183622915981	7.20E+02	7.45E+02	7.20E+02	7.38E+02	-30.773622915981
527.48	741.742	760.462071781747	7.18E+02	7.42E+02	7.19E+02	7.36E+02	-18.7200717817468
527.38	777.078	756.898458507158	7.16E+02	7.39E+02	7.17E+02	7.33E+02	20.1795414928423
527.28	830.244	753.475352397691	7.15E+02	7.36E+02	7.16E+02	7.31E+02	76.7686476023094
527.18	752.876	750.178306248439	7.13E+02	7.33E+02	7.14E+02	7.29E+02	2.69769375156147
527.08	798.73	746.995098216841	7.12E+02	7.31E+02	7.12E+02	7.27E+02	51.7349017831594
526.98	754.63	743.915212630717	7.10E+02	7.28E+02	7.11E+02	7.25E+02	10.7147873692834
526.88	735.42	740.929480224441	7.08E+02	7.26E+02	7.09E+02	7.23E+02	-5.50948022444129
526.78	761.57	738.029823667258	7.07E+02	7.23E+02	7.07E+02	7.21E+02	23.540176332742
526.68	817.814	735.209072456714	7.05E+02	7.21E+02	7.06E+02	7.19E+02	82.6049275432856
526.58	727.314	732.460823818471	7.04E+02	7.19E+02	7.04E+02	7.17E+02	-5.14682381847081
526.48	801.376	729.779334642914	7.02E+02	7.17E+02	7.03E+02	7.15E+02	71.596665357086
526.38	842.58	727.159434930919	7.00E+02	7.14E+02	7.01E+02	7.13E+02	115.420565069081
526.28	750.816	724.596456669363	6.99E+02	7.12E+02	6.99E+02	7.11E+02	26.2195433306367
526.18	740.634	722.0861742042	6.97E+02	7.10E+02	6.98E+02	7.09E+02	18.5478257958002
526.08	804.388	719.624753502345	6.96E+02	7.08E+02	6.96E+02	7.07E+02	84.7632464976546
525.98	785.246	717.208708508901	6.94E+02	7.06E+02	6.95E+02	7.05E+02	68.037291491099
525.88	732.95	714.834863314036	6.92E+02	7.04E+02	6.93E+02	7.03E+02	18.1151366859641
525.78	664.254	712.500319167788	6.91E+02	7.02E+02	6.91E+02	7.01E+02	-48.2463191677882
525.68	802.818	710.20242559549	6.89E+02	7.00E+02	6.90E+02	6.99E+02	92.6155744045105
525.58	715.328	707.938755015058	6.88E+02	6.98E+02	6.88E+02	6.97E+02	7.3892449849418
525.48	776.49	705.707080365257	6.86E+02	6.96E+02	6.87E+02	6.95E+02	70.7829196347432
525.38	800.482	703.505355335953	6.84E+02	6.94E+02	6.85E+02	6.94E+02	96.9766446640468
525.28	707.02	701.331696855729	6.83E+02	6.92E+02	6.83E+02	6.92E+02	5.68830314427078
525.18	791.206	699.184369544237	6.81E+02	6.90E+02	6.82E+02	6.90E+02	92.0216304557632
525.08	781.81	697.061771879441	6.80E+02	6.88E+02	6.80E+02	6.88E+02	84.7482281205588
524.98	794.974	694.962423865423	6.78E+02	6.86E+02	6.79E+02	6.86E+02	100.011576134577
524.88	805.736	692.884956016422	6.76E+02	6.84E+02	6.77E+02	6.84E+02	112.851043983578
524.78	792.412	690.828099497938	6.75E+02	6.83E+02	6.75E+02	6.83E+02	101.583900502062
524.68	853.552	688.790677287229	6.73E+02	6.81E+02	6.74E+02	6.81E+02	164.761322712771
524.58	835.984	686.771596233753	6.72E+02	6.79E+02	6.72E+02	6.79E+02	149.212403766247
524.48	867.222	684.769839915681	6.70E+02	6.77E+02	6.71E+02	6.77E+02	182.452160084319
524.38	841.246	682.78446220204	6.68E+02	6.75E+02	6.69E+02	6.76E+02	158.46153779796
524.28	835.47	680.814581441364	6.67E+02	6.73E+02	6.67E+02	6.74E+02	154.655418558636
524.18	839.976	678.85937520775	6.65E+02	6.72E+02	6.66E+02	6.72E+02	161.11662479225
524.08	938.318	676.918075543649	6.64E+02	6.70E+02	6.64E+02	6.70E+02	261.399924456351
523.98	866.622	674.989964646073	6.62E+02	6.68E+02	6.62E+02	6.69E+02	191.632035353927
523.88	917.406	673.074370949357	6.60E+02	6.66E+02	6.61E+02	6.67E+02	244.331629050643
523.78	878.41	671.170665563027	6.59E+02	6.65E+02	6.59E+02	6.65E+02	207.239334436973
523.68	826.32	669.27825902829	6.57E+02	6.63E+02	6.58E+02	6.63E+02	157.04174097171
523.58	869.038	667.396598360735	6.56E+02	6.61E+02	6.56E+02	6.62E+02	201.641401639265
523.48	847.488	665.525164350563	6.54E+02	6.59E+02	6.54E+02	6.60E+02	181.962835649437
523.38	869.528	663.663469094915	6.52E+02	6.58E+02	6.53E+02	6.58E+02	205.864530905086
523.28	884.166	661.811053739566	6.51E+02	6.56E+02	6.51E+02	6.56E+02	222.354946260434
523.18	840.872	659.96748640985	6.49E+02	6.54E+02	6.50E+02	6.55E+02	180.90451359015
523.08	823.424	658.132360312763	6.48E+02	6.52E+02	6.48E+02	6.53E+02	165.291639687237
522.98	841.734	656.305291994177	6.46E+02	6.51E+02	6.46E+02	6.51E+02	185.428708005823
522.88	899.916	654.485919736741	6.45E+02	6.49E+02	6.45E+02	6.50E+02	245.430080263259
522.78	843.332	652.673902085552	6.43E+02	6.47E+02	6.43E+02	6.48E+02	190.658097914448
522.68	765.128	650.868916490022	6.41E+02	6.46E+02	6.42E+02	6.46E+02	114.259083509979
522.58	827.166	649.070658051528	6.40E+02	6.44E+02	6.40E+02	6.45E+02	178.095341948473
522.48	797.106	647.278838367466	6.38E+02	6.42E+02	6.38E+02	6.43E+02	149.827161632534
522.38	820.73	645.493184463287	6.37E+02	6.41E+02	6.37E+02	6.41E+02	175.236815536713
522.28	783.882	643.713437804881	6.35E+02	6.39E+02	6.35E+02	6.40E+02	140.168562195119
522.18	805.202	641.93935338444	6.33E+02	6.37E+02	6.34E+02	6.38E+02	163.26264661556
522.08	876.328	640.170698873592	6.32E+02	6.35E+02	6.32E+02	6.36E+02	236.157301126408
