# Supplementary material for: Templating Iron(III) Oxides on DNA Molecules
Source: Nanomaterials (Basel). 2024 Oct 7;14(19):1609. doi: 10.3390/nano14191609 (PMC11478027; doi:10.3390/nano14191609)
Supplement: Supplementary file 1 [file nanomaterials-14-01609-s001.zip › dataset/XPS/Fig2/P.csv]

144.08	119.675	105.319717700384	1.05E+02	14.3552822996163
143.98	101.484	105.300884797514	1.05E+02	-3.81688479751371
143.88	102.888	105.28219281836	1.05E+02	-2.3941928183603
143.78	94.0447	105.263647212776	1.05E+02	-11.2189472127758
143.68	109.292	105.245253696345	1.05E+02	4.0467463036548
143.58	113.981	105.22701826607	1.05E+02	8.75398173392971
143.48	95.326	105.208947217143	1.05E+02	-9.88294721714327
143.38	121.462	105.191047160897	1.05E+02	16.2709528391028
143.28	94.7487	105.173325044028	1.05E+02	-10.4246250440283
143.18	104.709	105.155788169194	1.05E+02	-0.446788169193965
143.08	117.926	105.138444217101	1.05E+02	12.7875557828994
142.98	106.361	105.121301270205	1.05E+02	1.23969872979545
142.88	109.333	105.104367838163	1.05E+02	4.22863216183663
142.78	104.141	105.087652885185	1.05E+02	-0.946652885184776
142.68	118.462	105.071165859438	1.05E+02	13.3908341405616
142.58	106.167	105.054916724708	1.05E+02	1.1120832752917
142.48	96.9493	105.038915994484	1.05E+02	-8.08961599448435
142.38	116.091	105.023174768708	1.05E+02	11.0678252312918
142.28	104.98	105.007704773414	1.05E+02	-0.027704773413731
142.18	95.8873	104.992518403524	1.05E+02	-9.10521840352352
142.08	107.079	104.977628769093	1.05E+02	2.10137123090703
141.98	119.836	104.963049745321	1.05E+02	14.8729502546787
141.88	109.724	104.948796026685	1.05E+02	4.77520397331513
141.78	94.5053	104.934883185584	1.05E+02	-10.4295831855836
141.68	111.526	104.921327735937	1.04E+02	6.60467226406313
141.58	103.782	104.908147202209	1.04E+02	-1.12614720220918
141.48	105.662	104.895360194403	1.04E+02	0.76663980559708
141.38	106.627	104.882986489612	1.04E+02	1.74401351038752
141.28	114.163	104.871047120804	1.04E+02	9.29195287919649
141.18	95.0993	104.859564473557	1.04E+02	-9.76026447355704
141.08	110.417	104.848562391603	1.04E+02	5.56843760839666
140.98	105.421	104.838066292069	1.04E+02	0.58293370793109
140.88	117.438	104.828103291469	1.04E+02	12.6098967085307
140.78	113.577	104.818702343606	1.04E+02	8.75829765639422
140.68	106.62	104.809894390666	1.04E+02	1.81010560933355
140.58	111.18	104.801712528992	1.04E+02	6.37828747100771
140.48	116.687	104.794192191155	1.04E+02	11.8928078088453
140.38	112.914	104.7873713462	1.04E+02	8.12662865380004
140.28	116.034	104.781290720157	1.04E+02	11.2527092798429
140.18	103.729	104.77599403918	1.04E+02	-1.04699403918012
140.08	109.762	104.771528298012	1.04E+02	4.99047170198763
139.98	95.6467	104.767944056824	1.04E+02	-9.1212440568244
139.88	112.973	104.765295769894	1.04E+02	8.20770423010627
139.78	106.799	104.76364215008	1.04E+02	2.03535784991976
139.68	102.612	104.763046573608	1.04E+02	-2.15104657360781
139.58	95.6187	104.763577530312	1.04E+02	-9.14487753031213
139.48	115.111	104.765309125266	1.04E+02	10.3456908747336
139.38	108.704	104.768321638573	1.04E+02	3.93567836142736
139.28	99.3967	104.772702151128	1.04E+02	-5.37600215112828
139.18	102.973	104.778545245374	1.04E+02	-1.80554524537428
139.08	102.77	104.785953791431	1.04E+02	-2.01595379143119
138.98	104.842	104.795039830679	1.04E+02	0.046960169320997
138.88	107.314	104.80592557078	1.04E+02	2.50807442921965
138.78	110.413	104.818744508448	1.04E+02	5.59425549155216
138.68	109.373	104.833642698993	1.04E+02	4.53935730100672
138.58	102.84	104.850780194973	1.04E+02	-2.01078019497338
138.48	105.517	104.870332680204	1.04E+02	0.646667319795569
138.38	94.916	104.892493330268	1.04E+02	-9.97649333026797
138.28	122.396	104.917474936689	1.04E+02	17.4785250633111
138.18	94.3287	104.945512339761	1.04E+02	-10.6168123397612
138.08	97.774	104.976865225403	1.04E+02	-7.20286522540316
137.98	89.65	105.011821355964	1.04E+02	-15.3618213559639
137.88	95.958	105.050700326211	1.04E+02	-9.09270032621065
137.78	103.187	105.093857968353	1.04E+02	-1.90685796835294
137.68	99.1627	105.141691581634	1.04E+02	-5.97899158163364
137.58	111.875	105.194646245607	1.04E+02	6.68035375439257
137.48	94.1887	105.253222612528	1.03E+02	-11.0645226125277
137.38	101.394	105.317986795859	1.03E+02	-3.92398679585889
137.28	124.257	105.389583327933	1.03E+02	18.8674166720671
137.18	114.232	105.468752721027	1.03E+02	8.76324727897335
137.08	108.999	105.556356029648	1.03E+02	3.44264397035246
136.98	89.104	105.653410101858	1.03E+02	-16.549410101858
136.88	96.462	105.761139069831	1.03E+02	-9.29913906983126
136.78	105.235	105.881050213408	1.03E+02	-0.646050213407975
136.68	102.315	106.015045749914	1.03E+02	-3.70004574991391
136.58	105.359	106.165586376524	1.03E+02	-0.806586376524237
136.48	106.77	106.33592734651	1.03E+02	0.434072653490503
136.38	96.6627	106.53045301875	1.03E+02	-9.86775301874998
136.28	103.362	106.75514026426	1.03E+02	-3.39314026426038
136.18	88.8947	107.018183378848	1.03E+02	-18.123483378848
136.08	84.7227	107.33081118243	1.03E+02	-22.60811118243
135.98	103.856	107.708318234419	1.03E+02	-3.85231823441896
135.88	109.663	108.171313827069	1.03E+02	1.49168617293057
135.78	109.796	108.747162296406	1.03E+02	1.04883770359366
135.68	102.585	109.47154514029	1.03E+02	-6.88654514028981
135.58	99.802	110.390020742029	1.03E+02	-10.5880207420291
135.48	101.574	111.559395954797	1.03E+02	-9.98539595479696
135.38	115.717	113.048664588658	1.03E+02	2.66833541134169
135.28	102.611	114.939224768063	1.03E+02	-12.3282247680626
135.18	117.863	117.324077772578	1.03E+02	0.538922227422091
135.08	106.96	120.305754364503	1.03E+02	-13.3457543645028
134.98	105.885	123.99282724068	1.03E+02	-18.1078272406799
134.88	113.634	128.495058492823	1.03E+02	-14.8610584928229
134.78	127.935	133.917491985462	1.03E+02	-5.98249198546162
134.68	151.876	140.354101508909	1.03E+02	11.5218984910914
134.58	171.487	147.881879275952	1.03E+02	23.6051207240484
134.48	167.611	156.556371294913	1.03E+02	11.0546287050867
134.38	158.664	166.409412918567	1.03E+02	-7.7454129185675
134.28	183.795	177.448785207441	1.03E+02	6.34621479255898
134.18	195.302	189.65697998953	1.03E+02	5.64502001046981
134.08	203.615	202.981079510797	1.03E+02	0.633920489202865
133.98	230.607	217.296753500266	1.03E+02	13.3102464997337
133.88	251.805	232.318072360388	1.03E+02	19.4869276396117
133.78	246.773	247.424502713121	1.03E+02	-0.651502713120919
133.68	258.339	261.428101989903	1.03E+02	-3.08910198990344
133.58	254.837	272.462783746596	1.03E+02	-17.6257837465955
133.48	259.463	278.36036980886	1.03E+02	-18.8973698088597
133.38	264.73	277.656396038012	1.03E+02	-12.9263960380119
133.28	266.34	270.530791243106	1.02E+02	-4.19079124310605
133.18	252.522	258.682442448063	1.02E+02	-6.16044244806312
133.08	259.181	244.283191040411	1.02E+02	14.8978089595893
132.98	263.031	229.072837276905	1.02E+02	33.9581627230945
132.88	222.15	214.109050577438	1.02E+02	8.04094942256219
132.78	210.459	199.927770815974	1.02E+02	10.5312291840262
132.68	182.084	186.771809259305	1.02E+02	-4.68780925930477
132.58	181.937	174.746280175491	1.02E+02	7.19071982450902
132.48	161.885	163.895334247118	1.02E+02	-2.01033424711784
132.38	159.551	154.231090422059	1.02E+02	5.31990957794122
132.28	121.499	145.740975653905	1.02E+02	-24.2419756539053
132.18	125.777	138.388358891973	1.02E+02	-12.6113588919731
132.08	120.095	132.113163449528	1.02E+02	-12.0181634495283
131.98	125.508	126.834596381531	1.02E+02	-1.32659638153083
131.88	102.105	122.455977570227	1.02E+02	-20.3509775702274
131.78	114.449	118.870818993173	1.02E+02	-4.42181899317292
131.68	123.418	115.969151061967	1.02E+02	7.44884893803268
131.58	104.007	113.643258946401	1.02E+02	-9.63625894640124
131.48	108.235	111.792278624243	1.02E+02	-3.55727862424284
131.38	115.435	110.325399366272	1.02E+02	5.10960063372761
131.28	95.5773	109.163667835587	1.02E+02	-13.5863678355865
131.18	88.2373	108.240563706192	1.02E+02	-20.0032637061919
131.08	93.7627	107.501614520214	1.02E+02	-13.7389145202138
130.98	103.692	106.903348914376	1.02E+02	-3.21134891437555
130.88	101.277	106.411869752909	1.02E+02	-5.13486975290901
130.78	91.984	106.001281107943	1.02E+02	-14.0172811079432
130.68	96.432	105.652142392293	1.02E+02	-9.22014239229326
130.58	101.085	105.350062188312	1.02E+02	-4.2650621883125
130.48	108.353	105.084491690394	1.02E+02	3.26850830960623
130.38	105.446	104.847737194515	1.02E+02	0.598262805485319
130.28	109.808	104.63418344916	1.02E+02	5.17381655083955
130.18	106.066	104.439703520929	1.02E+02	1.62629647907117
130.08	106.156	104.261223647431	1.02E+02	1.89477635256856
129.98	99.9167	104.096410615793	1.02E+02	-4.17971061579298
129.88	106.681	103.943452050138	1.02E+02	2.73754794986192
129.78	95.5567	103.800904676248	1.02E+02	-8.24420467624844
129.68	108.722	103.667590806514	1.02E+02	5.05440919348563
129.58	100.376	103.542528133979	1.02E+02	-3.16652813397869
129.48	92.466	103.424882033288	1.02E+02	-10.9588820332878
129.38	90.052	103.313932813624	1.02E+02	-13.2619328136238
129.28	113.725	103.209052797569	1.02E+02	10.5159472024306
129.18	115.431	103.109689835978	1.02E+02	12.321310164022
129.08	101.301	103.015355062852	1.02E+02	-1.71435506285222
128.98	115.771	102.925613488431	1.01E+02	12.8453865115686
128.88	106.6	102.840076542183	1.01E+02	3.75992345781663
128.78	102.809	102.758396001725	1.01E+02	0.050603998275179
128.68	107.081	102.680258944974	1.01E+02	4.40074105502627
128.58	104.72	102.605383486474	1.01E+02	2.11461651352562
128.48	108.76	102.533515134705	1.01E+02	6.22648486529533
128.38	110.371	102.464423654227	1.01E+02	7.90657634577318
128.28	111.479	102.39790034642	1.01E+02	9.08109965357977
128.18	96.4413	102.333755682207	1.01E+02	-5.89245568220741
128.08	108.445	102.271817233734	1.01E+02	6.17318276626627
127.98	97.1007	102.211927861753	1.01E+02	-5.11122786175287
127.88	108.781	102.153944122862	1.01E+02	6.62705587713833
127.78	102.177	102.097734866513	1.01E+02	0.079265133486658
127.68	100.895	102.043179996388	1.01E+02	-1.14817999638828
127.58	96.9333	101.99016937451	1.01E+02	-5.05686937451014
127.48	100.309	101.938601849654	1.01E+02	-1.62960184965439
127.38	91.9507	101.888384394239	1.01E+02	-9.93768439423859
127.28	111.447	101.839431336109	1.01E+02	9.60756866389079
127.18	100.403	101.79166367352	1.01E+02	-1.38866367351955
127.08	102.443	101.745008463189	1.01E+02	0.697991536810974
126.98	90.488	101.699398272692	1.01E+02	-11.2113982726924
126.88	89.6633	101.654770689585	1.01E+02	-11.991470689585
126.78	95.18	101.611067880662	1.01E+02	-6.43106788066247
126.68	105.594	101.568236195601	1.01E+02	4.02576380439891
126.58	107.977	101.526225809958	1.01E+02	6.45077419004247
126.48	108.702	101.484990403134	1.01E+02	7.21700959686613
126.38	109.936	101.444486867457	1.01E+02	8.49151313254291
126.28	109.467	101.404675044992	1.01E+02	8.06232495500757
126.18	105.159	101.365517489115	1.01E+02	3.79348251088453
126.08	111.899	101.326979248223	1.01E+02	10.5720207517771
125.98	112.009	101.289027669268	1.01E+02	10.7199723307323
125.88	101.981	101.251632219073	1.01E+02	0.729367780926694
125.78	106.475	101.214764321615	1.01E+02	5.26023567838497
125.68	99.3813	101.178397209662	1.01E+02	-1.79709720966214
125.58	96.3753	101.142505789352	1.01E+02	-4.76720578935222
125.48	87.048	101.107066516428	1.01E+02	-14.0590665164282
125.38	102.494	101.072057283006	1.01E+02	1.4219427169941
125.28	97.318	101.037457313862	1.01E+02	-3.71945731386208
125.18	116.526	101.003247071341	1.01E+02	15.5227529286591
125.08	97.354	100.969408168071	1.01E+02	-3.61540816807091
124.98	126.196	100.935923286769	1.01E+02	25.2600767132309
124.88	97.22	100.902776106483	1.01E+02	-3.68277610648313
124.78	105.823	100.869951234688	1.00E+02	4.95304876531154
124.68	91.136	100.837434144716	1.00E+02	-9.701434144716
124.58	109.717	100.805211118038	1.00E+02	8.91178888196191
124.48	105.456	100.773269190987	1.00E+02	4.68273080901305
124.38	101.905	100.741596105522	1.00E+02	1.16340389447852
124.28	112.405	100.710180263695	1.00E+02	11.6948197363051
124.18	112.664	100.679010685509	1.00E+02	11.9849893144908
124.08	112.591	100.648076969872	1.00E+02	11.9429230301278
