# Supplementary material for: Templating Iron(III) Oxides on DNA Molecules
Source: Nanomaterials (Basel). 2024 Oct 7;14(19):1609. doi: 10.3390/nano14191609 (PMC11478027; doi:10.3390/nano14191609)
Supplement: Supplementary file 1 [file nanomaterials-14-01609-s001.zip › dataset/XPS/Fig2/survey.csv]

1350.08	20081.5
1349.08	20809
1348.08	19813
1347.08	19755
1346.08	19670.3
1345.08	19768.7
1344.08	19700.9
1343.08	19310.9
1342.08	18523.5
1341.08	19277.1
1340.08	19593.4
1339.08	19539.3
1338.08	19415.1
1337.08	19401.1
1336.08	19977.9
1335.08	19078.1
1334.08	19367.4
1333.08	18895.1
1332.08	19062
1331.08	19246.3
1330.08	19824.8
1329.08	18833.3
1328.08	19302.1
1327.08	19014.5
1326.08	19082.3
1325.08	19423.7
1324.08	18990.5
1323.08	19248.2
1322.08	19068.9
1321.08	19212.9
1320.08	18769.7
1319.08	18812.5
1318.08	18622.8
1317.08	19155.1
1316.08	19444.8
1315.08	19004.6
1314.08	18772.5
1313.08	19093.9
1312.08	18808.9
1311.08	18567.2
1310.08	18568.4
1309.08	18729.9
1308.08	18526.9
1307.08	18353.8
1306.08	18480.6
1305.08	17650.6
1304.08	18965.6
1303.08	18562.5
1302.08	18202.5
1301.08	18447.6
1300.08	18744.3
1299.08	18510.2
1298.08	18948.7
1297.08	18165
1296.08	18076.2
1295.08	19237.4
1294.08	18560.3
1293.08	18529.2
1292.08	18562.9
1291.08	17898.4
1290.08	17818.7
1289.08	18566.3
1288.08	18196.2
1287.08	17991.8
1286.08	18329.6
1285.08	18640.6
1284.08	18486.1
1283.08	19300.8
1282.08	18936.1
1281.08	18441.7
1280.08	17857.9
1279.08	18119.4
1278.08	18432.4
1277.08	18610.8
1276.08	18635.3
1275.08	18616.5
1274.08	18449.1
1273.08	18511.8
1272.08	18531.9
1271.08	18974.9
1270.08	18547.4
1269.08	19301.5
1268.08	18231.1
1267.08	18578.2
1266.08	18708.7
1265.08	18318.7
1264.08	18799.3
1263.08	18753.1
1262.08	18884.2
1261.08	18831.8
1260.08	18538.3
1259.08	18623.5
1258.08	18600.3
1257.08	18409.6
1256.08	19189.2
1255.08	19030.5
1254.08	18506.3
1253.08	18500.9
1252.08	18637.6
1251.08	18272.2
1250.08	19244.9
1249.08	19311.1
1248.08	19413.7
1247.08	19372.3
1246.08	19531.4
1245.08	18437.1
1244.08	18956.7
1243.08	18889.3
1242.08	19613.1
1241.08	19166.3
1240.08	19340.4
1239.08	18920.6
1238.08	19369.3
1237.08	19161.3
1236.08	19372.4
1235.08	19644.5
1234.08	19804.8
1233.08	18792.3
1232.08	19437.4
1231.08	19662.9
1230.08	19643.5
1229.08	19225.9
1228.08	19318.9
1227.08	19505.5
1226.08	19443.3
1225.08	18678.1
1224.08	19254.7
1223.08	19248.7
1222.08	19954.7
1221.08	19844.6
1220.08	19644.7
1219.08	19726.9
1218.08	19751.3
1217.08	19524.9
1216.08	19789.7
1215.08	19696.9
1214.08	19094.8
1213.08	18993.5
1212.08	19289.1
1211.08	19326.8
1210.08	19206.3
1209.08	19667.2
1208.08	19684.2
1207.08	19339.3
1206.08	19341.6
1205.08	19092.5
1204.08	19419.5
1203.08	18948.7
1202.08	19510.3
1201.08	19903.9
1200.08	19597.9
1199.08	19665.2
1198.08	19691.3
1197.08	20044.4
1196.08	18827.9
1195.08	19291.6
1194.08	19939.4
1193.08	20287.2
1192.08	20210.9
1191.08	19522.4
1190.08	20310.1
1189.08	19860.3
1188.08	19827.9
1187.08	19886
1186.08	19867.7
1185.08	19630
1184.08	20113.5
1183.08	19487.5
1182.08	20244.3
1181.08	19825.7
1180.08	20249.8
1179.08	20489.5
1178.08	20054.7
1177.08	19866.4
1176.08	19913.1
1175.08	20286.5
1174.08	20480.1
1173.08	20241.1
1172.08	20549.3
1171.08	20608.3
1170.08	20577.8
1169.08	20154.5
1168.08	19944.4
1167.08	19781.7
1166.08	19891.7
1165.08	20729.5
1164.08	20497.9
1163.08	20020
1162.08	21334.3
1161.08	20363.9
1160.08	20358
1159.08	20086.1
1158.08	20390.5
1157.08	20597.9
1156.08	20392.9
1155.08	20875.5
1154.08	21257.5
1153.08	20718.1
1152.08	20262.7
1151.08	20470.3
1150.08	20142.9
1149.08	20721.8
1148.08	20117.2
1147.08	21007.4
1146.08	20677.8
1145.08	19997.4
1144.08	21235.9
1143.08	20953
1142.08	21612.1
1141.08	21299.8
1140.08	20827
1139.08	21344.1
1138.08	21322.1
1137.08	21270.3
1136.08	22122.5
1135.08	21427.2
1134.08	21910.1
1133.08	21568.1
1132.08	21433.6
1131.08	21634.7
1130.08	22042.9
1129.08	21930.9
1128.08	20995.3
1127.08	21222.6
1126.08	21311.5
1125.08	21178.1
1124.08	21457.4
1123.08	21485.9
1122.08	21784.9
1121.08	21702.3
1120.08	21273.2
1119.08	21799
1118.08	21758.3
1117.08	21470.4
1116.08	21860.5
1115.08	21767.8
1114.08	22752.9
1113.08	21935.5
1112.08	22083
1111.08	22564.5
1110.08	21915.8
1109.08	21769.7
1108.08	21678.8
1107.08	21532.3
1106.08	21974.9
1105.08	22304.1
1104.08	22609.9
1103.08	21370.2
1102.08	22235.6
1101.08	22643.3
1100.08	22421.1
1099.08	22012.5
1098.08	21918
1097.08	22328.2
1096.08	22157.3
1095.08	22242.5
1094.08	21871.1
1093.08	22663.7
1092.08	22222.2
1091.08	22370.1
1090.08	22288.1
1089.08	21238.9
1088.08	22548.1
1087.08	22173.2
1086.08	21901.3
1085.08	21691.2
1084.08	21452.7
1083.08	21687.7
1082.08	21690.8
1081.08	21305.6
1080.08	22154.5
1079.08	21661.7
1078.08	21607.1
1077.08	21676.5
1076.08	22717.6
1075.08	28188.5
1074.08	39286.9
1073.08	41763.4
1072.08	32890.7
1071.08	25273.3
1070.08	21284.4
1069.08	21156.1
1068.08	21066.5
1067.08	20948.5
1066.08	21366.5
1065.08	20293.3
1064.08	21173.1
1063.08	21258.3
1062.08	21154.2
1061.08	21183.3
1060.08	20966
1059.08	21020.2
1058.08	21065.3
1057.08	21117
1056.08	21029.8
1055.08	20957.4
1054.08	21214.1
1053.08	21024.1
1052.08	21175.5
1051.08	21750.1
1050.08	21427.2
1049.08	21712.5
1048.08	21236.3
1047.08	21447.3
1046.08	21927.2
1045.08	21764
1044.08	21915.5
1043.08	21994.3
1042.08	21853.9
1041.08	21201
1040.08	21642.8
1039.08	22144.7
1038.08	22390.7
1037.08	21946.4
1036.08	21978.9
1035.08	22371.3
1034.08	22212.6
1033.08	22016.7
1032.08	22305.3
1031.08	22404.7
1030.08	21535.3
1029.08	22231.9
1028.08	22255.1
1027.08	22089.7
1026.08	21910.8
1025.08	22384.3
1024.08	23061.2
1023.08	22507.3
1022.08	22583.7
1021.08	23534.1
1020.08	23451.9
1019.08	23309.3
1018.08	22457.1
1017.08	23658.9
1016.08	22877.6
1015.08	23439.5
1014.08	23484.3
1013.08	23362.3
1012.08	23623.6
1011.08	23724.7
1010.08	23674.3
1009.08	23405.5
1008.08	23341.5
1007.08	24100.1
1006.08	24495.5
1005.08	24437.1
1004.08	24639.7
1003.08	24019.7
1002.08	24359.1
1001.08	24534.7
1000.08	24325.1
999.08	25063
998.08	24165.3
997.08	24215.5
996.08	24331.7
995.08	24038.8
994.08	24269.1
993.08	24284.1
992.08	23972.2
991.08	23515.8
990.08	23116.4
989.08	23315.6
988.08	23130.4
987.08	23842.2
986.08	23516
985.08	24525.1
984.08	24776.3
983.08	24796.3
982.08	25836.5
981.08	25837.6
980.08	26806.3
979.08	27090.9
978.08	27453.5
977.08	27856.7
976.08	27325.3
975.08	27380.1
974.08	26789.1
973.08	25598.1
972.08	24811.3
971.08	23109.5
970.08	22310.5
969.08	21374.9
968.08	20953.8
967.08	20073.2
966.08	19917.3
965.08	19703.1
964.08	19050.8
963.08	19311.3
962.08	18367.4
961.08	18615.3
960.08	19315.9
959.08	18891.5
958.08	19415.5
957.08	19849.3
956.08	19315
955.08	19197.4
954.08	19521.5
953.08	19150
952.08	19473.2
951.08	19444.9
950.08	19317.4
949.08	19373.1
948.08	19500.1
947.08	19470.9
946.08	19695.7
945.08	19670.1
944.08	19822.1
943.08	19760
942.08	19922.8
941.08	19592.5
940.08	20175.7
939.08	20489.9
938.08	19848.3
937.08	20171.3
936.08	19798.7
935.08	19900.6
934.08	19736.7
933.08	19909.2
932.08	20559.9
931.08	19568.8
930.08	20036
929.08	19707.5
928.08	20178.7
927.08	19973.5
926.08	20008
925.08	20126.7
924.08	20856.1
923.08	19859.5
922.08	19938.4
921.08	19902.1
920.08	19414.9
919.08	19959.5
918.08	19983.4
917.08	19552.9
916.08	19527.1
915.08	19761.2
914.08	20213.7
913.08	20342.3
912.08	20215.9
911.08	20512.9
910.08	20635.9
909.08	21050.5
908.08	20299.2
907.08	20631.7
906.08	20523.9
905.08	20427.3
904.08	21000.9
903.08	20752.8
902.08	21040.5
901.08	20899.3
900.08	21468.9
899.08	21212.7
898.08	20853.3
897.08	21400.4
896.08	20555.3
895.08	20279.3
894.08	20691.1
893.08	20499.5
892.08	20593.1
891.08	20908.9
890.08	19651.6
889.08	19930.5
888.08	19057.7
887.08	18714.6
886.08	19648.3
885.08	19477.7
884.08	19040.1
883.08	19407.1
882.08	19056.9
881.08	18702.7
880.08	18646.2
879.08	18783.7
878.08	18883.7
877.08	19244.1
876.08	18378
875.08	18508.2
874.08	18554.1
873.08	18614.1
872.08	18315.3
871.08	19227.7
870.08	18773.3
869.08	18833.1
868.08	18060.9
867.08	18493
866.08	18930.6
865.08	19261.5
864.08	19188.4
863.08	19111.8
862.08	18929.7
861.08	18905.5
860.08	19009.3
859.08	18905.1
858.08	19465.1
857.08	18810.8
856.08	19012.9
855.08	19050.6
854.08	19372.2
853.08	19529.7
852.08	19373.3
851.08	19404.1
850.08	18698
849.08	19718.1
848.08	19737
847.08	19875.1
846.08	18979.2
845.08	18575.3
844.08	18723.6
843.08	19532
842.08	18577.5
841.08	18645.1
840.08	18701.1
839.08	18829.1
838.08	18672.8
837.08	17990.5
836.08	17664.3
835.08	17581.3
834.08	17399.5
833.08	16926.8
832.08	16778.5
831.08	16751.1
830.08	16946.7
829.08	16451.5
828.08	16016
827.08	15942.4
826.08	16154.1
825.08	15705
824.08	16201.1
823.08	15964.3
822.08	15942.2
821.08	15057.9
820.08	15750.6
819.08	16127.5
818.08	15982.6
817.08	15702.5
816.08	16038.6
815.08	15916.7
814.08	16110.7
813.08	15889.1
812.08	16118.1
811.08	16081.3
810.08	15740.2
809.08	15715.1
808.08	16236.5
807.08	16455.2
806.08	15873.5
805.08	15772.1
804.08	15987.3
803.08	15982.7
802.08	16162.7
801.08	16586.5
800.08	15801.3
799.08	16265
798.08	16040.8
797.08	16378.7
796.08	16116.9
795.08	15958.1
794.08	16850.2
793.08	17108
792.08	16872.1
791.08	17280.1
790.08	17180.2
789.08	17324.3
788.08	17166.3
787.08	17630.7
786.08	17935.3
785.08	17505.1
784.08	17158.1
783.08	17333.3
782.08	16976.8
781.08	16495.9
780.08	16754.3
779.08	15987
778.08	16678
777.08	15848.3
776.08	16312.2
775.08	15860.9
774.08	15929.8
773.08	16406
772.08	16006.4
771.08	15680.3
770.08	16025.5
769.08	16290.8
768.08	16243.7
767.08	16379.7
766.08	15706.7
765.08	15747.8
764.08	15681.5
763.08	15518.4
762.08	15325
761.08	15382.7
760.08	15942.3
759.08	16450.1
758.08	15882.2
757.08	15999.7
756.08	15806.7
755.08	15906
754.08	15896.5
753.08	16063.9
752.08	16567.3
751.08	16160.7
750.08	16116
749.08	15688.9
748.08	16161.5
747.08	15479.7
746.08	16654.4
745.08	16231.9
744.08	16673.3
743.08	16450.8
742.08	16798.9
741.08	16330.7
740.08	16532.1
739.08	17065.8
738.08	16635.3
737.08	16746.3
736.08	16865.7
735.08	16473.5
734.08	16936.6
733.08	16884.5
732.08	17428.3
731.08	17394.1
730.08	17564.9
729.08	17618
728.08	19004.2
727.08	19610.9
726.08	19655.2
725.08	18526.2
724.08	17880.8
723.08	16560.7
722.08	15732.7
721.08	16504.9
720.08	15771.1
719.08	15505.6
718.08	15803.9
717.08	16424.8
716.08	15492.7
715.08	17236.5
714.08	18681.1
713.08	19430.9
712.08	19752.9
711.08	17470.2
710.08	14443.1
709.08	11387.2
708.08	10769.2
707.08	10168.8
706.08	10589.3
705.08	10716.7
704.08	10419.7
703.08	10170.1
702.08	10608.3
701.08	10848.5
700.08	10185.7
699.08	10472
698.08	10394.7
697.08	10620.2
696.08	10841.1
695.08	11184.9
694.08	10846.4
693.08	10513.3
692.08	10743.9
691.08	10790
690.08	10755.2
689.08	10534.9
688.08	10950
687.08	10486.3
686.08	10485.7
685.08	11373.5
684.08	10976.5
683.08	10830.7
682.08	10828.5
681.08	10887.5
680.08	11316.1
679.08	10898.3
678.08	11059.7
677.08	10882.6
676.08	11009.5
675.08	10975.2
674.08	10800.3
673.08	10969.6
672.08	11160.7
671.08	11103.7
670.08	11140.1
669.08	10537.2
668.08	11119.9
667.08	11070.5
666.08	10737.3
665.08	11470.1
664.08	11294.5
663.08	11278.5
662.08	10886.8
661.08	11054.3
660.08	11362.5
659.08	11603.5
658.08	11351.7
657.08	11276.8
656.08	10967.1
655.08	10907.5
654.08	11413.1
653.08	10950.9
652.08	10859.1
651.08	11537.1
650.08	11404.5
649.08	11193.1
648.08	11671.1
647.08	11374.3
646.08	11349.6
645.08	11227.1
644.08	11529.3
643.08	11481
642.08	11334.1
641.08	11828.5
640.08	11122.8
639.08	11554.3
638.08	11413.4
637.08	11358.6
636.08	11630.2
635.08	11983.9
634.08	11413.7
633.08	11805.8
632.08	11589.2
631.08	11478.4
630.08	11397.7
629.08	11320.8
628.08	11812.7
627.08	11773.3
626.08	11850.8
625.08	12112.8
624.08	11964.4
623.08	11991.7
622.08	11819.8
621.08	11824.5
620.08	11842.3
619.08	11218.2
618.08	12043.1
617.08	11477.6
616.08	12212.9
615.08	11701.6
614.08	12304.6
613.08	11732.4
612.08	11841.9
611.08	11818
610.08	12171.1
609.08	11889.1
608.08	11671.4
607.08	12056.6
606.08	12175.8
605.08	11947.3
604.08	12186.3
603.08	11963
602.08	11833.9
601.08	12159.5
600.08	12209.1
599.08	13020.2
598.08	12329.5
597.08	12065.2
596.08	12314.9
595.08	12658.1
594.08	12382.9
593.08	12417.5
592.08	11999.3
591.08	11859
590.08	12279.1
589.08	12130.9
588.08	12661
587.08	12850.3
586.08	11932.2
585.08	12011.1
584.08	12741.9
583.08	12337.7
582.08	12540.6
581.08	12636.3
580.08	12710.7
579.08	13226.7
578.08	12482.5
577.08	13094.8
576.08	12491.5
575.08	12692.8
574.08	12668.1
573.08	12883.7
572.08	12460.2
571.08	12769.9
570.08	13305.1
569.08	12999.5
568.08	13116.3
567.08	13319.2
566.08	12955.2
565.08	13953.7
564.08	13070.5
563.08	12831.9
562.08	13038
561.08	13185.8
560.08	13425.3
559.08	13650
558.08	13214
557.08	13858
556.08	14156.4
555.08	14014.7
554.08	13426.7
553.08	12998.9
552.08	12699.3
551.08	12137.6
550.08	11593.3
549.08	11702.3
548.08	11867.1
547.08	11844.4
546.08	11350.3
545.08	11391.1
544.08	11204.5
543.08	10806.1
542.08	10389.9
541.08	10759.6
540.08	10586.4
539.08	11178.5
538.08	12325.1
537.08	12449.8
536.08	19460.5
535.08	33919.3
534.08	40048.7
533.08	36427.1
532.08	28962.6
531.08	21596.8
530.08	14665.3
529.08	8872.33
528.08	7179.87
527.08	6769.4
526.08	7174.67
525.08	7217.4
524.08	6262.19
523.08	6249.39
522.08	6048.27
521.08	5568.1
520.08	5910.29
519.08	5734.51
518.08	5532.94
517.08	5552.74
516.08	5663.79
515.08	5587.38
514.08	5352.87
513.08	5319.91
512.08	5416.27
511.08	5530.32
510.08	5794.21
509.08	5713.84
508.08	6021.16
507.08	5669.27
506.08	5837.45
505.08	6778.27
504.08	7035.8
503.08	7242.73
502.08	7520.6
501.08	9360.8
500.08	13414.7
499.08	18321.7
498.08	15886.3
497.08	10770.4
496.08	6408.76
495.08	4223.83
494.08	3730.35
493.08	3042.36
492.08	2917.98
491.08	3160.03
490.08	2940.53
489.08	3138.49
488.08	3035.66
487.08	3132.09
486.08	3150.31
485.08	3089.45
484.08	3145.99
483.08	3085.09
482.08	2972.56
481.08	3268.17
480.08	2778.5
479.08	2936.32
478.08	3064.84
477.08	3173.59
476.08	2972.57
475.08	3065.16
474.08	2983.7
473.08	3101.36
472.08	3076.47
471.08	3143.59
470.08	2994.67
469.08	2972.89
468.08	3261.67
467.08	3088.82
466.08	2824.37
465.08	3163.82
464.08	2867.59
463.08	2871.38
462.08	3156.93
461.08	3112.63
460.08	3353.69
459.08	3081.47
458.08	2999.63
457.08	3248.01
456.08	3200.78
455.08	3311.33
454.08	3416.09
453.08	3345.67
452.08	3188.73
451.08	3326.93
450.08	3133.43
449.08	2904.6
448.08	2858.66
447.08	3132.93
446.08	2838.41
445.08	2963.7
444.08	2942.16
443.08	2974.79
442.08	3190.05
441.08	2862.22
440.08	2968.23
439.08	2999.63
438.08	3094.87
437.08	2835.01
436.08	3118.12
435.08	3266.16
434.08	3145.29
433.08	3138.89
432.08	3178.67
431.08	2984.55
430.08	3160.63
429.08	2985.89
428.08	3205.61
427.08	3040.33
426.08	2846.95
425.08	3047.56
424.08	2869.2
423.08	3007.55
422.08	2849.83
421.08	2659.32
420.08	2571.32
419.08	2834
418.08	2625.08
417.08	2582.09
416.08	2600.53
415.08	2695.14
414.08	2681.75
413.08	2622.19
412.08	2530.55
411.08	3017.39
410.08	5352.54
409.08	8089.2
408.08	7728.93
407.08	4962.89
406.08	2888.99
405.08	2556.37
404.08	2464.75
403.08	2311.05
402.08	2928.49
401.08	3373.03
400.08	3745.48
399.08	3028.46
398.08	2228.42
397.08	2033.63
396.08	1968.01
395.08	2220.95
394.08	2094.63
393.08	2112.79
392.08	1955.84
391.08	2015.93
390.08	2053.85
389.08	2034.34
388.08	1970.71
387.08	1920.38
386.08	1924.11
385.08	2175.95
384.08	1946.66
383.08	2090.54
382.08	2014.31
381.08	1889.97
380.08	1882.7
379.08	2002.25
378.08	2028.87
377.08	2045.88
376.08	2057.81
375.08	2195.3
374.08	2194.32
373.08	2043.74
372.08	2097.89
371.08	2152.29
370.08	2040.86
369.08	2136.22
368.08	2077.53
367.08	2302.54
366.08	2130.61
365.08	2068.89
364.08	2042.96
363.08	2167.38
362.08	2229.99
361.08	2139
360.08	1890.49
359.08	1928.83
358.08	2268.19
357.08	2097.06
356.08	2190.15
355.08	2217.98
354.08	2197.11
353.08	2166.64
352.08	2303.31
351.08	2081.85
350.08	2216.32
349.08	2236.83
348.08	2472
347.08	2104.26
346.08	2041.42
345.08	2082.01
344.08	2025.06
343.08	2043.27
342.08	2218.87
341.08	2180.17
340.08	2386.68
339.08	2196.67
338.08	2199.99
337.08	2107.19
336.08	2194.97
335.08	2325.03
334.08	1984.39
333.08	2088.49
332.08	2036.65
331.08	2267.82
330.08	2192.93
329.08	2075.12
328.08	2379.85
327.08	2102.91
326.08	2241.53
325.08	2079.89
324.08	2341.53
323.08	2399.11
322.08	2104.68
321.08	2370.23
320.08	2314.8
319.08	2297.19
318.08	2506.15
317.08	2400.66
316.08	2410.54
315.08	2378.04
314.08	2212.94
313.08	2291.22
312.08	2318.77
311.08	2376.04
310.08	2379.67
309.08	2572.48
308.08	2236.13
307.08	2428.33
306.08	2570.83
305.08	2239.85
304.08	2264.14
303.08	2228.82
302.08	2192.94
301.08	2303.77
300.08	2147.01
299.08	2131.99
298.08	2147.86
297.08	2109.35
296.08	2202.47
295.08	2202.25
294.08	2132.26
293.08	2073.31
292.08	2174.13
291.08	2346.69
290.08	2622.41
289.08	3317.51
288.08	4095.69
287.08	5154.25
286.08	5306.77
285.08	4426.23
284.08	2953.62
283.08	1940.39
282.08	1797.45
281.08	1720.6
280.08	1860.75
279.08	1708.25
278.08	1679.05
277.08	1878.82
276.08	1756.23
275.08	1717.82
274.08	1870.57
273.08	1652.91
272.08	1787.54
271.08	1612.09
270.08	1750.12
269.08	2007.18
268.08	1969.27
267.08	1738.61
266.08	1739.14
265.08	1852.49
264.08	1847.37
263.08	1874.85
262.08	2011.27
261.08	1743.57
260.08	1625.28
259.08	1601.14
258.08	1835.74
257.08	1941.29
256.08	1756.49
255.08	1575.23
254.08	1685.89
253.08	1823.2
252.08	1910.65
251.08	1876.42
250.08	1691.07
249.08	1664.73
248.08	2007.91
247.08	1714.72
246.08	1855.66
245.08	1861.5
244.08	1851.39
243.08	1933.29
242.08	1839.95
241.08	1688.32
240.08	1923.11
239.08	1614.93
238.08	1787.31
237.08	1838.15
236.08	1751.24
235.08	1885.93
234.08	1788.38
233.08	1990.17
232.08	1756.49
231.08	2104.89
230.08	1968.57
229.08	1866.48
228.08	1825
227.08	1637.18
226.08	1923.22
225.08	1878.59
224.08	1848.01
223.08	1962.31
222.08	1858.13
221.08	1860.53
220.08	1875.45
219.08	1977.54
218.08	1846.55
217.08	1899.59
216.08	1819.75
215.08	1878.29
214.08	1989.64
213.08	1850.05
212.08	1895.43
211.08	1997.17
210.08	1889.25
209.08	1802.86
208.08	1851.36
207.08	1894.52
206.08	2032.82
205.08	1813.1
204.08	1853.41
203.08	2052.08
202.08	1929.17
201.08	2057.36
200.08	2414.9
199.08	2150.66
198.08	1962.56
197.08	2168.34
196.08	1817.39
195.08	1934.84
194.08	2044.68
193.08	2102.17
192.08	2257.81
191.08	2321.69
190.08	1970.7
189.08	1855
188.08	1983.32
187.08	1866.22
186.08	1921.47
185.08	1762.57
184.08	1834.65
183.08	2011.39
182.08	1691.81
181.08	1937.72
180.08	2052.33
179.08	2137.35
178.08	1982.74
177.08	1840.31
176.08	2078.89
175.08	1899.81
174.08	1834.42
173.08	1983.77
172.08	1983.55
171.08	2166.83
170.08	2141.43
169.08	2082.18
168.08	2036.76
167.08	1869.81
166.08	1970.3
165.08	2083.6
164.08	2057.69
163.08	1793.13
162.08	1937.34
161.08	1887.15
160.08	1869.83
159.08	1898.94
158.08	2039.11
157.08	2243.1
156.08	2242.53
155.08	2513.96
154.08	2696.23
153.08	2556.1
152.08	2350.49
151.08	2228.04
150.08	2080.75
149.08	1996.31
148.08	1927.19
147.08	1842.57
146.08	1887.83
145.08	1951.16
144.08	1940.25
143.08	2072.24
142.08	1999.54
141.08	1840.45
140.08	1991.26
139.08	2068.87
138.08	1986.44
137.08	2002.01
136.08	2190.58
135.08	2238.74
134.08	2408
133.08	2202.74
132.08	2212.9
131.08	2077.4
130.08	2007.27
129.08	1789.45
128.08	1937
127.08	2037.29
126.08	2022.38
125.08	2226.45
124.08	2046.57
123.08	2114.16
122.08	2186.13
121.08	2461.08
120.08	2278.88
119.08	2068.96
118.08	1903.01
117.08	1775.42
116.08	2102.52
115.08	2251.97
114.08	1827.67
113.08	1963.64
112.08	1986.66
111.08	2069.57
110.08	2135.67
109.08	2032.86
108.08	2090.07
107.08	1952.63
106.08	2035.5
105.08	2711.68
104.08	2819.36
103.08	3088.23
102.08	2668.73
101.08	2434.27
100.08	2346.47
99.08	2485.13
98.08	2310.27
97.08	2232.89
96.08	2542.17
95.08	2640.61
94.08	2387.57
93.08	2134.2
92.08	2096.34
91.08	2070.07
90.08	1923.95
89.08	1904.85
88.08	1792.99
87.08	1859.97
86.08	1721.61
85.08	2076.63
84.08	2090.55
83.08	1937.59
82.08	2020.99
81.08	1762.32
80.08	1823.17
79.08	1818.75
78.08	1817.71
77.08	1657.73
76.08	1856.43
75.08	1709.79
74.08	1793.59
73.08	1665.98
72.08	1803.71
71.08	1726.29
70.08	1597.61
69.08	1685.07
68.08	1674.63
67.08	1811.66
66.08	2901.47
65.08	3751.94
64.08	3880.83
63.08	2778.32
62.08	1958.43
61.08	1986.79
60.08	1865.41
59.08	2280.15
58.08	2751.82
57.08	3380.93
56.08	2910.75
55.08	1782.9
54.08	1185.53
53.08	840.967
52.08	819.307
51.08	883.173
50.08	774.953
49.08	705.087
48.08	810.847
47.08	770.96
46.08	787.933
45.08	722.92
44.08	732.2
43.08	708.453
42.08	757.887
41.08	733.027
40.08	800.54
39.08	670.967
38.08	913.387
37.08	761.247
36.08	857.94
35.08	881.327
34.08	1129.17
33.08	1448.19
32.08	1770.59
31.08	1791.23
30.08	1165.51
29.08	1073.05
28.08	1245.17
27.08	1128.77
26.08	1096.73
25.08	1313.41
24.08	901.007
23.08	1046.41
22.08	687.907
21.08	601.29
20.08	442.794
19.08	394.943
18.08	481.719
17.08	599.395
16.08	773.413
15.08	825.02
14.08	718.2
13.08	751.5
12.08	652.63
11.08	585.615
10.08	449.033
9.08	577.355
8.08	702.06
7.08	748.473
6.08	648.193
5.08	442.741
4.08	383.983
3.08	211.823
2.08	79.9733
1.08	30.5615
0.08	3.34177
-0.92	0
-1.92	13.8401
-2.92	0
-3.92	9.58587
-4.92	4.19036
-5.92	0
-6.92	0
-7.92	12.7161
-8.92	7.25333
-9.92	7.0436
