# Supplementary material for: Templating Iron(III) Oxides on DNA Molecules
Source: Nanomaterials (Basel). 2024 Oct 7;14(19):1609. doi: 10.3390/nano14191609 (PMC11478027; doi:10.3390/nano14191609)
Supplement: Supplementary file 1 [file nanomaterials-14-01609-s001.zip › dataset/XPS/Fig3/C.csv]

296.08	364.755	373.346012265997	3.66E+02	3.68E+02	3.68E+02	3.70E+02	-8.59101226599654
295.98	417.213	372.883328956577	3.66E+02	3.67E+02	3.67E+02	3.70E+02	44.3296710434233
295.88	410.813	372.426385249726	3.65E+02	3.66E+02	3.67E+02	3.69E+02	38.3866147502742
295.78	391.125	371.975455405007	3.64E+02	3.66E+02	3.66E+02	3.69E+02	19.1495445949932
295.68	380.167	371.530830554031	3.64E+02	3.65E+02	3.66E+02	3.68E+02	8.63616944596873
295.58	360.29	371.092820036749	3.63E+02	3.65E+02	3.65E+02	3.67E+02	-10.8028200367493
295.48	396.305	370.661752890902	3.62E+02	3.64E+02	3.64E+02	3.67E+02	25.6432471090979
295.38	377.33	370.237979524367	3.62E+02	3.63E+02	3.64E+02	3.66E+02	7.09202047563304
295.28	395.568	369.821873608617	3.61E+02	3.63E+02	3.63E+02	3.66E+02	25.7461263913827
295.18	389.135	369.413834242619	3.60E+02	3.62E+02	3.63E+02	3.65E+02	19.7211657573812
295.08	384.482	369.01428845098	3.60E+02	3.62E+02	3.62E+02	3.65E+02	15.46771154902
294.98	384.272	368.623694098957	3.59E+02	3.61E+02	3.62E+02	3.65E+02	15.6483059010428
294.88	358.822	368.242543331023	3.59E+02	3.60E+02	3.61E+02	3.64E+02	-9.42054333102328
294.78	381.23	367.871366670485	3.58E+02	3.60E+02	3.60E+02	3.64E+02	13.3586333295147
294.68	392.11	367.510737956428	3.57E+02	3.59E+02	3.60E+02	3.63E+02	24.5992620435724
294.58	374.385	367.161280342731	3.57E+02	3.59E+02	3.59E+02	3.63E+02	7.22371965726921
294.48	359.973	366.823673643734	3.56E+02	3.58E+02	3.59E+02	3.62E+02	-6.85067364373413
294.38	401.372	366.498663384009	3.55E+02	3.57E+02	3.58E+02	3.62E+02	34.8733366159914
294.28	335.298	366.187071997339	3.55E+02	3.57E+02	3.58E+02	3.61E+02	-30.8890719973392
294.18	383.043	365.889812723716	3.54E+02	3.56E+02	3.57E+02	3.61E+02	17.1531872762844
294.08	337.962	365.607906873801	3.54E+02	3.56E+02	3.57E+02	3.61E+02	-27.6459068738015
293.98	331.962	365.342505268061	3.53E+02	3.55E+02	3.56E+02	3.60E+02	-33.3805052680605
293.88	381.702	365.094914811369	3.52E+02	3.55E+02	3.55E+02	3.60E+02	16.6070851886308
293.78	376.332	364.866631330934	3.52E+02	3.54E+02	3.55E+02	3.59E+02	11.4653686690657
293.68	357.727	364.659379980929	3.51E+02	3.53E+02	3.54E+02	3.59E+02	-6.93237998092866
293.58	382.182	364.475164694246	3.50E+02	3.53E+02	3.54E+02	3.59E+02	17.7068353057541
293.48	397.318	364.316328329864	3.50E+02	3.52E+02	3.53E+02	3.58E+02	33.0016716701362
293.38	306.855	364.185625309749	3.49E+02	3.52E+02	3.53E+02	3.58E+02	-57.3306253097494
293.28	359.327	364.08630864449	3.49E+02	3.51E+02	3.52E+02	3.58E+02	-4.75930864449026
293.18	344.775	364.022233290384	3.48E+02	3.51E+02	3.52E+02	3.58E+02	-19.2472332903841
293.08	380.563	363.99797773738	3.47E+02	3.50E+02	3.51E+02	3.58E+02	16.5650222626198
292.98	401.918	364.018985568497	3.47E+02	3.49E+02	3.51E+02	3.57E+02	37.8990144315032
292.88	372.025	364.091728426514	3.46E+02	3.49E+02	3.50E+02	3.57E+02	7.93327157348557
292.78	374.517	364.223891341514	3.45E+02	3.48E+02	3.50E+02	3.57E+02	10.2931086584861
292.68	391.605	364.424580683466	3.45E+02	3.48E+02	3.49E+02	3.57E+02	27.1804193165336
292.58	359.848	364.70455408226	3.44E+02	3.47E+02	3.49E+02	3.57E+02	-4.85655408226035
292.48	376.513	365.076470485871	3.44E+02	3.47E+02	3.48E+02	3.57E+02	11.4365295141291
292.38	340.045	365.55515710038	3.43E+02	3.46E+02	3.48E+02	3.58E+02	-25.5101571003804
292.28	348.162	366.157888284024	3.42E+02	3.46E+02	3.47E+02	3.58E+02	-17.9958882840243
292.18	363.053	366.904669582949	3.42E+02	3.45E+02	3.47E+02	3.58E+02	-3.85166958294877
292.08	370.327	367.818518055372	3.41E+02	3.45E+02	3.46E+02	3.59E+02	2.50848194462776
291.98	342.402	368.925727918102	3.40E+02	3.44E+02	3.46E+02	3.60E+02	-26.5237279181023
291.88	366.102	370.256108480264	3.40E+02	3.43E+02	3.45E+02	3.61E+02	-4.15410848026426
291.78	379.075	371.843179449785	3.39E+02	3.43E+02	3.45E+02	3.62E+02	7.23182055021482
291.68	405.175	373.724307183949	3.39E+02	3.42E+02	3.45E+02	3.64E+02	31.4506928160511
291.58	394.193	375.9407645054	3.38E+02	3.42E+02	3.44E+02	3.66E+02	18.2522354946002
291.48	331.327	378.537696534801	3.37E+02	3.41E+02	3.44E+02	3.68E+02	-47.210696534801
291.38	359.958	381.563975821064	3.37E+02	3.41E+02	3.43E+02	3.71E+02	-21.6059758210645
291.28	357.652	385.071932089308	3.36E+02	3.40E+02	3.43E+02	3.74E+02	-27.4199320893077
291.18	381.278	389.116945357345	3.35E+02	3.40E+02	3.43E+02	3.77E+02	-7.83894535734544
291.08	339.862	393.756896126053	3.35E+02	3.39E+02	3.42E+02	3.81E+02	-53.8948961260533
290.98	369.457	399.051472888629	3.34E+02	3.39E+02	3.42E+02	3.86E+02	-29.5944728886287
290.88	436.322	405.061345294126	3.34E+02	3.38E+02	3.42E+02	3.92E+02	31.2606547058745
290.78	424.52	411.847220785352	3.33E+02	3.38E+02	3.42E+02	3.98E+02	12.6727792146476
290.68	437.223	419.468813105644	3.32E+02	3.38E+02	3.41E+02	4.05E+02	17.7541868943559
290.58	464.303	427.983762245226	3.32E+02	3.37E+02	3.41E+02	4.13E+02	36.3192377547739
290.48	419.222	437.44655646228	3.31E+02	3.37E+02	3.41E+02	4.22E+02	-18.2245564622799
290.38	469.76	447.907516959853	3.30E+02	3.36E+02	3.41E+02	4.32E+02	21.8524830401469
290.28	480.427	459.411913220405	3.30E+02	3.36E+02	3.41E+02	4.42E+02	21.0150867795952
290.18	475.29	471.999279915287	3.29E+02	3.36E+02	3.41E+02	4.54E+02	3.29072008471326
290.08	518.212	485.703001879617	3.29E+02	3.35E+02	3.41E+02	4.67E+02	32.5089981203831
289.98	509.855	500.550217749142	3.28E+02	3.35E+02	3.41E+02	4.81E+02	9.30478225085835
289.88	539.115	516.562059453054	3.27E+02	3.34E+02	3.41E+02	4.96E+02	22.5529405469463
289.78	614.045	533.754185064607	3.27E+02	3.34E+02	3.41E+02	5.12E+02	80.2908149353929
289.68	530.808	552.137464130994	3.26E+02	3.34E+02	3.41E+02	5.29E+02	-21.3294641309936
289.58	594.74	571.718521026174	3.25E+02	3.33E+02	3.41E+02	5.48E+02	23.0214789738263
289.48	622.222	592.499613561163	3.25E+02	3.33E+02	3.42E+02	5.67E+02	29.7223864388372
289.38	589.52	614.477003708931	3.24E+02	3.33E+02	3.42E+02	5.87E+02	-24.9570037089311
289.28	627.575	637.636564118652	3.24E+02	3.33E+02	3.43E+02	6.09E+02	-10.0615641186519
289.18	647.373	661.944906060704	3.23E+02	3.33E+02	3.44E+02	6.31E+02	-14.5719060607043
289.08	621.637	687.333969117911	3.22E+02	3.32E+02	3.45E+02	6.54E+02	-65.6969691179108
288.98	709.777	713.677143117742	3.22E+02	3.32E+02	3.47E+02	6.78E+02	-3.90014311774212
288.88	705.512	740.75627125861	3.21E+02	3.32E+02	3.49E+02	7.02E+02	-35.2442712586098
288.78	746.693	768.222291798043	3.20E+02	3.32E+02	3.52E+02	7.25E+02	-21.5292917980435
288.68	780.687	795.558717663349	3.20E+02	3.32E+02	3.55E+02	7.48E+02	-14.8717176633487
288.58	814.59	822.066269250092	3.19E+02	3.32E+02	3.59E+02	7.69E+02	-7.47626925009229
288.48	862.69	846.895091585305	3.19E+02	3.32E+02	3.65E+02	7.87E+02	15.7949084146946
288.38	882.693	869.149681728973	3.18E+02	3.32E+02	3.72E+02	8.01E+02	13.5433182710267
288.28	867.665	888.070864159687	3.17E+02	3.33E+02	3.81E+02	8.09E+02	-20.4058641596871
288.18	950.36	903.258039068883	3.17E+02	3.33E+02	3.92E+02	8.12E+02	47.1019609311173
288.08	920.958	914.853856840389	3.16E+02	3.33E+02	4.05E+02	8.08E+02	6.10414315961145
287.98	979.673	923.607826016818	3.15E+02	3.34E+02	4.22E+02	7.98E+02	56.0651739831817
287.88	931.913	930.78290729533	3.15E+02	3.34E+02	4.43E+02	7.83E+02	1.13009270467046
287.78	986.135	937.942759433774	3.14E+02	3.35E+02	4.67E+02	7.64E+02	48.1922405662258
287.68	937.733	946.704855518848	3.13E+02	3.36E+02	4.96E+02	7.42E+02	-8.97185551884832
287.58	944.018	958.539233106807	3.13E+02	3.37E+02	5.30E+02	7.18E+02	-14.5212331068069
287.48	940.467	974.651918138611	3.12E+02	3.38E+02	5.68E+02	6.93E+02	-34.184918138611
287.38	977.878	995.950948135955	3.12E+02	3.40E+02	6.12E+02	6.68E+02	-18.0729481359548
287.28	945.762	1023.07077484097	3.11E+02	3.42E+02	6.61E+02	6.43E+02	-77.3087748409739
287.18	1086.52	1056.42523774063	3.10E+02	3.44E+02	7.15E+02	6.18E+02	30.094762259371
287.08	1065.6	1096.25779082185	3.10E+02	3.47E+02	7.74E+02	5.95E+02	-30.6577908218451
286.98	1104.7	1142.64851108993	3.09E+02	3.50E+02	8.38E+02	5.72E+02	-37.9485110899266
286.88	1186.53	1195.4147476832	3.08E+02	3.55E+02	9.07E+02	5.51E+02	-8.88474768320475
286.78	1338.74	1253.81360609443	3.08E+02	3.61E+02	9.78E+02	5.30E+02	84.9263939055688
286.68	1369.93	1315.96333461978	3.07E+02	3.70E+02	1.05E+03	5.10E+02	53.9666653802153
286.58	1383.05	1378.06173349393	3.07E+02	3.81E+02	1.12E+03	4.92E+02	4.9882665060677
286.48	1422.96	1433.93732389538	3.06E+02	3.97E+02	1.17E+03	4.75E+02	-10.9773238953819
286.38	1434.96	1476.0415318629	3.05E+02	4.18E+02	1.21E+03	4.58E+02	-41.0815318629041
286.28	1492.43	1498.62627254454	3.05E+02	4.46E+02	1.22E+03	4.43E+02	-6.19627254453485
286.18	1542.34	1501.59738357258	3.04E+02	4.84E+02	1.20E+03	4.29E+02	40.742616427422
286.08	1481.96	1491.61844038205	3.03E+02	5.33E+02	1.15E+03	4.16E+02	-9.65844038205137
285.98	1456.69	1479.22351039558	3.03E+02	5.95E+02	1.09E+03	4.04E+02	-22.5335103955827
285.88	1477.03	1474.66791103321	3.02E+02	6.71E+02	1.01E+03	3.93E+02	2.36208896678568
285.78	1452.67	1485.49620760026	3.02E+02	7.65E+02	9.41E+02	3.83E+02	-32.8262076002554
285.68	1438.53	1516.22278899628	3.01E+02	8.75E+02	8.70E+02	3.74E+02	-77.6927889962842
285.58	1550.07	1569.02939867458	3.00E+02	1.00E+03	8.02E+02	3.65E+02	-18.9593986745801
285.48	1728.87	1644.52173049133	3.00E+02	1.15E+03	7.38E+02	3.58E+02	84.3482695086666
285.38	1869.3	1741.97289413833	2.99E+02	1.31E+03	6.80E+02	3.51E+02	127.327105861667
285.28	1967.27	1858.37114918485	2.98E+02	1.48E+03	6.26E+02	3.45E+02	108.898850815149
285.18	1941	1985.15729151643	2.98E+02	1.66E+03	5.79E+02	3.40E+02	-44.1572915164345
285.08	2064.18	2102.31666199524	2.97E+02	1.83E+03	5.36E+02	3.35E+02	-38.1366619952382
284.98	2097.2	2175.04200275231	2.97E+02	1.94E+03	4.98E+02	3.30E+02	-77.8420027523116
284.88	2089.4	2166.23773727416	2.96E+02	1.97E+03	4.65E+02	3.27E+02	-76.8377372741643
284.78	2005.1	2064.95520339616	2.95E+02	1.90E+03	4.37E+02	3.23E+02	-59.8552033961555
284.68	1892.23	1896.67850276843	2.95E+02	1.75E+03	4.13E+02	3.20E+02	-4.44850276843454
284.58	1816.72	1699.78066233282	2.94E+02	1.58E+03	3.93E+02	3.17E+02	116.939337667181
284.48	1595.11	1501.97733230942	2.93E+02	1.40E+03	3.76E+02	3.15E+02	93.1326676905792
284.38	1364.38	1316.73560732156	2.93E+02	1.23E+03	3.63E+02	3.12E+02	47.6443926784382
284.28	1205.43	1149.07853412925	2.92E+02	1.07E+03	3.51E+02	3.10E+02	56.3514658707509
284.18	977.802	1000.51776855941	2.92E+02	9.33E+02	3.42E+02	3.08E+02	-22.7157685594057
284.08	859.977	871.288780769701	2.91E+02	8.12E+02	3.34E+02	3.07E+02	-11.3117807697009
283.98	745.82	761.015206010031	2.90E+02	7.09E+02	3.28E+02	3.05E+02	-15.1952060100308
283.88	643.795	668.813212589932	2.90E+02	6.22E+02	3.23E+02	3.03E+02	-25.0182125899322
283.78	517.702	593.309040293845	2.89E+02	5.51E+02	3.19E+02	3.02E+02	-75.6070402938451
283.68	469.318	532.716675076539	2.88E+02	4.94E+02	3.15E+02	3.01E+02	-63.3986750765391
283.58	377.933	484.982291870747	2.88E+02	4.49E+02	3.12E+02	3.00E+02	-107.049291870747
283.48	395.652	447.957748985362	2.87E+02	4.15E+02	3.09E+02	2.98E+02	-52.3057489853619
283.38	374.738	419.563067864927	2.87E+02	3.88E+02	3.07E+02	2.97E+02	-44.8250678649272
283.28	342.555	397.910971956065	2.86E+02	3.69E+02	3.05E+02	2.96E+02	-55.355971956065
283.18	335.508	381.382513470209	2.85E+02	3.54E+02	3.03E+02	2.95E+02	-45.8745134702095
283.08	284.957	368.655771494371	2.85E+02	3.43E+02	3.01E+02	2.94E+02	-83.6987714943711
282.98	322.372	358.697519321563	2.84E+02	3.34E+02	3.00E+02	2.93E+02	-36.3255193215634
282.88	305.335	350.730775258813	2.83E+02	3.27E+02	2.98E+02	2.92E+02	-45.3957752588127
282.78	293.658	344.190523755053	2.83E+02	3.22E+02	2.97E+02	2.91E+02	-50.5325237550535
282.68	330.472	338.677203055806	2.82E+02	3.17E+02	2.95E+02	2.90E+02	-8.20520305580624
282.58	300.708	333.914193742678	2.82E+02	3.14E+02	2.94E+02	2.89E+02	-33.2061937426777
282.48	289.857	329.712463673372	2.81E+02	3.10E+02	2.93E+02	2.88E+02	-39.8554636733725
282.38	281.372	325.943210601322	2.80E+02	3.07E+02	2.92E+02	2.87E+02	-44.571210601322
282.28	257.705	322.517899849327	2.80E+02	3.05E+02	2.90E+02	2.87E+02	-64.8128998493269
282.18	280.742	319.374396374187	2.79E+02	3.02E+02	2.89E+02	2.86E+02	-38.632396374187
282.08	288.428	316.467718593558	2.78E+02	3.00E+02	2.88E+02	2.85E+02	-28.0397185935582
281.98	292.25	313.764074607335	2.78E+02	2.98E+02	2.87E+02	2.84E+02	-21.5140746073349
281.88	308.003	311.237106965557	2.77E+02	2.96E+02	2.86E+02	2.83E+02	-3.23410696555703
281.78	300.395	308.865558196929	2.77E+02	2.94E+02	2.85E+02	2.82E+02	-8.47055819692901
281.68	295.027	306.631817790039	2.76E+02	2.93E+02	2.84E+02	2.82E+02	-11.6048177900395
281.58	308.147	304.521001718672	2.75E+02	2.91E+02	2.83E+02	2.81E+02	3.62599828132767
281.48	285.26	302.520349093353	2.75E+02	2.90E+02	2.82E+02	2.80E+02	-17.2603490933533
281.38	299.315	300.618807836397	2.74E+02	2.88E+02	2.81E+02	2.79E+02	-1.30380783639737
281.28	273.173	298.806735237014	2.73E+02	2.87E+02	2.80E+02	2.79E+02	-25.6337352370138
281.18	293.145	297.07567106406	2.73E+02	2.85E+02	2.79E+02	2.78E+02	-3.93067106405988
281.08	284.597	295.418158996615	2.72E+02	2.84E+02	2.79E+02	2.77E+02	-10.8211589966152
280.98	277.763	293.82760214734	2.71E+02	2.83E+02	2.78E+02	2.76E+02	-16.0646021473403
280.88	281.065	292.298143940518	2.71E+02	2.82E+02	2.77E+02	2.75E+02	-11.2331439405185
280.78	288.233	290.824568639944	2.70E+02	2.81E+02	2.76E+02	2.75E+02	-2.59156863994389
280.68	277.402	289.402217554434	2.70E+02	2.79E+02	2.75E+02	2.74E+02	-12.0002175544344
280.58	289.848	288.026917995469	2.69E+02	2.78E+02	2.74E+02	2.73E+02	1.82108200453098
280.48	304.358	286.694922739641	2.68E+02	2.77E+02	2.74E+02	2.73E+02	17.6630772603592
280.38	272.067	285.402858219664	2.68E+02	2.76E+02	2.73E+02	2.72E+02	-13.3358582196643
280.28	283.218	284.147680014094	2.67E+02	2.75E+02	2.72E+02	2.71E+02	-0.929680014093719
280.18	284.848	282.926634471009	2.66E+02	2.74E+02	2.71E+02	2.70E+02	1.92136552899115
280.08	312.05	281.737225509261	2.66E+02	2.73E+02	2.70E+02	2.70E+02	30.3127744907394
279.98	284.017	280.57718580721	2.65E+02	2.73E+02	2.70E+02	2.69E+02	3.43981419279004
279.88	308.193	279.444451723061	2.65E+02	2.72E+02	2.69E+02	2.68E+02	28.7485482769391
279.78	303.458	278.337141399992	2.64E+02	2.71E+02	2.68E+02	2.67E+02	25.1208586000081
279.68	282.583	277.253535598379	2.63E+02	2.70E+02	2.67E+02	2.67E+02	5.32946440162141
279.58	293.478	276.192060870592	2.63E+02	2.69E+02	2.67E+02	2.66E+02	17.2859391294083
279.48	318.707	275.151274754177	2.62E+02	2.68E+02	2.66E+02	2.65E+02	43.5557252458229
279.38	283.702	274.129852709146	2.61E+02	2.67E+02	2.65E+02	2.65E+02	9.57214729085371
279.28	291.085	273.126576566618	2.61E+02	2.66E+02	2.64E+02	2.64E+02	17.9584234333822
279.18	270.522	272.140324290613	2.60E+02	2.66E+02	2.64E+02	2.63E+02	-1.61832429061315
279.08	289.448	271.170060883776	2.60E+02	2.65E+02	2.63E+02	2.63E+02	18.2779391162243
278.98	304.262	270.214830292078	2.59E+02	2.64E+02	2.62E+02	2.62E+02	34.0471697079218
278.88	277.913	269.273748184028	2.58E+02	2.63E+02	2.62E+02	2.61E+02	8.63925181597216
278.78	290.563	268.345995497193	2.58E+02	2.62E+02	2.61E+02	2.61E+02	22.2170045028071
278.68	300.628	267.430812659498	2.57E+02	2.62E+02	2.60E+02	2.60E+02	33.197187340502
278.58	292.642	266.527494405193	2.56E+02	2.61E+02	2.59E+02	2.59E+02	26.1145055948068
278.48	297.097	265.635385116009	2.56E+02	2.60E+02	2.59E+02	2.58E+02	31.4616148839911
278.38	274.988	264.753874627051	2.55E+02	2.59E+02	2.58E+02	2.58E+02	10.2341253729487
278.28	292.845	263.882394444784	2.55E+02	2.59E+02	2.57E+02	2.57E+02	28.9626055552163
278.18	295.893	263.020414331063	2.54E+02	2.58E+02	2.57E+02	2.56E+02	32.8725856689366
278.08	319.912	262.167439212974	2.53E+02	2.57E+02	2.56E+02	2.56E+02	57.7445607870258
277.98	246.547	261.323006383128	2.53E+02	2.56E+02	2.55E+02	2.55E+02	-14.7760063831281
277.88	257.163	260.486682959377	2.52E+02	2.56E+02	2.55E+02	2.54E+02	-3.32368295937727
277.78	247.408	259.658063576611	2.51E+02	2.55E+02	2.54E+02	2.54E+02	-12.250063576611
277.68	280.723	258.836768286507	2.51E+02	2.54E+02	2.53E+02	2.53E+02	21.8862317134931
277.58	285.058	258.022440643922	2.50E+02	2.53E+02	2.53E+02	2.52E+02	27.0355593560777
277.48	297.12	257.214745961055	2.50E+02	2.53E+02	2.52E+02	2.52E+02	39.9052540389454
277.38	296.047	256.41336971262	2.49E+02	2.52E+02	2.51E+02	2.51E+02	39.6336302873802
277.28	291.905	255.618016077193	2.48E+02	2.51E+02	2.50E+02	2.50E+02	36.2869839228074
277.18	274.797	254.828406601457	2.48E+02	2.51E+02	2.50E+02	2.50E+02	19.9685933985435
277.08	287.945	254.044278975581	2.47E+02	2.50E+02	2.49E+02	2.49E+02	33.9007210244191
