# Supplementary material for: Templating Iron(III) Oxides on DNA Molecules
Source: Nanomaterials (Basel). 2024 Oct 7;14(19):1609. doi: 10.3390/nano14191609 (PMC11478027; doi:10.3390/nano14191609)
Supplement: Supplementary file 1 [file nanomaterials-14-01609-s001.zip › dataset/XPS/Fig3/Fe.csv]

740.08	1515.29	1.46E+03	1.45E+03	1.45E+03	1.45E+03	1.45E+03	1.45E+03	1.46E+03	58.4438858163535
739.98	1480.58	1.46E+03	1.45E+03	1.45E+03	1.45E+03	1.45E+03	1.45E+03	1.46E+03	24.007376305861
739.88	1394.35	1.46E+03	1.45E+03	1.45E+03	1.46E+03	1.45E+03	1.46E+03	1.46E+03	-62.9387122775461
739.78	1465.01	1.46E+03	1.45E+03	1.45E+03	1.46E+03	1.45E+03	1.45E+03	1.46E+03	7.80917615087719
739.68	1469.06	1.46E+03	1.45E+03	1.45E+03	1.46E+03	1.45E+03	1.45E+03	1.46E+03	11.994858175447
739.58	1435.79	1.46E+03	1.45E+03	1.45E+03	1.46E+03	1.45E+03	1.45E+03	1.46E+03	-21.5209054565864
739.48	1466.83	1.46E+03	1.45E+03	1.45E+03	1.46E+03	1.45E+03	1.45E+03	1.46E+03	9.62716111844929
739.38	1491.07	1.46E+03	1.45E+03	1.45E+03	1.45E+03	1.45E+03	1.45E+03	1.46E+03	34.2550930310811
739.28	1452.79	1.46E+03	1.45E+03	1.45E+03	1.45E+03	1.45E+03	1.45E+03	1.46E+03	-4.07238228531946
739.18	1444.2	1.46E+03	1.45E+03	1.45E+03	1.45E+03	1.45E+03	1.45E+03	1.46E+03	-12.8101751195898
739.08	1452.11	1.46E+03	1.45E+03	1.45E+03	1.45E+03	1.45E+03	1.45E+03	1.46E+03	-4.95912053328698
738.98	1462.79	1.46E+03	1.45E+03	1.45E+03	1.45E+03	1.45E+03	1.45E+03	1.46E+03	5.78389861274673
738.88	1484.3	1.46E+03	1.45E+03	1.45E+03	1.45E+03	1.45E+03	1.45E+03	1.46E+03	27.6046565696276
738.78	1438.59	1.46E+03	1.45E+03	1.45E+03	1.45E+03	1.45E+03	1.45E+03	1.46E+03	-18.3161291493677
738.68	1401.86	1.46E+03	1.45E+03	1.45E+03	1.46E+03	1.45E+03	1.45E+03	1.46E+03	-55.6835826032109
738.58	1415.04	1.46E+03	1.46E+03	1.46E+03	1.46E+03	1.46E+03	1.46E+03	1.46E+03	-42.9975572665471
738.48	1465.81	1.46E+03	1.45E+03	1.46E+03	1.46E+03	1.46E+03	1.46E+03	1.46E+03	7.8575594108911
738.38	1438.38	1.46E+03	1.46E+03	1.46E+03	1.46E+03	1.46E+03	1.46E+03	1.46E+03	-19.8025917852272
738.28	1446.56	1.46E+03	1.46E+03	1.46E+03	1.46E+03	1.46E+03	1.46E+03	1.46E+03	-11.7615922428536
738.18	1439.55	1.46E+03	1.46E+03	1.46E+03	1.46E+03	1.46E+03	1.46E+03	1.46E+03	-18.993407033832
738.08	1431.59	1.46E+03	1.46E+03	1.46E+03	1.46E+03	1.46E+03	1.46E+03	1.46E+03	-27.2699805109366
737.98	1450.15	1.46E+03	1.46E+03	1.46E+03	1.46E+03	1.46E+03	1.46E+03	1.46E+03	-8.81649423274848
737.88	1463.66	1.46E+03	1.46E+03	1.46E+03	1.46E+03	1.46E+03	1.46E+03	1.46E+03	4.74084501809625
737.78	1343.18	1.46E+03	1.46E+03	1.46E+03	1.46E+03	1.46E+03	1.46E+03	1.46E+03	-117.083722543671
737.68	1332.49	1.46E+03	1.46E+03	1.46E+03	1.46E+03	1.46E+03	1.46E+03	1.46E+03	-129.257083578737
737.58	1470.95	1.46E+03	1.46E+03	1.46E+03	1.46E+03	1.46E+03	1.46E+03	1.46E+03	9.3094527035305
737.48	1453.5	1.46E+03	1.46E+03	1.46E+03	1.46E+03	1.46E+03	1.46E+03	1.46E+03	-8.24431101155597
737.38	1420.27	1.46E+03	1.46E+03	1.46E+03	1.46E+03	1.46E+03	1.46E+03	1.46E+03	-41.9638939621386
737.28	1369.88	1.46E+03	1.46E+03	1.46E+03	1.46E+03	1.46E+03	1.46E+03	1.46E+03	-93.4330564263296
737.18	1505.88	1.46E+03	1.46E+03	1.46E+03	1.46E+03	1.46E+03	1.46E+03	1.46E+03	43.0584600342104
737.08	1433.8	1.46E+03	1.46E+03	1.46E+03	1.46E+03	1.46E+03	1.46E+03	1.46E+03	-29.3731071782688
736.98	1463.52	1.46E+03	1.46E+03	1.46E+03	1.46E+03	1.46E+03	1.46E+03	1.46E+03	0.341455224695437
736.88	1385.76	1.46E+03	1.46E+03	1.46E+03	1.46E+03	1.46E+03	1.46E+03	1.46E+03	-78.3308316982852
736.78	1400.49	1.46E+03	1.46E+03	1.46E+03	1.46E+03	1.46E+03	1.46E+03	1.46E+03	-64.3461104847208
736.68	1449.75	1.47E+03	1.46E+03	1.46E+03	1.46E+03	1.46E+03	1.46E+03	1.46E+03	-15.2683879550175
736.58	1434.61	1.47E+03	1.46E+03	1.46E+03	1.46E+03	1.46E+03	1.46E+03	1.46E+03	-30.7755638713959
736.48	1400.48	1.47E+03	1.46E+03	1.46E+03	1.46E+03	1.46E+03	1.46E+03	1.46E+03	-65.6740492862864
736.38	1399.16	1.47E+03	1.46E+03	1.46E+03	1.46E+03	1.46E+03	1.46E+03	1.47E+03	-67.7834653507796
736.28	1477.25	1.47E+03	1.46E+03	1.46E+03	1.46E+03	1.46E+03	1.46E+03	1.46E+03	10.4194877900313
736.18	1405.94	1.47E+03	1.46E+03	1.46E+03	1.46E+03	1.46E+03	1.46E+03	1.47E+03	-61.6217387427464
736.08	1539.49	1.47E+03	1.46E+03	1.46E+03	1.46E+03	1.46E+03	1.46E+03	1.46E+03	72.7574714092727
735.98	1420.24	1.47E+03	1.46E+03	1.46E+03	1.46E+03	1.46E+03	1.46E+03	1.47E+03	-47.0661970860972
735.88	1473.76	1.47E+03	1.46E+03	1.46E+03	1.46E+03	1.46E+03	1.46E+03	1.47E+03	6.51469779195918
735.78	1446.61	1.47E+03	1.46E+03	1.46E+03	1.46E+03	1.46E+03	1.46E+03	1.47E+03	-20.899942849657
735.68	1446.37	1.47E+03	1.46E+03	1.46E+03	1.46E+03	1.46E+03	1.46E+03	1.47E+03	-21.4075272006403
735.58	1441.13	1.47E+03	1.46E+03	1.46E+03	1.46E+03	1.46E+03	1.46E+03	1.47E+03	-26.9806507671751
735.48	1456.7	1.47E+03	1.46E+03	1.46E+03	1.46E+03	1.46E+03	1.46E+03	1.47E+03	-11.5661095730406
735.38	1492.74	1.47E+03	1.46E+03	1.46E+03	1.46E+03	1.46E+03	1.46E+03	1.47E+03	24.7335964004314
735.28	1469.91	1.47E+03	1.46E+03	1.46E+03	1.46E+03	1.46E+03	1.46E+03	1.47E+03	1.89247898364806
735.18	1425.68	1.47E+03	1.46E+03	1.46E+03	1.46E+03	1.46E+03	1.46E+03	1.47E+03	-42.8634163203167
735.08	1386.66	1.47E+03	1.46E+03	1.46E+03	1.47E+03	1.46E+03	1.47E+03	1.47E+03	-82.8670072422576
734.98	1471.52	1.47E+03	1.46E+03	1.46E+03	1.47E+03	1.46E+03	1.47E+03	1.47E+03	1.99713370494578
734.88	1452.57	1.47E+03	1.46E+03	1.46E+03	1.47E+03	1.46E+03	1.47E+03	1.47E+03	-17.1877621735998
734.78	1482.62	1.47E+03	1.46E+03	1.46E+03	1.47E+03	1.46E+03	1.46E+03	1.47E+03	12.9777356050263
734.68	1485.93	1.47E+03	1.46E+03	1.46E+03	1.46E+03	1.46E+03	1.46E+03	1.47E+03	16.435659552259
734.58	1455.55	1.47E+03	1.46E+03	1.46E+03	1.47E+03	1.46E+03	1.46E+03	1.47E+03	-14.1526779693359
734.48	1461.45	1.47E+03	1.46E+03	1.46E+03	1.47E+03	1.46E+03	1.46E+03	1.47E+03	-8.39145983163462
734.38	1450.4	1.47E+03	1.46E+03	1.46E+03	1.47E+03	1.46E+03	1.47E+03	1.47E+03	-19.7147083014536
734.28	1552.81	1.47E+03	1.46E+03	1.46E+03	1.46E+03	1.46E+03	1.46E+03	1.47E+03	83.6144652278022
734.18	1478.3	1.47E+03	1.46E+03	1.46E+03	1.46E+03	1.46E+03	1.46E+03	1.47E+03	9.14435321589372
734.08	1482.1	1.47E+03	1.46E+03	1.46E+03	1.46E+03	1.46E+03	1.46E+03	1.47E+03	13.037768244252
733.98	1476.41	1.47E+03	1.46E+03	1.46E+03	1.46E+03	1.46E+03	1.46E+03	1.47E+03	7.37181460286183
733.88	1523.94	1.47E+03	1.46E+03	1.46E+03	1.46E+03	1.46E+03	1.46E+03	1.47E+03	55.4769888000424
733.78	1498.51	1.47E+03	1.46E+03	1.46E+03	1.46E+03	1.46E+03	1.46E+03	1.47E+03	30.3217034149295
733.68	1487.31	1.47E+03	1.46E+03	1.46E+03	1.46E+03	1.46E+03	1.46E+03	1.47E+03	19.2681986227669
733.58	1470.91	1.47E+03	1.46E+03	1.46E+03	1.46E+03	1.46E+03	1.46E+03	1.47E+03	2.82202972456798
733.48	1507.57	1.47E+03	1.46E+03	1.46E+03	1.46E+03	1.46E+03	1.46E+03	1.47E+03	39.8579796289739
733.38	1459.52	1.47E+03	1.46E+03	1.46E+03	1.46E+03	1.46E+03	1.46E+03	1.47E+03	-8.38047772202845
733.28	1451.21	1.47E+03	1.46E+03	1.46E+03	1.46E+03	1.46E+03	1.46E+03	1.47E+03	-16.9792905831296
733.18	1521.96	1.47E+03	1.46E+03	1.46E+03	1.46E+03	1.46E+03	1.46E+03	1.46E+03	54.2939045229193
733.08	1482.43	1.47E+03	1.46E+03	1.46E+03	1.46E+03	1.46E+03	1.46E+03	1.46E+03	14.8183265275002
732.98	1479.47	1.47E+03	1.46E+03	1.46E+03	1.46E+03	1.46E+03	1.46E+03	1.46E+03	11.8734934198296
732.88	1455.96	1.47E+03	1.46E+03	1.46E+03	1.46E+03	1.46E+03	1.46E+03	1.46E+03	-11.9042042125122
732.78	1455.44	1.47E+03	1.46E+03	1.46E+03	1.46E+03	1.46E+03	1.46E+03	1.47E+03	-12.7107190468339
732.68	1476.67	1.47E+03	1.46E+03	1.46E+03	1.46E+03	1.46E+03	1.46E+03	1.47E+03	8.46269559179859
732.58	1532.31	1.47E+03	1.46E+03	1.46E+03	1.46E+03	1.46E+03	1.46E+03	1.46E+03	64.6732738816888
732.48	1464.96	1.47E+03	1.46E+03	1.46E+03	1.46E+03	1.46E+03	1.46E+03	1.46E+03	-2.90023804557177
732.38	1409.06	1.47E+03	1.46E+03	1.46E+03	1.46E+03	1.46E+03	1.46E+03	1.47E+03	-59.688394916393
732.28	1361.41	1.47E+03	1.46E+03	1.46E+03	1.46E+03	1.46E+03	1.46E+03	1.47E+03	-108.807975315062
732.18	1465.29	1.47E+03	1.46E+03	1.46E+03	1.46E+03	1.46E+03	1.46E+03	1.47E+03	-5.22466936947194
732.08	1511.32	1.47E+03	1.46E+03	1.46E+03	1.46E+03	1.46E+03	1.46E+03	1.47E+03	41.0028309998236
731.98	1471.96	1.47E+03	1.46E+03	1.46E+03	1.46E+03	1.46E+03	1.46E+03	1.47E+03	1.35265667905765
731.88	1522.19	1.47E+03	1.46E+03	1.46E+03	1.46E+03	1.46E+03	1.46E+03	1.47E+03	51.8423740948469
731.78	1463.31	1.47E+03	1.46E+03	1.46E+03	1.46E+03	1.46E+03	1.46E+03	1.47E+03	-7.49675137606187
731.68	1498.34	1.47E+03	1.46E+03	1.46E+03	1.46E+03	1.46E+03	1.46E+03	1.47E+03	27.438843253766
731.58	1518.36	1.47E+03	1.46E+03	1.46E+03	1.46E+03	1.46E+03	1.46E+03	1.47E+03	47.5480466138583
731.48	1500.54	1.47E+03	1.46E+03	1.46E+03	1.46E+03	1.46E+03	1.46E+03	1.47E+03	29.5625103912885
731.38	1481.55	1.47E+03	1.46E+03	1.46E+03	1.46E+03	1.46E+03	1.46E+03	1.47E+03	10.1329975026467
731.28	1482.16	1.47E+03	1.46E+03	1.46E+03	1.46E+03	1.46E+03	1.46E+03	1.47E+03	10.2471286824477
731.18	1542.77	1.47E+03	1.46E+03	1.46E+03	1.46E+03	1.46E+03	1.46E+03	1.47E+03	70.9890163505816
731.08	1485.32	1.47E+03	1.46E+03	1.46E+03	1.46E+03	1.46E+03	1.46E+03	1.47E+03	12.9392645873315
730.98	1454.24	1.47E+03	1.46E+03	1.46E+03	1.46E+03	1.46E+03	1.46E+03	1.47E+03	-19.1817301924084
730.88	1508.9	1.47E+03	1.45E+03	1.45E+03	1.46E+03	1.46E+03	1.46E+03	1.47E+03	34.9707179297623
730.78	1464.07	1.48E+03	1.45E+03	1.45E+03	1.46E+03	1.46E+03	1.46E+03	1.47E+03	-10.9785743115683
730.68	1438.1	1.48E+03	1.45E+03	1.46E+03	1.46E+03	1.46E+03	1.46E+03	1.47E+03	-38.4775997621196
730.58	1519.24	1.48E+03	1.45E+03	1.45E+03	1.46E+03	1.45E+03	1.46E+03	1.47E+03	41.9435344125529
730.48	1481.01	1.48E+03	1.45E+03	1.45E+03	1.45E+03	1.45E+03	1.46E+03	1.47E+03	2.43609381227679
730.38	1471.34	1.48E+03	1.45E+03	1.45E+03	1.45E+03	1.45E+03	1.46E+03	1.48E+03	-8.75766753636708
730.28	1424.75	1.48E+03	1.45E+03	1.45E+03	1.46E+03	1.45E+03	1.46E+03	1.48E+03	-57.5516617165661
730.18	1477.75	1.48E+03	1.45E+03	1.45E+03	1.45E+03	1.45E+03	1.46E+03	1.48E+03	-6.30819932654663
730.08	1495.45	1.49E+03	1.45E+03	1.45E+03	1.45E+03	1.45E+03	1.46E+03	1.48E+03	9.67741721339235
729.98	1523.3	1.49E+03	1.45E+03	1.45E+03	1.45E+03	1.45E+03	1.45E+03	1.48E+03	35.9636025119253
729.88	1487	1.49E+03	1.45E+03	1.45E+03	1.45E+03	1.45E+03	1.45E+03	1.48E+03	-2.48816831576914
729.78	1548.3	1.49E+03	1.45E+03	1.45E+03	1.45E+03	1.45E+03	1.45E+03	1.49E+03	57.1710092793423
729.68	1538.01	1.49E+03	1.45E+03	1.45E+03	1.45E+03	1.45E+03	1.45E+03	1.49E+03	44.9395826458624
729.58	1517.68	1.50E+03	1.45E+03	1.45E+03	1.45E+03	1.45E+03	1.45E+03	1.49E+03	22.2397286387572
729.48	1517.32	1.50E+03	1.45E+03	1.45E+03	1.45E+03	1.45E+03	1.45E+03	1.49E+03	19.2975318657707
729.38	1555.06	1.50E+03	1.45E+03	1.45E+03	1.45E+03	1.45E+03	1.45E+03	1.49E+03	54.6704256505852
729.28	1521.06	1.50E+03	1.45E+03	1.45E+03	1.45E+03	1.45E+03	1.45E+03	1.50E+03	17.7097910077557
729.18	1449.29	1.51E+03	1.45E+03	1.45E+03	1.45E+03	1.45E+03	1.45E+03	1.50E+03	-58.0623515930356
729.08	1445.74	1.51E+03	1.45E+03	1.45E+03	1.45E+03	1.45E+03	1.45E+03	1.51E+03	-65.905090061972
728.98	1506.54	1.52E+03	1.45E+03	1.45E+03	1.45E+03	1.45E+03	1.45E+03	1.51E+03	-8.95238448816667
728.88	1552.01	1.52E+03	1.44E+03	1.44E+03	1.45E+03	1.44E+03	1.45E+03	1.51E+03	32.9563129387157
728.78	1543.66	1.52E+03	1.44E+03	1.44E+03	1.44E+03	1.44E+03	1.45E+03	1.52E+03	20.7249963191155
728.68	1431.64	1.53E+03	1.44E+03	1.44E+03	1.44E+03	1.44E+03	1.45E+03	1.52E+03	-96.6768283110632
728.58	1485.85	1.53E+03	1.44E+03	1.44E+03	1.44E+03	1.44E+03	1.45E+03	1.53E+03	-47.5178460893415
728.48	1490.22	1.54E+03	1.44E+03	1.44E+03	1.44E+03	1.44E+03	1.45E+03	1.53E+03	-48.3851833273798
728.38	1484.8	1.54E+03	1.44E+03	1.44E+03	1.44E+03	1.44E+03	1.45E+03	1.54E+03	-59.3505482294081
728.28	1482.51	1.55E+03	1.44E+03	1.44E+03	1.44E+03	1.44E+03	1.45E+03	1.54E+03	-67.4621393428156
728.18	1505.84	1.56E+03	1.44E+03	1.44E+03	1.44E+03	1.44E+03	1.45E+03	1.55E+03	-49.9419109818193
728.08	1551.32	1.56E+03	1.44E+03	1.44E+03	1.44E+03	1.44E+03	1.44E+03	1.55E+03	-10.0020391768055
727.98	1492.11	1.57E+03	1.44E+03	1.44E+03	1.44E+03	1.44E+03	1.44E+03	1.56E+03	-75.6379756931617
727.88	1571.54	1.57E+03	1.44E+03	1.44E+03	1.44E+03	1.44E+03	1.44E+03	1.56E+03	-2.00916163207489
727.78	1601.41	1.58E+03	1.43E+03	1.44E+03	1.44E+03	1.44E+03	1.44E+03	1.57E+03	22.1896667448425
727.68	1558.38	1.59E+03	1.43E+03	1.43E+03	1.44E+03	1.43E+03	1.44E+03	1.58E+03	-27.1911308623032
727.58	1575.11	1.59E+03	1.43E+03	1.43E+03	1.43E+03	1.43E+03	1.44E+03	1.58E+03	-16.8501966674853
727.48	1636.84	1.60E+03	1.43E+03	1.43E+03	1.43E+03	1.43E+03	1.44E+03	1.59E+03	38.9920459798197
727.38	1531.13	1.61E+03	1.43E+03	1.43E+03	1.43E+03	1.43E+03	1.44E+03	1.59E+03	-73.8813521036673
727.28	1606.5	1.61E+03	1.43E+03	1.43E+03	1.43E+03	1.43E+03	1.44E+03	1.60E+03	-5.01950917967156
727.18	1656.76	1.62E+03	1.42E+03	1.42E+03	1.43E+03	1.43E+03	1.43E+03	1.60E+03	39.2675230606731
727.08	1631.29	1.62E+03	1.42E+03	1.42E+03	1.42E+03	1.42E+03	1.43E+03	1.61E+03	7.61026365641033
726.98	1590.88	1.63E+03	1.42E+03	1.42E+03	1.42E+03	1.42E+03	1.43E+03	1.61E+03	-39.3115295012735
726.88	1615.18	1.64E+03	1.42E+03	1.42E+03	1.42E+03	1.42E+03	1.43E+03	1.62E+03	-21.0527429245453
726.78	1585.91	1.64E+03	1.42E+03	1.42E+03	1.42E+03	1.42E+03	1.43E+03	1.62E+03	-56.2910561298618
726.68	1655.59	1.65E+03	1.41E+03	1.41E+03	1.41E+03	1.41E+03	1.43E+03	1.62E+03	8.64442963152737
726.58	1691.78	1.65E+03	1.41E+03	1.41E+03	1.41E+03	1.41E+03	1.43E+03	1.63E+03	41.1711509189349
726.48	1619.51	1.65E+03	1.41E+03	1.41E+03	1.41E+03	1.41E+03	1.43E+03	1.63E+03	-34.728347318772
726.38	1649.51	1.66E+03	1.40E+03	1.40E+03	1.41E+03	1.41E+03	1.43E+03	1.63E+03	-7.27481352664677
726.28	1630.12	1.66E+03	1.40E+03	1.40E+03	1.40E+03	1.40E+03	1.43E+03	1.62E+03	-28.5231362454024
726.18	1661.35	1.66E+03	1.40E+03	1.40E+03	1.40E+03	1.40E+03	1.43E+03	1.62E+03	1.97956827041344
726.08	1628.66	1.66E+03	1.40E+03	1.40E+03	1.40E+03	1.40E+03	1.44E+03	1.61E+03	-31.0069582711533
725.98	1544.82	1.66E+03	1.39E+03	1.39E+03	1.40E+03	1.40E+03	1.44E+03	1.61E+03	-115.457557947749
725.88	1667.6	1.66E+03	1.39E+03	1.39E+03	1.39E+03	1.39E+03	1.44E+03	1.60E+03	8.25537858907978
725.78	1672.15	1.66E+03	1.39E+03	1.39E+03	1.39E+03	1.39E+03	1.45E+03	1.59E+03	14.1148449664786
725.68	1721.07	1.66E+03	1.38E+03	1.38E+03	1.39E+03	1.39E+03	1.45E+03	1.58E+03	64.8158197544296
725.58	1637.44	1.66E+03	1.38E+03	1.38E+03	1.38E+03	1.38E+03	1.46E+03	1.57E+03	-18.0291519909749
725.48	1703.38	1.65E+03	1.38E+03	1.38E+03	1.38E+03	1.38E+03	1.46E+03	1.56E+03	48.8263490790303
725.38	1634.76	1.65E+03	1.37E+03	1.38E+03	1.38E+03	1.38E+03	1.47E+03	1.55E+03	-20.0147630400681
725.28	1687.21	1.66E+03	1.37E+03	1.37E+03	1.37E+03	1.37E+03	1.48E+03	1.54E+03	31.9500033183135
725.18	1695.8	1.66E+03	1.37E+03	1.37E+03	1.37E+03	1.37E+03	1.49E+03	1.53E+03	39.4652654545318
725.08	1642.13	1.66E+03	1.36E+03	1.36E+03	1.37E+03	1.37E+03	1.50E+03	1.52E+03	-16.5858187641818
724.98	1642.6	1.66E+03	1.36E+03	1.36E+03	1.36E+03	1.36E+03	1.51E+03	1.51E+03	-19.3990582930137
724.88	1582.24	1.67E+03	1.36E+03	1.36E+03	1.36E+03	1.36E+03	1.52E+03	1.50E+03	-84.3898055363138
724.78	1683.94	1.67E+03	1.35E+03	1.36E+03	1.36E+03	1.36E+03	1.53E+03	1.49E+03	12.8860181013911
724.68	1664.55	1.68E+03	1.35E+03	1.35E+03	1.35E+03	1.35E+03	1.54E+03	1.48E+03	-11.3065892630982
724.58	1647.06	1.68E+03	1.35E+03	1.35E+03	1.35E+03	1.35E+03	1.56E+03	1.47E+03	-33.7444073260017
724.48	1696.27	1.68E+03	1.34E+03	1.34E+03	1.35E+03	1.35E+03	1.57E+03	1.46E+03	11.6778891610754
724.38	1594.34	1.69E+03	1.34E+03	1.34E+03	1.34E+03	1.34E+03	1.57E+03	1.45E+03	-93.1925466386676
724.28	1676.65	1.69E+03	1.34E+03	1.34E+03	1.34E+03	1.34E+03	1.58E+03	1.44E+03	-10.5066553078382
724.18	1607.32	1.68E+03	1.33E+03	1.33E+03	1.34E+03	1.34E+03	1.58E+03	1.43E+03	-76.0746512262244
724.08	1631.64	1.68E+03	1.33E+03	1.33E+03	1.33E+03	1.33E+03	1.58E+03	1.42E+03	-43.4299204859499
723.98	1565.79	1.66E+03	1.33E+03	1.33E+03	1.33E+03	1.33E+03	1.57E+03	1.41E+03	-96.9348993579415
723.88	1599.05	1.65E+03	1.32E+03	1.33E+03	1.33E+03	1.33E+03	1.56E+03	1.40E+03	-47.2351774730685
723.78	1575.9	1.63E+03	1.32E+03	1.32E+03	1.33E+03	1.33E+03	1.55E+03	1.39E+03	-51.1274965370583
723.68	1671.26	1.61E+03	1.32E+03	1.32E+03	1.32E+03	1.32E+03	1.53E+03	1.38E+03	66.0803606131758
723.58	1598.38	1.58E+03	1.31E+03	1.32E+03	1.32E+03	1.32E+03	1.51E+03	1.38E+03	15.4862769211991
723.48	1533.19	1.56E+03	1.31E+03	1.31E+03	1.32E+03	1.32E+03	1.49E+03	1.37E+03	-28.0981234748654
723.38	1507.21	1.54E+03	1.31E+03	1.31E+03	1.31E+03	1.32E+03	1.47E+03	1.36E+03	-33.3046775322061
723.28	1470.46	1.52E+03	1.31E+03	1.31E+03	1.31E+03	1.32E+03	1.46E+03	1.36E+03	-50.4123748772236
723.18	1513.05	1.50E+03	1.31E+03	1.31E+03	1.31E+03	1.31E+03	1.44E+03	1.35E+03	11.153626982828
723.08	1422.04	1.48E+03	1.30E+03	1.30E+03	1.31E+03	1.31E+03	1.43E+03	1.35E+03	-62.5595026785197
722.98	1451.44	1.47E+03	1.30E+03	1.30E+03	1.31E+03	1.31E+03	1.41E+03	1.34E+03	-16.9665958606543
722.88	1463.39	1.45E+03	1.30E+03	1.30E+03	1.30E+03	1.31E+03	1.40E+03	1.34E+03	10.2402039861195
722.78	1443.8	1.44E+03	1.30E+03	1.30E+03	1.30E+03	1.31E+03	1.39E+03	1.33E+03	4.63797818204489
722.68	1381.1	1.43E+03	1.30E+03	1.30E+03	1.30E+03	1.31E+03	1.38E+03	1.33E+03	-45.8084632854593
722.58	1490.36	1.42E+03	1.30E+03	1.30E+03	1.30E+03	1.31E+03	1.37E+03	1.33E+03	75.2760470909959
722.48	1434.7	1.40E+03	1.29E+03	1.30E+03	1.30E+03	1.31E+03	1.35E+03	1.32E+03	30.1735963560206
722.38	1405.93	1.40E+03	1.29E+03	1.29E+03	1.30E+03	1.31E+03	1.35E+03	1.32E+03	10.4320686872322
722.28	1362.18	1.39E+03	1.29E+03	1.29E+03	1.30E+03	1.31E+03	1.34E+03	1.31E+03	-25.8370650764573
722.18	1378.79	1.38E+03	1.29E+03	1.29E+03	1.30E+03	1.31E+03	1.33E+03	1.31E+03	-2.81022994718296
722.08	1395.24	1.38E+03	1.29E+03	1.29E+03	1.29E+03	1.31E+03	1.33E+03	1.31E+03	19.2249014264851
721.98	1312.05	1.37E+03	1.29E+03	1.29E+03	1.29E+03	1.32E+03	1.32E+03	1.31E+03	-59.9812330549578
721.88	1302.01	1.37E+03	1.29E+03	1.29E+03	1.29E+03	1.32E+03	1.32E+03	1.31E+03	-67.3077657075428
721.78	1405.59	1.37E+03	1.29E+03	1.29E+03	1.29E+03	1.32E+03	1.31E+03	1.30E+03	38.9391726330282
721.68	1318.81	1.37E+03	1.29E+03	1.29E+03	1.29E+03	1.32E+03	1.31E+03	1.30E+03	-46.3513168325196
721.58	1350.6	1.36E+03	1.29E+03	1.29E+03	1.29E+03	1.33E+03	1.30E+03	1.30E+03	-13.8360634302171
721.48	1427.41	1.36E+03	1.29E+03	1.29E+03	1.29E+03	1.33E+03	1.30E+03	1.30E+03	63.7442765188212
721.38	1356.55	1.36E+03	1.28E+03	1.29E+03	1.29E+03	1.33E+03	1.30E+03	1.30E+03	-7.29408886783494
721.28	1392.26	1.36E+03	1.28E+03	1.28E+03	1.29E+03	1.33E+03	1.30E+03	1.29E+03	27.7217636004361
721.18	1350.94	1.37E+03	1.28E+03	1.28E+03	1.29E+03	1.34E+03	1.29E+03	1.29E+03	-15.0322107989157
721.08	1368.87	1.37E+03	1.28E+03	1.28E+03	1.29E+03	1.34E+03	1.29E+03	1.29E+03	0.991745682887768
720.98	1329.85	1.37E+03	1.28E+03	1.28E+03	1.29E+03	1.34E+03	1.29E+03	1.29E+03	-40.6262588126731
720.88	1379.26	1.37E+03	1.28E+03	1.28E+03	1.29E+03	1.35E+03	1.29E+03	1.29E+03	6.05338761845064
720.78	1375.55	1.38E+03	1.28E+03	1.28E+03	1.28E+03	1.35E+03	1.29E+03	1.29E+03	-0.606947185088529
720.68	1362.8	1.38E+03	1.28E+03	1.28E+03	1.28E+03	1.36E+03	1.28E+03	1.29E+03	-16.7370868096996
720.58	1446.44	1.38E+03	1.28E+03	1.28E+03	1.28E+03	1.36E+03	1.28E+03	1.28E+03	63.8759744579177
720.48	1387	1.39E+03	1.27E+03	1.28E+03	1.28E+03	1.36E+03	1.28E+03	1.28E+03	1.01405863631385
720.38	1453.72	1.39E+03	1.27E+03	1.27E+03	1.28E+03	1.37E+03	1.28E+03	1.28E+03	64.4911617084765
720.28	1339.17	1.39E+03	1.27E+03	1.27E+03	1.28E+03	1.37E+03	1.28E+03	1.28E+03	-54.0207758357728
720.18	1422.77	1.40E+03	1.27E+03	1.27E+03	1.28E+03	1.38E+03	1.28E+03	1.28E+03	25.9327022224968
720.08	1391.02	1.40E+03	1.27E+03	1.27E+03	1.28E+03	1.38E+03	1.27E+03	1.27E+03	-9.19854112841881
719.98	1399.44	1.40E+03	1.27E+03	1.27E+03	1.27E+03	1.38E+03	1.27E+03	1.27E+03	-3.80476071022645
719.88	1429.82	1.41E+03	1.27E+03	1.27E+03	1.27E+03	1.39E+03	1.27E+03	1.27E+03	24.4297907364585
719.78	1396.6	1.41E+03	1.26E+03	1.27E+03	1.27E+03	1.39E+03	1.27E+03	1.27E+03	-10.2445413301004
719.68	1411.41	1.41E+03	1.26E+03	1.26E+03	1.27E+03	1.39E+03	1.27E+03	1.27E+03	4.14054184402471
719.58	1453.04	1.41E+03	1.26E+03	1.26E+03	1.27E+03	1.39E+03	1.26E+03	1.26E+03	46.9065222210077
719.48	1392.11	1.40E+03	1.26E+03	1.26E+03	1.27E+03	1.38E+03	1.26E+03	1.26E+03	-11.9357115492251
719.38	1354.15	1.40E+03	1.26E+03	1.26E+03	1.27E+03	1.38E+03	1.26E+03	1.26E+03	-47.0931908419445
719.28	1323.97	1.40E+03	1.26E+03	1.26E+03	1.27E+03	1.38E+03	1.26E+03	1.26E+03	-73.7295492327164
719.18	1344.33	1.39E+03	1.26E+03	1.26E+03	1.27E+03	1.37E+03	1.26E+03	1.26E+03	-48.8549054165051
719.08	1471.74	1.39E+03	1.25E+03	1.26E+03	1.26E+03	1.37E+03	1.26E+03	1.26E+03	84.8296896298018
718.98	1397.02	1.38E+03	1.25E+03	1.25E+03	1.26E+03	1.36E+03	1.25E+03	1.26E+03	16.8339571692154
718.88	1389.93	1.37E+03	1.25E+03	1.25E+03	1.26E+03	1.35E+03	1.25E+03	1.25E+03	16.4449547878278
718.78	1373.38	1.37E+03	1.25E+03	1.25E+03	1.26E+03	1.35E+03	1.25E+03	1.25E+03	6.59970834446335
718.68	1381.27	1.36E+03	1.25E+03	1.25E+03	1.26E+03	1.34E+03	1.25E+03	1.25E+03	21.2128512538777
718.58	1377.6	1.35E+03	1.24E+03	1.25E+03	1.26E+03	1.33E+03	1.25E+03	1.25E+03	24.2011338951015
718.48	1359.95	1.35E+03	1.24E+03	1.25E+03	1.26E+03	1.32E+03	1.25E+03	1.25E+03	12.9271067532252
718.38	1293.84	1.34E+03	1.24E+03	1.25E+03	1.26E+03	1.32E+03	1.25E+03	1.25E+03	-47.5515577749761
718.28	1288.44	1.34E+03	1.24E+03	1.25E+03	1.26E+03	1.31E+03	1.24E+03	1.25E+03	-47.8589540216517
718.18	1320.72	1.33E+03	1.24E+03	1.24E+03	1.26E+03	1.31E+03	1.24E+03	1.24E+03	-10.5291919246692
718.08	1336.78	1.33E+03	1.24E+03	1.24E+03	1.26E+03	1.30E+03	1.24E+03	1.24E+03	10.5570230835817
717.98	1290.94	1.32E+03	1.24E+03	1.24E+03	1.26E+03	1.30E+03	1.24E+03	1.24E+03	-30.8105085016434
717.88	1310.8	1.32E+03	1.24E+03	1.24E+03	1.26E+03	1.29E+03	1.24E+03	1.24E+03	-6.82689681017109
717.78	1284.54	1.31E+03	1.24E+03	1.24E+03	1.26E+03	1.29E+03	1.24E+03	1.24E+03	-29.3867563817068
717.68	1316.5	1.31E+03	1.24E+03	1.24E+03	1.26E+03	1.28E+03	1.24E+03	1.24E+03	6.06650005562005
717.58	1227.97	1.31E+03	1.24E+03	1.24E+03	1.26E+03	1.28E+03	1.24E+03	1.24E+03	-79.8153571512901
717.48	1315.01	1.31E+03	1.24E+03	1.24E+03	1.26E+03	1.27E+03	1.24E+03	1.24E+03	9.77434570287664
717.38	1300.61	1.30E+03	1.24E+03	1.24E+03	1.26E+03	1.27E+03	1.24E+03	1.24E+03	-2.17606795405936
717.28	1302.18	1.30E+03	1.24E+03	1.24E+03	1.26E+03	1.27E+03	1.24E+03	1.24E+03	1.4235598678647
717.18	1303.35	1.30E+03	1.23E+03	1.24E+03	1.26E+03	1.26E+03	1.24E+03	1.24E+03	4.25729054873568
717.08	1325.16	1.30E+03	1.23E+03	1.24E+03	1.26E+03	1.26E+03	1.24E+03	1.24E+03	27.5018464636953
716.98	1337.49	1.30E+03	1.23E+03	1.24E+03	1.26E+03	1.26E+03	1.23E+03	1.23E+03	41.049675335765
716.88	1341	1.30E+03	1.23E+03	1.24E+03	1.27E+03	1.25E+03	1.23E+03	1.23E+03	45.4506381965728
716.78	1335.54	1.30E+03	1.23E+03	1.23E+03	1.27E+03	1.25E+03	1.23E+03	1.23E+03	40.4456604939007
716.68	1331.62	1.30E+03	1.23E+03	1.23E+03	1.27E+03	1.25E+03	1.23E+03	1.23E+03	36.5084146016559
716.58	1303.36	1.30E+03	1.23E+03	1.23E+03	1.27E+03	1.24E+03	1.23E+03	1.23E+03	7.58532871965508
716.48	1260.16	1.30E+03	1.23E+03	1.23E+03	1.27E+03	1.24E+03	1.23E+03	1.23E+03	-37.1456495757448
716.38	1373.95	1.30E+03	1.23E+03	1.23E+03	1.28E+03	1.24E+03	1.23E+03	1.23E+03	75.269678782754
716.28	1354.31	1.30E+03	1.22E+03	1.23E+03	1.28E+03	1.24E+03	1.23E+03	1.23E+03	54.1653271793193
716.18	1335.83	1.30E+03	1.22E+03	1.23E+03	1.28E+03	1.23E+03	1.22E+03	1.23E+03	33.5485124379431
716.08	1319.6	1.31E+03	1.22E+03	1.23E+03	1.29E+03	1.23E+03	1.22E+03	1.22E+03	14.5199340574386
715.98	1356.44	1.31E+03	1.22E+03	1.23E+03	1.29E+03	1.23E+03	1.22E+03	1.22E+03	48.2667141015343
715.88	1335.56	1.31E+03	1.22E+03	1.23E+03	1.29E+03	1.23E+03	1.22E+03	1.22E+03	23.8345296074083
715.78	1294.91	1.32E+03	1.22E+03	1.22E+03	1.30E+03	1.23E+03	1.22E+03	1.22E+03	-21.228934960463
715.68	1292.91	1.32E+03	1.22E+03	1.22E+03	1.30E+03	1.22E+03	1.22E+03	1.22E+03	-28.3401711501149
715.58	1321.78	1.33E+03	1.22E+03	1.22E+03	1.31E+03	1.22E+03	1.22E+03	1.22E+03	-4.90052506372308
715.48	1328.85	1.33E+03	1.21E+03	1.22E+03	1.32E+03	1.22E+03	1.22E+03	1.22E+03	-3.59074555245388
715.38	1404.6	1.34E+03	1.21E+03	1.22E+03	1.32E+03	1.22E+03	1.21E+03	1.21E+03	66.4297972889042
715.28	1382.4	1.34E+03	1.21E+03	1.22E+03	1.33E+03	1.22E+03	1.21E+03	1.21E+03	38.1895836218143
715.18	1384.49	1.35E+03	1.21E+03	1.22E+03	1.33E+03	1.21E+03	1.21E+03	1.21E+03	33.6344094991143
715.08	1383.69	1.36E+03	1.21E+03	1.22E+03	1.34E+03	1.21E+03	1.21E+03	1.21E+03	25.6730564469863
714.98	1393.52	1.37E+03	1.20E+03	1.21E+03	1.35E+03	1.21E+03	1.21E+03	1.21E+03	27.8775024055572
714.88	1364.49	1.37E+03	1.20E+03	1.21E+03	1.36E+03	1.21E+03	1.20E+03	1.20E+03	-9.4507640670563
714.78	1380.19	1.38E+03	1.20E+03	1.21E+03	1.37E+03	1.20E+03	1.20E+03	1.20E+03	-2.62340670825597
714.68	1419.89	1.39E+03	1.20E+03	1.21E+03	1.37E+03	1.20E+03	1.20E+03	1.20E+03	27.9936555689355
714.58	1396.9	1.40E+03	1.20E+03	1.21E+03	1.38E+03	1.20E+03	1.20E+03	1.20E+03	-4.58055400870717
714.48	1409.4	1.41E+03	1.19E+03	1.21E+03	1.39E+03	1.20E+03	1.19E+03	1.20E+03	-2.25605578581053
714.38	1437.74	1.42E+03	1.19E+03	1.20E+03	1.40E+03	1.19E+03	1.19E+03	1.19E+03	15.5802181189706
714.28	1454.06	1.43E+03	1.19E+03	1.20E+03	1.41E+03	1.19E+03	1.19E+03	1.19E+03	21.0597323749007
714.18	1367.61	1.44E+03	1.19E+03	1.20E+03	1.42E+03	1.19E+03	1.19E+03	1.19E+03	-77.280588173988
714.08	1484.76	1.46E+03	1.18E+03	1.20E+03	1.43E+03	1.19E+03	1.18E+03	1.18E+03	27.6388467467821
713.98	1507.64	1.47E+03	1.18E+03	1.20E+03	1.45E+03	1.18E+03	1.18E+03	1.18E+03	38.3998909512568
713.88	1451.95	1.48E+03	1.18E+03	1.20E+03	1.46E+03	1.18E+03	1.18E+03	1.18E+03	-30.2677139897803
713.78	1430.84	1.50E+03	1.17E+03	1.20E+03	1.47E+03	1.18E+03	1.17E+03	1.17E+03	-65.434443373548
713.68	1505.76	1.51E+03	1.17E+03	1.20E+03	1.48E+03	1.17E+03	1.17E+03	1.17E+03	-4.90838168564733
713.58	1594.01	1.52E+03	1.17E+03	1.19E+03	1.49E+03	1.17E+03	1.17E+03	1.17E+03	69.2147890931669
713.48	1598.56	1.54E+03	1.16E+03	1.19E+03	1.50E+03	1.16E+03	1.16E+03	1.16E+03	59.5375741463351
713.38	1525.15	1.55E+03	1.16E+03	1.19E+03	1.51E+03	1.16E+03	1.16E+03	1.16E+03	-29.0294177915173
713.28	1568.39	1.57E+03	1.15E+03	1.19E+03	1.52E+03	1.15E+03	1.15E+03	1.15E+03	-1.5718300362314
713.18	1605.55	1.59E+03	1.15E+03	1.20E+03	1.53E+03	1.15E+03	1.15E+03	1.15E+03	19.9435645019785
713.08	1590.27	1.60E+03	1.14E+03	1.20E+03	1.54E+03	1.14E+03	1.14E+03	1.14E+03	-10.9701383994418
712.98	1640.29	1.62E+03	1.14E+03	1.20E+03	1.55E+03	1.14E+03	1.14E+03	1.14E+03	23.6900489087925
712.88	1627.7	1.63E+03	1.13E+03	1.21E+03	1.55E+03	1.13E+03	1.13E+03	1.13E+03	-3.66478231812289
712.78	1653.89	1.65E+03	1.12E+03	1.21E+03	1.56E+03	1.13E+03	1.13E+03	1.13E+03	8.44124116097146
712.68	1691.61	1.66E+03	1.12E+03	1.22E+03	1.56E+03	1.12E+03	1.12E+03	1.12E+03	33.2988831308407
712.58	1659.89	1.67E+03	1.11E+03	1.22E+03	1.55E+03	1.11E+03	1.11E+03	1.11E+03	-10.1194717676806
712.48	1637.18	1.68E+03	1.11E+03	1.23E+03	1.55E+03	1.11E+03	1.11E+03	1.11E+03	-43.640514895329
712.38	1690.61	1.69E+03	1.10E+03	1.24E+03	1.54E+03	1.10E+03	1.10E+03	1.10E+03	0.282822933924308
712.28	1712.14	1.70E+03	1.09E+03	1.26E+03	1.53E+03	1.09E+03	1.09E+03	1.09E+03	13.877477066824
712.18	1684.12	1.71E+03	1.09E+03	1.27E+03	1.52E+03	1.09E+03	1.09E+03	1.09E+03	-21.1192473148742
712.08	1722.96	1.71E+03	1.08E+03	1.29E+03	1.50E+03	1.08E+03	1.08E+03	1.08E+03	11.3700195008421
711.98	1709.58	1.72E+03	1.07E+03	1.30E+03	1.48E+03	1.07E+03	1.07E+03	1.07E+03	-7.80101346325932
711.88	1703.11	1.72E+03	1.06E+03	1.32E+03	1.47E+03	1.07E+03	1.07E+03	1.07E+03	-20.1673644278303
711.78	1774.99	1.73E+03	1.06E+03	1.34E+03	1.44E+03	1.06E+03	1.06E+03	1.06E+03	45.758397720464
711.68	1731.71	1.74E+03	1.05E+03	1.36E+03	1.42E+03	1.05E+03	1.05E+03	1.05E+03	-3.57633437281834
711.58	1782.26	1.74E+03	1.04E+03	1.38E+03	1.40E+03	1.04E+03	1.04E+03	1.04E+03	40.2273569669032
711.48	1831.09	1.75E+03	1.03E+03	1.40E+03	1.38E+03	1.03E+03	1.03E+03	1.03E+03	82.495873335552
711.38	1781.97	1.75E+03	1.02E+03	1.42E+03	1.35E+03	1.03E+03	1.02E+03	1.03E+03	27.2097182584321
711.28	1748.61	1.76E+03	1.02E+03	1.45E+03	1.33E+03	1.02E+03	1.02E+03	1.02E+03	-11.6545736473647
711.18	1751.45	1.76E+03	1.01E+03	1.46E+03	1.30E+03	1.01E+03	1.01E+03	1.01E+03	-11.901013456021
711.08	1741.81	1.76E+03	9.99E+02	1.48E+03	1.28E+03	1.00E+03	1.00E+03	1.00E+03	-19.932154829098
710.98	1760.32	1.75E+03	9.91E+02	1.48E+03	1.26E+03	9.92E+02	9.91E+02	9.92E+02	7.02175098316798
710.88	1797.3	1.74E+03	9.82E+02	1.48E+03	1.24E+03	9.83E+02	9.83E+02	9.83E+02	61.3239155029112
710.78	1709.89	1.71E+03	9.73E+02	1.47E+03	1.21E+03	9.74E+02	9.74E+02	9.74E+02	0.756421806006074
710.68	1681.11	1.67E+03	9.65E+02	1.45E+03	1.19E+03	9.66E+02	9.65E+02	9.66E+02	6.77540174562114
710.58	1619.95	1.63E+03	9.57E+02	1.42E+03	1.17E+03	9.58E+02	9.57E+02	9.58E+02	-12.8597753296119
710.48	1570.06	1.59E+03	9.50E+02	1.38E+03	1.15E+03	9.51E+02	9.50E+02	9.51E+02	-17.0067908550386
710.38	1521.62	1.54E+03	9.43E+02	1.35E+03	1.13E+03	9.44E+02	9.43E+02	9.44E+02	-17.5519477478117
710.28	1552.34	1.49E+03	9.36E+02	1.31E+03	1.11E+03	9.37E+02	9.37E+02	9.37E+02	61.5855146180882
710.18	1495.93	1.44E+03	9.29E+02	1.27E+03	1.10E+03	9.30E+02	9.30E+02	9.30E+02	53.532837002351
710.08	1452.31	1.40E+03	9.23E+02	1.24E+03	1.08E+03	9.24E+02	9.23E+02	9.24E+02	56.5919710875482
709.98	1368.54	1.35E+03	9.17E+02	1.20E+03	1.06E+03	9.18E+02	9.17E+02	9.18E+02	17.436249257941
709.88	1342.46	1.31E+03	9.12E+02	1.17E+03	1.05E+03	9.13E+02	9.12E+02	9.13E+02	33.2872013115277
709.78	1271.95	1.27E+03	9.07E+02	1.14E+03	1.03E+03	9.08E+02	9.08E+02	9.08E+02	2.42158652192415
709.68	1237.61	1.23E+03	9.03E+02	1.11E+03	1.02E+03	9.04E+02	9.03E+02	9.04E+02	4.92947144018081
709.58	1249.88	1.20E+03	8.99E+02	1.09E+03	1.01E+03	9.00E+02	9.00E+02	9.00E+02	51.612246105409
709.48	1178.11	1.17E+03	8.95E+02	1.06E+03	9.97E+02	8.96E+02	8.96E+02	8.96E+02	12.2405743451764
709.38	1129.74	1.14E+03	8.92E+02	1.04E+03	9.87E+02	8.93E+02	8.93E+02	8.93E+02	-6.61301687891682
709.28	1108.27	1.11E+03	8.89E+02	1.02E+03	9.77E+02	8.90E+02	8.90E+02	8.90E+02	-1.17035054382177
709.18	1083.26	1.08E+03	8.87E+02	1.00E+03	9.68E+02	8.88E+02	8.87E+02	8.88E+02	-1.54632686085279
709.08	1089.57	1.06E+03	8.85E+02	9.85E+02	9.60E+02	8.86E+02	8.85E+02	8.86E+02	27.1535969335246
708.98	1005.86	1.04E+03	8.83E+02	9.70E+02	9.52E+02	8.83E+02	8.83E+02	8.83E+02	-36.0268518238762
708.88	966.985	1.02E+03	8.81E+02	9.58E+02	9.46E+02	8.82E+02	8.81E+02	8.82E+02	-57.1039825202939
708.78	1026.99	1.01E+03	8.80E+02	9.47E+02	9.40E+02	8.81E+02	8.80E+02	8.81E+02	18.5873714062857
708.68	910.686	9.94E+02	8.78E+02	9.37E+02	9.34E+02	8.79E+02	8.79E+02	8.79E+02	-82.9924632760077
708.58	953.58	9.82E+02	8.78E+02	9.29E+02	9.29E+02	8.79E+02	8.78E+02	8.79E+02	-28.1048333448091
708.48	944.345	9.71E+02	8.77E+02	9.21E+02	9.25E+02	8.78E+02	8.78E+02	8.78E+02	-26.2161149397826
708.38	916.197	9.61E+02	8.76E+02	9.15E+02	9.20E+02	8.77E+02	8.77E+02	8.77E+02	-44.5590028930906
708.28	920.046	9.52E+02	8.76E+02	9.10E+02	9.17E+02	8.77E+02	8.76E+02	8.77E+02	-32.3015008375207
708.18	933.686	9.45E+02	8.76E+02	9.06E+02	9.13E+02	8.76E+02	8.76E+02	8.76E+02	-11.1750584258394
708.08	948.992	9.38E+02	8.75E+02	9.02E+02	9.10E+02	8.75E+02	8.75E+02	8.76E+02	10.9182214560133
707.98	919.595	9.32E+02	8.74E+02	8.98E+02	9.06E+02	8.75E+02	8.74E+02	8.75E+02	-12.2748888577883
707.88	870.741	9.27E+02	8.74E+02	8.95E+02	9.04E+02	8.74E+02	8.74E+02	8.74E+02	-55.9126424693856
707.78	897.529	9.23E+02	8.74E+02	8.93E+02	9.02E+02	8.74E+02	8.74E+02	8.74E+02	-25.0168934459916
707.68	900.526	9.19E+02	8.73E+02	8.91E+02	9.00E+02	8.74E+02	8.74E+02	8.74E+02	-18.1087664339934
707.58	849.804	9.15E+02	8.73E+02	8.89E+02	8.97E+02	8.74E+02	8.73E+02	8.74E+02	-65.3213185772954
707.48	821.805	9.13E+02	8.73E+02	8.88E+02	8.96E+02	8.74E+02	8.74E+02	8.74E+02	-90.7506397251002
707.38	896.116	9.11E+02	8.74E+02	8.88E+02	8.95E+02	8.74E+02	8.74E+02	8.74E+02	-14.4903747362648
707.28	907.344	9.08E+02	8.74E+02	8.86E+02	8.94E+02	8.74E+02	8.74E+02	8.74E+02	-0.760230900724423
707.18	910.832	9.06E+02	8.73E+02	8.85E+02	8.92E+02	8.74E+02	8.73E+02	8.74E+02	5.12225695335587
707.08	915.009	9.03E+02	8.73E+02	8.84E+02	8.91E+02	8.73E+02	8.73E+02	8.73E+02	11.533311184106
706.98	842.731	9.01E+02	8.72E+02	8.83E+02	8.89E+02	8.73E+02	8.73E+02	8.73E+02	-58.648779167796
706.88	894.681	9.00E+02	8.73E+02	8.83E+02	8.89E+02	8.73E+02	8.73E+02	8.73E+02	-5.55253964126473
706.78	877.345	8.99E+02	8.72E+02	8.82E+02	8.88E+02	8.73E+02	8.73E+02	8.73E+02	-21.3010111397873
706.68	940.072	8.97E+02	8.72E+02	8.81E+02	8.87E+02	8.73E+02	8.73E+02	8.73E+02	42.71544330576
706.58	893.886	8.95E+02	8.72E+02	8.80E+02	8.85E+02	8.72E+02	8.72E+02	8.72E+02	-1.58849138713163
706.48	839.994	8.94E+02	8.71E+02	8.80E+02	8.85E+02	8.72E+02	8.72E+02	8.72E+02	-54.2067784595664
706.38	891.675	8.94E+02	8.72E+02	8.80E+02	8.84E+02	8.72E+02	8.72E+02	8.72E+02	-1.92698924586352
706.28	890.385	8.92E+02	8.71E+02	8.79E+02	8.84E+02	8.72E+02	8.72E+02	8.72E+02	-2.11361182625717
706.18	893.624	8.91E+02	8.71E+02	8.78E+02	8.83E+02	8.72E+02	8.71E+02	8.72E+02	2.15359491818708
706.08	847.731	8.90E+02	8.71E+02	8.78E+02	8.82E+02	8.71E+02	8.71E+02	8.72E+02	-42.7361762969067
705.98	908.566	8.90E+02	8.71E+02	8.78E+02	8.82E+02	8.72E+02	8.71E+02	8.72E+02	18.5471819636546
705.88	895.675	8.89E+02	8.71E+02	8.77E+02	8.81E+02	8.71E+02	8.71E+02	8.71E+02	6.73703657853503
705.78	937.666	8.88E+02	8.70E+02	8.77E+02	8.81E+02	8.71E+02	8.71E+02	8.71E+02	49.6332665517545
705.68	933.891	8.87E+02	8.70E+02	8.76E+02	8.80E+02	8.70E+02	8.70E+02	8.70E+02	47.2002464991
705.58	845.121	8.85E+02	8.69E+02	8.75E+02	8.78E+02	8.69E+02	8.69E+02	8.70E+02	-40.3053495796459
705.48	910.41	8.85E+02	8.69E+02	8.75E+02	8.78E+02	8.70E+02	8.70E+02	8.70E+02	25.2325602622909
705.38	903.776	8.84E+02	8.69E+02	8.74E+02	8.78E+02	8.69E+02	8.69E+02	8.69E+02	19.5511725435914
705.28	868.304	8.83E+02	8.68E+02	8.74E+02	8.77E+02	8.69E+02	8.69E+02	8.69E+02	-15.0669420847657
705.18	863.724	8.83E+02	8.68E+02	8.73E+02	8.77E+02	8.69E+02	8.69E+02	8.69E+02	-19.2128182380885
705.08	873.314	8.83E+02	8.68E+02	8.73E+02	8.77E+02	8.69E+02	8.69E+02	8.69E+02	-9.26120346772075
704.98	890.872	8.82E+02	8.68E+02	8.73E+02	8.76E+02	8.69E+02	8.69E+02	8.69E+02	8.74775271335761
704.88	856.48	8.81E+02	8.68E+02	8.73E+02	8.76E+02	8.69E+02	8.68E+02	8.69E+02	-25.0162901534107
704.78	897.059	8.81E+02	8.68E+02	8.73E+02	8.76E+02	8.69E+02	8.68E+02	8.69E+02	15.7920035912107
704.68	878.015	8.81E+02	8.68E+02	8.72E+02	8.75E+02	8.68E+02	8.68E+02	8.68E+02	-2.58380868238294
704.58	889.436	8.80E+02	8.68E+02	8.72E+02	8.75E+02	8.68E+02	8.68E+02	8.68E+02	9.28029885663079
704.48	893.221	8.80E+02	8.68E+02	8.72E+02	8.75E+02	8.68E+02	8.68E+02	8.68E+02	13.625171306157
704.38	861.704	8.79E+02	8.67E+02	8.71E+02	8.74E+02	8.68E+02	8.68E+02	8.68E+02	-17.3017867943541
704.28	891.796	8.79E+02	8.67E+02	8.71E+02	8.74E+02	8.68E+02	8.68E+02	8.68E+02	13.0175091799438
704.18	840.174	8.78E+02	8.67E+02	8.71E+02	8.74E+02	8.67E+02	8.67E+02	8.68E+02	-38.0529172449363
704.08	883.48	8.78E+02	8.67E+02	8.71E+02	8.74E+02	8.68E+02	8.68E+02	8.68E+02	5.2164712338963
703.98	881.519	8.78E+02	8.67E+02	8.71E+02	8.73E+02	8.68E+02	8.67E+02	8.68E+02	3.69493138157748
703.88	867.105	8.77E+02	8.67E+02	8.70E+02	8.73E+02	8.67E+02	8.67E+02	8.68E+02	-10.3102769367576
703.78	842.272	8.77E+02	8.67E+02	8.70E+02	8.73E+02	8.67E+02	8.67E+02	8.67E+02	-34.9064991273094
703.68	853.069	8.77E+02	8.67E+02	8.70E+02	8.73E+02	8.68E+02	8.68E+02	8.68E+02	-24.1615266843977
703.58	898.089	8.77E+02	8.67E+02	8.71E+02	8.73E+02	8.68E+02	8.68E+02	8.68E+02	20.9209752793373
703.48	875.872	8.77E+02	8.67E+02	8.70E+02	8.73E+02	8.67E+02	8.67E+02	8.68E+02	-0.735876872188896
703.38	875.841	8.76E+02	8.67E+02	8.70E+02	8.72E+02	8.67E+02	8.67E+02	8.67E+02	-0.461236747021189
703.28	873.282	8.76E+02	8.67E+02	8.70E+02	8.72E+02	8.67E+02	8.67E+02	8.67E+02	-2.72096540677614
703.18	877.571	8.76E+02	8.67E+02	8.70E+02	8.72E+02	8.67E+02	8.67E+02	8.67E+02	1.83315184442586
703.08	885.743	8.75E+02	8.67E+02	8.69E+02	8.72E+02	8.67E+02	8.67E+02	8.67E+02	10.3138299206084
702.98	930.856	8.75E+02	8.67E+02	8.69E+02	8.72E+02	8.67E+02	8.67E+02	8.67E+02	55.8261286759565
702.88	896.449	8.74E+02	8.66E+02	8.68E+02	8.71E+02	8.66E+02	8.66E+02	8.66E+02	22.3234836306882
702.78	923.028	8.74E+02	8.65E+02	8.68E+02	8.70E+02	8.66E+02	8.66E+02	8.66E+02	49.4213431562608
702.68	830.462	8.73E+02	8.65E+02	8.67E+02	8.69E+02	8.65E+02	8.65E+02	8.65E+02	-42.3288180174669
702.58	822.819	8.73E+02	8.65E+02	8.68E+02	8.70E+02	8.65E+02	8.65E+02	8.66E+02	-50.2046685280112
702.48	869.122	8.73E+02	8.66E+02	8.68E+02	8.70E+02	8.66E+02	8.66E+02	8.66E+02	-4.22856693724441
702.38	890.946	8.73E+02	8.66E+02	8.68E+02	8.70E+02	8.66E+02	8.66E+02	8.66E+02	17.784871803521
702.28	892.484	8.73E+02	8.65E+02	8.68E+02	8.70E+02	8.66E+02	8.66E+02	8.66E+02	19.7557378584103
702.18	841.284	8.72E+02	8.65E+02	8.67E+02	8.69E+02	8.65E+02	8.65E+02	8.65E+02	-30.9966947526415
702.08	836.994	8.72E+02	8.65E+02	8.67E+02	8.69E+02	8.66E+02	8.65E+02	8.66E+02	-35.4210941449576
701.98	843.149	8.73E+02	8.66E+02	8.68E+02	8.70E+02	8.66E+02	8.66E+02	8.66E+02	-29.4559710944732
701.88	859.716	8.73E+02	8.66E+02	8.68E+02	8.70E+02	8.66E+02	8.66E+02	8.66E+02	-13.0156067341583
701.78	864.694	8.73E+02	8.66E+02	8.68E+02	8.70E+02	8.66E+02	8.66E+02	8.66E+02	-7.98262811528093
701.68	906.874	8.73E+02	8.66E+02	8.68E+02	8.70E+02	8.66E+02	8.66E+02	8.66E+02	34.3066669366535
701.58	863.341	8.72E+02	8.65E+02	8.67E+02	8.69E+02	8.66E+02	8.66E+02	8.66E+02	-8.64469441283165
701.48	895.396	8.72E+02	8.66E+02	8.67E+02	8.69E+02	8.66E+02	8.66E+02	8.66E+02	23.5019252328526
701.38	909.011	8.71E+02	8.65E+02	8.67E+02	8.69E+02	8.65E+02	8.65E+02	8.66E+02	37.5690535620777
701.28	891.877	8.71E+02	8.65E+02	8.66E+02	8.68E+02	8.65E+02	8.65E+02	8.65E+02	21.0418747965223
701.18	901.606	8.70E+02	8.64E+02	8.66E+02	8.68E+02	8.65E+02	8.65E+02	8.65E+02	31.1863094967177
701.08	872.839	8.70E+02	8.64E+02	8.66E+02	8.67E+02	8.64E+02	8.64E+02	8.64E+02	2.94552068892892
700.98	837.938	8.70E+02	8.64E+02	8.66E+02	8.67E+02	8.64E+02	8.64E+02	8.64E+02	-31.754405696474
700.88	822.875	8.70E+02	8.64E+02	8.66E+02	8.68E+02	8.64E+02	8.64E+02	8.64E+02	-47.015155447895
700.78	966.401	8.70E+02	8.65E+02	8.66E+02	8.68E+02	8.65E+02	8.65E+02	8.65E+02	96.1394414444153
700.68	913.061	8.69E+02	8.63E+02	8.65E+02	8.67E+02	8.64E+02	8.64E+02	8.64E+02	44.0486664198096
700.58	868.884	8.68E+02	8.63E+02	8.64E+02	8.66E+02	8.63E+02	8.63E+02	8.63E+02	0.526640986012239
700.48	877.597	8.68E+02	8.63E+02	8.64E+02	8.66E+02	8.63E+02	8.63E+02	8.63E+02	9.3959364322493
700.38	842.904	8.68E+02	8.63E+02	8.64E+02	8.66E+02	8.63E+02	8.63E+02	8.63E+02	-25.0425271668244
700.28	833.674	8.68E+02	8.63E+02	8.64E+02	8.66E+02	8.63E+02	8.63E+02	8.63E+02	-34.4135598784205
700.18	838.127	8.68E+02	8.63E+02	8.65E+02	8.66E+02	8.63E+02	8.63E+02	8.64E+02	-30.2114614009364
700.08	883.237	8.69E+02	8.63E+02	8.65E+02	8.66E+02	8.64E+02	8.64E+02	8.64E+02	14.6928222984269
