# Supplementary material for: Templating Iron(III) Oxides on DNA Molecules
Source: Nanomaterials (Basel). 2024 Oct 7;14(19):1609. doi: 10.3390/nano14191609 (PMC11478027; doi:10.3390/nano14191609)
Supplement: Supplementary file 1 [file nanomaterials-14-01609-s001.zip › dataset/XPS/Fig3/N.csv]

410.08	410.395	364.72525835401	3.63E+02	45.6697416459903
409.98	348.8	364.762582014501	3.63E+02	-15.9625820145009
409.88	394.012	364.801024747343	3.63E+02	29.2109752526574
409.78	457.585	364.840631621504	3.63E+02	92.7443683784961
409.68	388.727	364.881449991605	3.63E+02	23.8455500083954
409.58	407.473	364.923529638041	3.63E+02	42.5494703619587
409.48	386.632	364.966922917209	3.63E+02	21.6650770827914
409.38	359.09	365.011684922654	3.63E+02	-5.92168492265381
409.28	369.225	365.057873658081	3.63E+02	4.1671263419189
409.18	377.773	365.105550223209	3.63E+02	12.6674497767912
409.08	371.152	365.154779013578	3.63E+02	5.99722098642206
408.98	374.77	365.205627935518	3.63E+02	9.5643720644818
408.88	359.312	365.258168637597	3.63E+02	-5.94616863759688
408.78	363.833	365.312476760003	3.63E+02	-1.47947676000297
408.68	407.16	365.36863220347	3.63E+02	41.7913677965302
408.58	359.492	365.426719419498	3.63E+02	-5.93471941949764
408.48	374.38	365.486827723818	3.63E+02	8.89317227618164
408.38	386.377	365.549051635249	3.63E+02	20.8279483647511
408.28	364.19	365.6134912423	3.63E+02	-1.42349124229975
408.18	404.542	365.680252600159	3.63E+02	38.8617473998408
408.08	380.288	365.749448160957	3.63E+02	14.5385518390435
407.98	361.432	365.82119724052	3.63E+02	-4.3891972405201
407.88	357.282	365.895626525207	3.63E+02	-8.61362652520717
407.78	391.828	365.972870622784	3.63E+02	25.8551293772164
407.68	408.705	366.053072661792	3.63E+02	42.6519273382075
407.58	412.743	366.136384944375	3.63E+02	46.6066150556247
407.48	369.263	366.222969658119	3.63E+02	3.04003034188122
407.38	358.93	366.31299965321	3.63E+02	-7.38299965320999
407.28	395.832	366.406659292023	3.63E+02	29.4253407079774
407.18	355.068	366.50414537927	3.63E+02	-11.4361453792696
407.08	369.378	366.605668182101	3.63E+02	2.77233181789927
406.98	348.517	366.711452551076	3.63E+02	-18.1944525510758
406.88	380.048	366.821739154936	3.63E+02	13.2262608450637
406.78	416.355	366.936785844694	3.63E+02	49.4182141553063
406.68	402.71	367.056869166012	3.63E+02	35.6531308339882
406.58	374.132	367.182286043525	3.63E+02	6.94971395647548
406.48	411.42	367.313355667117	3.63E+02	44.1066443328826
406.38	388.98	367.45042161899	3.63E+02	21.5295783810095
406.28	366.098	367.593854292479	3.63E+02	-1.49585429247855
406.18	386.332	367.744053670439	3.63E+02	18.5879463295605
406.08	411.413	367.90145255425	3.63E+02	43.5115474457498
405.98	369.968	368.066520366371	3.63E+02	1.90147963362881
405.88	365.275	368.239767692983	3.63E+02	-2.96476769298346
405.78	383.023	368.421751792062	3.63E+02	14.6012482079383
405.68	376.125	368.613083371	3.63E+02	7.51191662899987
405.58	362.888	368.814435041991	3.63E+02	-5.92643504199094
405.48	379.86	369.02655199911	3.63E+02	10.8334480008895
405.38	415.61	369.250265635508	3.63E+02	46.3597343644922
405.28	390.883	369.486511039609	3.63E+02	21.396488960391
405.18	362.357	369.736349583027	3.63E+02	-7.37934958302702
405.08	362.958	370.000998145955	3.63E+02	-7.04299814595493
404.98	348.595	370.281866921927	3.63E+02	-21.6868669219272
404.88	380.377	370.580608202628	3.63E+02	9.79639179737211
404.78	388.605	370.899179058397	3.63E+02	17.7058209416028
404.68	404.458	371.239921386148	3.63E+02	33.2180786138516
404.58	412.533	371.605663367003	3.63E+02	40.927336632997
404.48	345.938	371.99984692031	3.63E+02	-26.0618469203104
404.38	333.64	372.426686201214	3.63E+02	-38.7866862012139
404.28	374.458	372.89136248918	3.63E+02	1.5666375108201
404.18	403.633	373.400260859229	3.63E+02	30.232739140771
404.08	372.265	373.961253702238	3.63E+02	-1.69625370223793
403.98	357.328	374.584035337907	3.63E+02	-17.2560353379066
403.88	316.485	375.280510509461	3.63E+02	-58.7955105094613
403.78	337.198	376.065237333268	3.63E+02	-38.8672373332681
403.68	315.967	376.95592219005	3.63E+02	-60.9889221900497
403.58	371.123	377.97396001805	3.63E+02	-6.85096001804976
403.48	397.388	379.145008496233	3.63E+02	18.2429915037673
403.38	385.355	380.499578769584	3.63E+02	4.85542123041643
403.28	370.7	382.073618863821	3.63E+02	-11.3736188638209
403.18	358.583	383.909059093019	3.63E+02	-25.3260590930195
403.08	388.902	386.054282059072	3.63E+02	2.84771794092768
402.98	406.598	388.564473907119	3.63E+02	18.0335260928814
402.88	354.992	391.501809106367	3.63E+02	-36.5098091063672
402.78	344.493	394.935419049526	3.63E+02	-50.4424190495261
402.68	379.817	398.941096139701	3.63E+02	-19.1240961397007
402.58	366.997	403.600690671313	3.63E+02	-36.6036906713128
402.48	376.052	409.001168498512	3.63E+02	-32.9491684985122
402.38	407.528	415.233313762262	3.63E+02	-7.70531376226205
402.28	389.268	422.390082970033	3.63E+02	-33.1220829700329
402.18	378.173	430.564644099179	3.63E+02	-52.3916440991786
402.08	383.715	439.848166009298	3.63E+02	-56.1331660092983
401.98	392.818	450.327457244228	3.63E+02	-57.5094572442279
401.88	383.94	462.082586005494	3.63E+02	-78.1425860054937
401.78	455.717	475.184639782888	3.63E+02	-19.467639782888
401.68	467.527	489.693796661669	3.63E+02	-22.1667966616691
401.58	456.933	505.657870192667	3.63E+02	-48.724870192667
401.48	456.385	523.111440397634	3.63E+02	-66.7264403976337
401.38	505.438	542.075571851858	3.63E+02	-36.6375718518576
401.28	543.773	562.557911466046	3.63E+02	-18.7849114660455
401.18	629.745	584.552603958155	3.63E+02	45.1923960418445
401.08	624.018	608.038895516721	3.63E+02	15.9791044832787
400.98	648.255	632.976441124076	3.63E+02	15.2785588759243
400.88	672.133	659.294144615376	3.63E+02	12.8388553846243
400.78	764.083	686.867940161774	3.63E+02	77.2150598382262
400.68	746.077	715.481757397003	3.63E+02	30.5952426029969
400.58	843.065	744.766328794753	3.63E+02	98.2986712052474
400.48	847.212	774.115212218345	3.63E+02	73.0967877816552
400.38	838.057	802.590443261996	3.63E+02	35.4665567380036
400.28	903.397	828.854343595368	3.63E+02	74.5426564046317
400.18	861.198	851.19305565064	3.63E+02	10.0049443493599
400.08	779.668	867.706145345007	3.63E+02	-88.0381453450074
399.98	778.203	876.685204156184	3.63E+02	-98.482204156184
399.88	814.392	877.081711232088	3.63E+02	-62.689711232088
399.78	827.258	868.847323183095	3.63E+02	-41.5893231830954
399.68	829.392	852.950480142064	3.63E+02	-23.5584801420639
399.58	777.498	831.059105239801	3.63E+02	-53.5611052398012
399.48	783.413	805.074327287945	3.63E+02	-21.6613272879451
399.38	767.558	776.737556040747	3.63E+02	-9.179556040747
399.28	709.232	747.423369024551	3.63E+02	-38.1913690245511
399.18	796.723	718.103822380819	3.63E+02	78.6191776191813
399.08	749.523	689.411442623265	3.63E+02	60.1115573767346
398.98	714.248	661.733153398288	3.63E+02	52.5148466017122
398.88	644.49	635.295977796363	3.63E+02	9.19402220363747
398.78	600.035	610.230383460349	3.63E+02	-10.1953834603494
398.68	661.23	586.611126757324	3.63E+02	74.6188732426759
398.58	610.5	564.480741569246	3.63E+02	46.0192584307536
398.48	558.188	543.86148706288	3.63E+02	14.3265129371196
398.38	593	524.760473599208	3.63E+02	68.2395264007923
398.28	541.098	507.171259740917	3.63E+02	33.9267402590831
398.18	490.505	491.07399829944	3.63E+02	-0.568998299440295
398.08	514.935	476.435325208137	3.63E+02	38.4996747918632
397.98	438.302	463.208594591455	3.63E+02	-24.9065945914546
397.88	443.427	451.334692527102	3.63E+02	-7.90769252710157
397.78	395.85	440.743442768428	3.63E+02	-44.8934427684276
397.68	422.722	431.355498949042	3.63E+02	-8.63349894904206
397.58	425.235	423.084563943593	3.63E+02	2.1504360564075
397.48	395.842	415.839764118902	3.63E+02	-19.997764118902
397.38	374.42	409.528018098741	3.63E+02	-35.1080180987413
397.28	386.677	404.056265516432	3.63E+02	-17.3792655164315
397.18	329.05	399.333453618677	3.63E+02	-70.2834536186768
397.08	336.998	395.272213436131	3.63E+02	-58.2742134361312
396.98	377.268	391.790189147618	3.63E+02	-14.5221891476176
396.88	364.67	388.811012082387	3.63E+02	-24.1410120823868
396.78	343.798	386.264933336491	3.63E+02	-42.4669333364911
396.68	404.08	384.089145775877	3.63E+02	19.9908542241234
396.58	390.682	382.227837372789	3.63E+02	8.4541626272113
396.48	387.357	380.632023885843	3.63E+02	6.72497611415741
396.38	343.608	379.259210617942	3.63E+02	-35.6512106179416
396.28	369.067	378.072931273998	3.63E+02	-9.00593127399816
396.18	334.06	377.042207726527	3.63E+02	-42.9822077265274
396.08	367.992	376.140968667881	3.63E+02	-8.14896866788081
395.98	363.478	375.347458464682	3.63E+02	-11.8694584646816
395.88	379.825	374.643660676807	3.63E+02	5.18133932319319
395.78	417	374.014754152297	3.63E+02	42.9852458477027
395.68	347.285	373.448613703288	3.63E+02	-26.163613703288
395.58	334.25	372.935362312988	3.63E+02	-38.6853623129879
395.48	373.227	372.466977711157	3.63E+02	0.760022288843174
395.38	334.923	372.036952986282	3.63E+02	-37.1139529862824
395.28	367.32	371.640008612276	3.63E+02	-4.32000861227641
395.18	377.912	371.271851749397	3.63E+02	6.64014825060247
395.08	382.98	370.928977804876	3.63E+02	12.0510221951239
394.98	368.795	370.60850887387	3.63E+02	-1.81350887387032
394.88	407.342	370.308063697248	3.63E+02	37.0339363027517
394.78	369.967	370.02565405408	3.63E+02	-0.058654054079625
394.68	401.797	369.759602956169	3.63E+02	32.0373970438314
394.58	396.847	369.508480551392	3.63E+02	27.3385194486077
394.48	338.598	369.271054212743	3.63E+02	-30.6730542127433
394.38	360.573	369.046249848624	3.63E+02	-8.47324984862416
394.28	371.35	368.833121989403	3.63E+02	2.51687801059728
394.18	387.298	368.630830669466	3.63E+02	18.6671693305342
394.08	379.013	368.438623525867	3.63E+02	10.5743764741333
393.98	340.142	368.255821873335	3.63E+02	-28.1138218733348
393.88	347.082	368.081809794313	3.63E+02	-20.9998097943129
393.78	370.43	367.916025507733	3.63E+02	2.51397449226681
393.68	380.3	367.757954458533	3.63E+02	12.5420455414667
393.58	361.247	367.60712370886	3.63E+02	-6.36012370886004
393.48	379.573	367.463097318586	3.63E+02	12.1099026814143
393.38	366.288	367.325472483552	3.63E+02	-1.03747248355171
393.28	373.012	367.193876260422	3.63E+02	5.81812373957843
393.18	380.75	367.067962751775	3.63E+02	13.6820372482252
393.08	341.567	366.947410657918	3.63E+02	-25.3804106579181
392.98	357.185	366.831921125802	3.63E+02	-9.64692112580246
392.88	364.922	366.721215842761	3.63E+02	-1.79921584276121
392.78	379.895	366.615035335312	3.63E+02	13.2799646646878
392.68	321.17	366.513137442312	3.63E+02	-45.3431374423124
392.58	321.71	366.415295938327	3.63E+02	-44.7052959383267
392.48	335.497	366.321299287869	3.63E+02	-30.8242992878691
392.38	381.337	366.230949514724	3.63E+02	15.1060504852757
392.28	382.545	366.144061173223	3.63E+02	16.4009388267767
392.18	374.325	366.06046041038	3.63E+02	8.26453958962037
392.08	366.972	365.979984109383	3.63E+02	0.992015890616585
