# Supplementary material for: Templating Iron(III) Oxides on DNA Molecules
Source: Nanomaterials (Basel). 2024 Oct 7;14(19):1609. doi: 10.3390/nano14191609 (PMC11478027; doi:10.3390/nano14191609)
Supplement: Supplementary file 1 [file nanomaterials-14-01609-s001.zip › dataset/XPS/Fig3/O.csv]

542.08	1242.87	1277.99827674852	1.26E+03	1.27E+03	1.26E+03	1.26E+03	-35.1282767485227
541.98	1257.72	1275.49001397757	1.25E+03	1.27E+03	1.26E+03	1.26E+03	-17.7700139775709
541.88	1230.37	1272.99853588331	1.25E+03	1.26E+03	1.26E+03	1.25E+03	-42.6285358833056
541.78	1233.5	1270.52473742947	1.25E+03	1.26E+03	1.25E+03	1.25E+03	-37.0247374294706
541.68	1286.57	1268.0695820528	1.25E+03	1.26E+03	1.25E+03	1.25E+03	18.5004179472051
541.58	1204.5	1265.63411018496	1.24E+03	1.26E+03	1.25E+03	1.25E+03	-61.1341101849628
541.48	1204.47	1263.21944972433	1.24E+03	1.25E+03	1.25E+03	1.24E+03	-58.7494497243263
541.38	1322.06	1260.82682909493	1.24E+03	1.25E+03	1.24E+03	1.24E+03	61.2331709050695
541.28	1258.87	1258.45759374443	1.23E+03	1.25E+03	1.24E+03	1.24E+03	0.412406255570431
541.18	1316.23	1256.11322720683	1.23E+03	1.25E+03	1.24E+03	1.23E+03	60.1167727931743
541.08	1238.37	1253.79537820093	1.23E+03	1.24E+03	1.23E+03	1.23E+03	-15.4253782009334
540.98	1299.75	1251.50589566031	1.22E+03	1.24E+03	1.23E+03	1.23E+03	48.2441043396927
540.88	1321.14	1249.24687410159	1.22E+03	1.24E+03	1.23E+03	1.23E+03	71.8931258984087
540.78	1267.92	1247.0207123363	1.22E+03	1.24E+03	1.23E+03	1.22E+03	20.8992876636974
540.68	1245.24	1244.83018920907	1.22E+03	1.23E+03	1.22E+03	1.22E+03	0.409810790925803
540.58	1276.92	1242.67856078298	1.21E+03	1.23E+03	1.22E+03	1.22E+03	34.241439217019
540.48	1257.69	1240.56968415425	1.21E+03	1.23E+03	1.22E+03	1.21E+03	17.1203158457529
540.38	1240.92	1238.50817380739	1.21E+03	1.23E+03	1.22E+03	1.21E+03	2.41182619260917
540.28	1220.85	1236.49959703632	1.20E+03	1.22E+03	1.21E+03	1.21E+03	-15.6495970363185
540.18	1258.75	1234.55071534805	1.20E+03	1.22E+03	1.21E+03	1.21E+03	24.1992846519499
540.08	1199.96	1232.669778796	1.20E+03	1.22E+03	1.21E+03	1.20E+03	-32.7097787960015
539.98	1236.35	1230.86687969515	1.20E+03	1.21E+03	1.21E+03	1.20E+03	5.48312030485113
539.88	1200.72	1229.15437096825	1.19E+03	1.21E+03	1.20E+03	1.20E+03	-28.4343709682503
539.78	1295.19	1227.54735226883	1.19E+03	1.21E+03	1.20E+03	1.19E+03	67.6426477311684
539.68	1223.77	1226.06422384164	1.19E+03	1.21E+03	1.20E+03	1.19E+03	-2.2942238416399
539.58	1195.77	1224.7273036687	1.18E+03	1.20E+03	1.20E+03	1.19E+03	-28.9573036687032
539.48	1209.74	1223.56349772972	1.18E+03	1.20E+03	1.20E+03	1.19E+03	-13.8234977297227
539.38	1298.94	1222.60500620312	1.18E+03	1.20E+03	1.19E+03	1.18E+03	76.3349937968778
539.28	1227.33	1221.89004031353	1.17E+03	1.20E+03	1.19E+03	1.18E+03	5.43995968647209
539.18	1232.95	1221.46351563669	1.17E+03	1.20E+03	1.19E+03	1.18E+03	11.4864843633054
539.08	1159.9	1221.37767855472	1.17E+03	1.19E+03	1.19E+03	1.17E+03	-61.4776785547197
538.98	1254.89	1221.69261398851	1.17E+03	1.19E+03	1.19E+03	1.17E+03	33.1973860114924
538.88	1308.3	1222.47657551523	1.16E+03	1.19E+03	1.19E+03	1.17E+03	85.8234244847699
538.78	1231.32	1223.80607468887	1.16E+03	1.19E+03	1.19E+03	1.17E+03	7.51392531112583
538.68	1305.72	1225.76566612761	1.16E+03	1.18E+03	1.19E+03	1.16E+03	79.9543338723945
538.58	1183.7	1228.447370041	1.15E+03	1.18E+03	1.19E+03	1.16E+03	-44.7473700410044
538.48	1175.92	1231.94968555509	1.15E+03	1.18E+03	1.20E+03	1.16E+03	-56.0296855550853
538.38	1199.77	1236.37616737522	1.15E+03	1.18E+03	1.20E+03	1.16E+03	-36.606167375222
538.28	1172.14	1241.83356543237	1.14E+03	1.17E+03	1.20E+03	1.15E+03	-69.6935654323675
538.18	1252.18	1248.42956188135	1.14E+03	1.17E+03	1.21E+03	1.15E+03	3.75043811865339
538.08	1243.32	1256.27018086151	1.14E+03	1.17E+03	1.22E+03	1.15E+03	-12.9501808615064
537.98	1275.95	1265.45699118258	1.14E+03	1.17E+03	1.22E+03	1.14E+03	10.4930088174165
537.88	1203.5	1276.08426624614	1.13E+03	1.17E+03	1.23E+03	1.14E+03	-72.5842662461384
537.78	1328.52	1288.23630245144	1.13E+03	1.16E+03	1.24E+03	1.14E+03	40.2836975485604
537.68	1317.11	1301.98511724702	1.13E+03	1.16E+03	1.26E+03	1.14E+03	15.1248827529823
537.58	1377.4	1317.38873632436	1.12E+03	1.16E+03	1.27E+03	1.13E+03	60.011263675636
537.48	1326.63	1334.49021441415	1.12E+03	1.16E+03	1.29E+03	1.13E+03	-7.86021441415187
537.38	1373.38	1353.3173827943	1.12E+03	1.16E+03	1.30E+03	1.13E+03	20.0626172056993
537.28	1407.07	1373.88302938305	1.12E+03	1.16E+03	1.32E+03	1.13E+03	33.1869706169525
537.18	1433.22	1396.18472197092	1.11E+03	1.15E+03	1.34E+03	1.12E+03	37.0352780290775
537.08	1403.29	1420.20268521664	1.11E+03	1.15E+03	1.36E+03	1.12E+03	-16.9126852166419
536.98	1499.14	1445.89293360869	1.11E+03	1.15E+03	1.39E+03	1.12E+03	53.247066391313
536.88	1426.64	1473.17120558908	1.10E+03	1.15E+03	1.41E+03	1.12E+03	-46.5312055890813
536.78	1582.84	1501.88136053724	1.10E+03	1.15E+03	1.44E+03	1.12E+03	80.958639462757
536.68	1413.23	1531.74071394179	1.10E+03	1.15E+03	1.47E+03	1.11E+03	-118.51071394179
536.58	1622.4	1562.25666964675	1.09E+03	1.15E+03	1.49E+03	1.11E+03	60.1433303532472
536.48	1536.99	1592.6184875148	1.09E+03	1.15E+03	1.52E+03	1.11E+03	-55.6284875148042
536.38	1622.42	1621.59079450808	1.09E+03	1.14E+03	1.55E+03	1.11E+03	0.829205491922949
536.28	1659.58	1647.47204663485	1.09E+03	1.14E+03	1.57E+03	1.10E+03	12.1079533651484
536.18	1654.55	1668.21288528269	1.08E+03	1.14E+03	1.59E+03	1.10E+03	-13.6628852826855
536.08	1680.84	1681.76826454584	1.08E+03	1.14E+03	1.60E+03	1.10E+03	-0.928264545836328
535.98	1684.42	1686.63705098343	1.08E+03	1.14E+03	1.60E+03	1.10E+03	-2.21705098342977
535.88	1664.8	1682.3664091061	1.07E+03	1.14E+03	1.59E+03	1.10E+03	-17.5664091060953
535.78	1625.55	1669.73355068399	1.07E+03	1.14E+03	1.57E+03	1.10E+03	-44.1835506839886
535.68	1611.54	1650.48979656913	1.07E+03	1.14E+03	1.55E+03	1.10E+03	-38.9497965691276
535.58	1622.4	1626.83324594747	1.06E+03	1.14E+03	1.52E+03	1.10E+03	-4.43324594746787
535.48	1632.85	1600.90298943823	1.06E+03	1.14E+03	1.49E+03	1.09E+03	31.9470105617725
535.38	1644.85	1574.4857594308	1.06E+03	1.14E+03	1.45E+03	1.09E+03	70.3642405691962
535.28	1597.23	1548.95017944599	1.06E+03	1.15E+03	1.42E+03	1.10E+03	48.2798205540098
535.18	1454.09	1525.32371696098	1.05E+03	1.15E+03	1.39E+03	1.10E+03	-71.2337169609789
535.08	1586.16	1504.42111977499	1.05E+03	1.15E+03	1.35E+03	1.10E+03	81.7388802250064
534.98	1527.02	1486.96823237361	1.05E+03	1.15E+03	1.32E+03	1.10E+03	40.0517676263937
534.88	1500.41	1473.69898715545	1.04E+03	1.16E+03	1.29E+03	1.11E+03	26.7110128445456
534.78	1464.87	1465.42250347243	1.04E+03	1.16E+03	1.27E+03	1.12E+03	-0.552503472433955
534.68	1535.36	1463.06416111648	1.04E+03	1.17E+03	1.24E+03	1.13E+03	72.2958388835166
534.58	1450.99	1467.68512983333	1.03E+03	1.18E+03	1.22E+03	1.14E+03	-16.6951298333349
534.48	1495.41	1480.48340578	1.03E+03	1.19E+03	1.19E+03	1.17E+03	14.9265942200027
534.38	1468.44	1502.77813556607	1.03E+03	1.20E+03	1.17E+03	1.19E+03	-34.3381355660686
534.28	1464.23	1535.97877431986	1.03E+03	1.21E+03	1.15E+03	1.22E+03	-71.7487743198637
534.18	1460.88	1581.54159836407	1.02E+03	1.23E+03	1.13E+03	1.26E+03	-120.661598364069
534.08	1566.27	1640.91804474377	1.02E+03	1.25E+03	1.12E+03	1.31E+03	-74.6480447437698
533.98	1640.19	1715.50170297551	1.02E+03	1.28E+03	1.10E+03	1.37E+03	-75.3117029755081
533.88	1704.41	1806.58250562473	1.01E+03	1.31E+03	1.09E+03	1.44E+03	-102.172505624734
533.78	1947.85	1915.3159545891	1.01E+03	1.35E+03	1.08E+03	1.52E+03	32.5340454108959
533.68	2088.28	2042.70886296772	1.01E+03	1.39E+03	1.07E+03	1.60E+03	45.5711370322802
533.58	2158.42	2189.60525766679	1.01E+03	1.44E+03	1.06E+03	1.70E+03	-31.1852576667889
533.48	2351.3	2356.61683672634	1.00E+03	1.50E+03	1.05E+03	1.81E+03	-5.31683672634335
533.38	2597.6	2543.86880929399	9.99E+02	1.58E+03	1.04E+03	1.93E+03	53.7311907060093
533.28	2897.78	2750.32471654081	9.96E+02	1.66E+03	1.03E+03	2.05E+03	147.455283459186
533.18	3000.64	2972.39405844884	9.93E+02	1.76E+03	1.02E+03	2.18E+03	28.2459415511644
533.08	3266.02	3201.82807504714	9.90E+02	1.87E+03	1.02E+03	2.30E+03	64.1919249528582
532.98	3381.38	3424.14618869423	9.87E+02	1.99E+03	1.01E+03	2.40E+03	-42.7661886942319
532.88	3561.58	3620.77266238993	9.85E+02	2.13E+03	1.01E+03	2.46E+03	-59.1926623899317
532.78	3725.34	3777.25817563388	9.82E+02	2.28E+03	1.00E+03	2.46E+03	-51.9181756338758
532.68	3851.8	3892.7830738856	9.79E+02	2.45E+03	9.97E+02	2.40E+03	-40.9830738855999
532.58	3915.76	3980.99327453412	9.76E+02	2.64E+03	9.92E+02	2.30E+03	-65.2332745341164
532.48	4033.08	4061.16475781851	9.73E+02	2.84E+03	9.88E+02	2.18E+03	-28.084757818513
532.38	4178.66	4149.25473727622	9.70E+02	3.06E+03	9.84E+02	2.04E+03	29.4052627237797
532.28	4281.8	4254.88234893205	9.67E+02	3.30E+03	9.80E+02	1.91E+03	26.9176510679463
532.18	4496.34	4382.48187374827	9.64E+02	3.55E+03	9.76E+02	1.79E+03	113.858126251731
532.08	4491.84	4533.21121030263	9.61E+02	3.81E+03	9.73E+02	1.67E+03	-41.3712103026328
531.98	4780.66	4706.02179976396	9.58E+02	4.09E+03	9.69E+02	1.57E+03	74.638200236036
531.88	5029.12	4897.68643252523	9.55E+02	4.37E+03	9.66E+02	1.47E+03	131.43356747477
531.78	5115.32	5102.02337881424	9.52E+02	4.66E+03	9.62E+02	1.39E+03	13.2966211857629
531.68	5301.66	5308.68854589921	9.49E+02	4.94E+03	9.59E+02	1.31E+03	-7.02854589921117
531.58	5421.32	5502.1630837144	9.46E+02	5.19E+03	9.55E+02	1.25E+03	-80.8430837144033
531.48	5727.82	5661.97888767148	9.43E+02	5.41E+03	9.52E+02	1.19E+03	65.8411123285159
531.38	5677.32	5765.37247731671	9.40E+02	5.55E+03	9.48E+02	1.14E+03	-88.0524773167135
531.28	5647.6	5792.66602076293	9.37E+02	5.62E+03	9.45E+02	1.10E+03	-145.066020762928
531.18	5648.28	5733.55782487917	9.34E+02	5.59E+03	9.42E+02	1.07E+03	-85.2778248791674
531.08	5562.18	5590.78885062297	9.31E+02	5.47E+03	9.39E+02	1.04E+03	-28.6088506229726
530.98	5343.06	5378.71984901863	9.28E+02	5.28E+03	9.35E+02	1.02E+03	-35.6598490186261
530.88	5181.44	5117.84895228508	9.25E+02	5.03E+03	9.32E+02	1.00E+03	63.5910477149228
530.78	5019.82	4828.73976952266	9.22E+02	4.75E+03	9.29E+02	9.89E+02	191.080230477342
530.68	4704.18	4528.13927924157	9.19E+02	4.46E+03	9.26E+02	9.77E+02	176.040720758434
530.58	4247.16	4227.81933535659	9.16E+02	4.17E+03	9.22E+02	9.67E+02	19.3406646434132
530.48	3986.48	3935.1879585027	9.13E+02	3.88E+03	9.19E+02	9.58E+02	51.2920414973023
530.38	3599.64	3654.52923188034	9.10E+02	3.61E+03	9.16E+02	9.51E+02	-54.8892318803451
530.28	3395.86	3388.17188816555	9.07E+02	3.35E+03	9.13E+02	9.44E+02	7.68811183445314
530.18	2994.18	3137.33350612352	9.04E+02	3.10E+03	9.10E+02	9.38E+02	-143.153506123521
530.08	2832.8	2902.63716375438	9.01E+02	2.87E+03	9.07E+02	9.32E+02	-69.837163754376
529.98	2623.9	2684.38546802324	8.98E+02	2.65E+03	9.03E+02	9.27E+02	-60.4854680232374
529.88	2438.98	2482.6830992878	8.95E+02	2.45E+03	9.00E+02	9.22E+02	-43.7030992878013
529.78	2245.38	2297.47753343228	8.92E+02	2.27E+03	8.97E+02	9.17E+02	-52.0975334322798
529.68	2113.56	2128.56333006099	8.90E+02	2.10E+03	8.94E+02	9.13E+02	-15.0033300609939
529.58	2060.52	1975.57633368618	8.87E+02	1.95E+03	8.91E+02	9.08E+02	84.9436663138158
529.48	1899.24	1837.99124404902	8.84E+02	1.81E+03	8.88E+02	9.04E+02	61.248755950978
529.38	1800.41	1715.12800991832	8.81E+02	1.69E+03	8.85E+02	9.00E+02	85.2819900816764
529.28	1598.71	1606.16788151729	8.78E+02	1.58E+03	8.82E+02	8.96E+02	-7.45788151729334
529.18	1464.06	1510.17752810194	8.75E+02	1.49E+03	8.79E+02	8.92E+02	-46.1175281019416
529.08	1448.86	1426.13856493962	8.72E+02	1.41E+03	8.76E+02	8.88E+02	22.7214350603795
528.98	1401.98	1352.9795979255	8.69E+02	1.33E+03	8.72E+02	8.84E+02	49.0004020745034
528.88	1279.22	1289.6081355955	8.66E+02	1.27E+03	8.69E+02	8.81E+02	-10.388135595502
528.78	1214.14	1234.94021101493	8.63E+02	1.22E+03	8.66E+02	8.77E+02	-20.8002110149312
528.68	1149.16	1187.92615161955	8.60E+02	1.17E+03	8.63E+02	8.73E+02	-38.7661516195508
528.58	1067.84	1147.57153647157	8.57E+02	1.13E+03	8.60E+02	8.70E+02	-79.7315364715666
528.48	1022.47	1112.95292595781	8.54E+02	1.10E+03	8.57E+02	8.66E+02	-90.482925957813
528.38	1011.63	1083.2284028859	8.51E+02	1.07E+03	8.54E+02	8.63E+02	-71.5984028859037
528.28	927.952	1057.64330972842	8.48E+02	1.04E+03	8.51E+02	8.59E+02	-129.691309728419
528.18	970.39	1035.53180233857	8.45E+02	1.02E+03	8.48E+02	8.56E+02	-65.1418023385658
528.08	913.902	1016.31497399399	8.42E+02	1.00E+03	8.45E+02	8.52E+02	-102.412973993995
527.98	886.966	999.496349987827	8.39E+02	9.87E+02	8.42E+02	8.49E+02	-112.530349987827
527.88	978.886	984.655530603281	8.36E+02	9.72E+02	8.39E+02	8.46E+02	-5.7695306032806
527.78	967.67	971.44068859288	8.33E+02	9.60E+02	8.36E+02	8.42E+02	-3.77068859288033
527.68	912.646	959.560524658479	8.30E+02	9.48E+02	8.33E+02	8.39E+02	-46.9145246584795
527.58	895.042	948.776166957157	8.27E+02	9.38E+02	8.30E+02	8.36E+02	-53.734166957157
527.48	935.992	938.893381270355	8.24E+02	9.28E+02	8.27E+02	8.32E+02	-2.90138127035539
527.38	887.168	929.755346682084	8.21E+02	9.19E+02	8.24E+02	8.29E+02	-42.5873466820835
527.28	924.648	921.236153631614	8.18E+02	9.11E+02	8.21E+02	8.26E+02	3.4118463683858
527.18	939.066	913.235100349946	8.15E+02	9.04E+02	8.18E+02	8.23E+02	25.8308996500544
527.08	816.35	905.671800916769	8.12E+02	8.96E+02	8.15E+02	8.19E+02	-89.3218009167694
526.98	892.464	898.482072707749	8.09E+02	8.89E+02	8.12E+02	8.16E+02	-6.0180727077485
526.88	877.474	891.614540914206	8.06E+02	8.83E+02	8.09E+02	8.13E+02	-14.1405409142062
526.78	1001.16	885.027880553124	8.03E+02	8.76E+02	8.06E+02	8.10E+02	116.132119446876
526.68	937.624	878.688609179415	8.00E+02	8.70E+02	8.03E+02	8.07E+02	58.9353908205846
526.58	915.724	872.56934369018	7.98E+02	8.64E+02	8.00E+02	8.04E+02	43.1546563098199
526.48	941.646	866.647439790966	7.95E+02	8.59E+02	7.97E+02	8.00E+02	74.9985602090344
526.38	934.912	860.903940892805	7.92E+02	8.53E+02	7.94E+02	7.97E+02	74.0080591071946
526.28	994.966	855.32277287394	7.89E+02	8.48E+02	7.91E+02	7.94E+02	139.64322712606
526.18	980.942	849.890131136478	7.86E+02	8.43E+02	7.88E+02	7.91E+02	131.051868863522
526.08	986.57	844.594015945937	7.83E+02	8.38E+02	7.85E+02	7.88E+02	141.975984054063
525.98	961.698	839.423880693707	7.80E+02	8.33E+02	7.82E+02	7.85E+02	122.274119306293
525.88	952.964	834.370365234692	7.77E+02	8.28E+02	7.79E+02	7.82E+02	118.593634765308
525.78	960.362	829.425092757457	7.74E+02	8.23E+02	7.76E+02	7.79E+02	130.936907242543
525.68	1019.33	824.580513788072	7.71E+02	8.18E+02	7.73E+02	7.75E+02	194.749486211928
525.58	1020.84	819.829785021908	7.68E+02	8.14E+02	7.70E+02	7.72E+02	201.010214978092
525.48	999.692	815.166673864688	7.65E+02	8.09E+02	7.67E+02	7.69E+02	184.525326135312
525.38	1086.21	810.585481997354	7.62E+02	8.05E+02	7.64E+02	7.66E+02	275.624518002647
525.28	1061.83	806.080983104564	7.59E+02	8.00E+02	7.61E+02	7.63E+02	255.749016895436
525.18	992.04	801.648371254774	7.56E+02	7.96E+02	7.58E+02	7.60E+02	190.391628745226
525.08	1066.14	797.283217401449	7.53E+02	7.92E+02	7.55E+02	7.57E+02	268.856782598551
524.98	1044.63	792.981432181366	7.50E+02	7.88E+02	7.52E+02	7.54E+02	251.648567818634
524.88	1101.46	788.739233689303	7.47E+02	7.84E+02	7.49E+02	7.51E+02	312.720766310697
524.78	1026.68	784.553119264228	7.44E+02	7.79E+02	7.46E+02	7.48E+02	242.126880735772
524.68	1066.2	780.419840572879	7.41E+02	7.75E+02	7.43E+02	7.45E+02	285.780159427121
524.58	1043.78	776.336381452861	7.38E+02	7.71E+02	7.40E+02	7.42E+02	267.443618547139
524.48	1094.29	772.299938101825	7.35E+02	7.68E+02	7.37E+02	7.39E+02	321.990061898175
524.38	1058.21	768.307901287984	7.32E+02	7.64E+02	7.34E+02	7.36E+02	289.902098712016
524.28	1129.26	764.357840320836	7.29E+02	7.60E+02	7.31E+02	7.32E+02	364.902159679164
524.18	1088.54	760.447488568036	7.26E+02	7.56E+02	7.28E+02	7.29E+02	328.092511431964
524.08	1130.47	756.574730339325	7.23E+02	7.52E+02	7.25E+02	7.26E+02	373.895269660675
523.98	1128.93	752.737588985487	7.20E+02	7.48E+02	7.22E+02	7.23E+02	376.192411014513
523.88	1109.54	748.934216081623	7.17E+02	7.45E+02	7.19E+02	7.20E+02	360.605783918377
523.78	1102.27	745.162881581038	7.14E+02	7.41E+02	7.16E+02	7.17E+02	357.107118418962
523.68	1106.01	741.421964840332	7.11E+02	7.37E+02	7.13E+02	7.14E+02	364.588035159668
523.58	1185.46	737.70994642808	7.08E+02	7.34E+02	7.10E+02	7.11E+02	447.75005357192
523.48	1081.64	734.025400639553	7.06E+02	7.30E+02	7.07E+02	7.08E+02	347.614599360448
523.38	1193.39	730.366988648743	7.03E+02	7.27E+02	7.04E+02	7.05E+02	463.023011351257
523.28	1220.32	726.733452236311	7.00E+02	7.23E+02	7.01E+02	7.02E+02	493.586547763689
523.18	1258.16	723.123608038871	6.97E+02	7.19E+02	6.98E+02	6.99E+02	535.03639196113
523.08	1167.59	719.536342270697	6.94E+02	7.16E+02	6.95E+02	6.96E+02	448.053657729303
522.98	1142.18	715.970605874057	6.91E+02	7.12E+02	6.92E+02	6.93E+02	426.209394125943
522.88	1096.23	712.425410058943	6.88E+02	7.09E+02	6.89E+02	6.90E+02	383.804589941057
522.78	1094.78	708.89982219689	6.85E+02	7.06E+02	6.86E+02	6.87E+02	385.88017780311
522.68	1058.99	705.392962037192	6.82E+02	7.02E+02	6.83E+02	6.84E+02	353.597037962808
522.58	1081.9	701.903998216937	6.79E+02	6.99E+02	6.80E+02	6.81E+02	379.996001783063
522.48	1192.57	698.432145039112	6.76E+02	6.95E+02	6.77E+02	6.78E+02	494.137854960888
522.38	1053.55	694.976659495542	6.73E+02	6.92E+02	6.74E+02	6.75E+02	358.573340504458
522.28	1078.36	691.536838513641	6.70E+02	6.88E+02	6.71E+02	6.72E+02	386.823161486359
522.18	997.902	688.112016407984	6.67E+02	6.85E+02	6.68E+02	6.69E+02	309.789983592016
522.08	970.898	684.7015625195	6.64E+02	6.82E+02	6.65E+02	6.66E+02	286.1964374805
