# Supplementary material for: Templating Iron(III) Oxides on DNA Molecules
Source: Nanomaterials (Basel). 2024 Oct 7;14(19):1609. doi: 10.3390/nano14191609 (PMC11478027; doi:10.3390/nano14191609)
Supplement: Supplementary file 1 [file nanomaterials-14-01609-s001.zip › dataset/XPS/Fig3/P.csv]

144.08	185.166	201.301173561562	2.01E+02	-16.1351735615622
143.98	202.671	201.281964653447	2.01E+02	1.38903534655321
143.88	207.355	201.262985871846	2.01E+02	6.09201412815443
143.78	201.061	201.244246120591	2.01E+02	-0.183246120590667
143.68	204.677	201.225754737468	2.01E+02	3.45124526253227
143.58	206.868	201.207521519792	2.01E+02	5.66047848020762
143.48	201.063	201.189556751759	2.01E+02	-0.12655675175921
143.38	210.161	201.171871233704	2.01E+02	8.98912876629558
143.28	224.01	201.154476313437	2.01E+02	22.8555236865634
143.18	190.337	201.137383919804	2.01E+02	-10.8003839198036
143.08	202.822	201.12060659868	2.01E+02	1.70139340132005
142.98	187.383	201.104157551576	2.01E+02	-13.7211575515755
142.88	194.996	201.088050677085	2.01E+02	-6.09205067708504
142.78	203.997	201.07230061542	2.01E+02	2.92469938458015
142.68	216.675	201.056922796286	2.01E+02	15.6180772037139
142.58	198.526	201.041933490398	2.00E+02	-2.51593349039837
142.48	190.8	201.027349864947	2.00E+02	-10.2273498649471
142.38	201.453	201.01319004337	2.00E+02	0.439809956629631
142.28	204.821	200.999473169813	2.00E+02	3.82152683018677
142.18	199.917	200.9862194787	2.00E+02	-1.06921947869995
142.08	183.154	200.973450369886	2.00E+02	-17.8194503698856
141.98	206.719	200.961188489903	2.00E+02	5.75781151009718
141.88	198.002	200.949457819874	2.00E+02	-2.94745781987351
141.78	200.909	200.938283770716	2.00E+02	-0.029283770716518
141.68	205.893	200.927693286348	2.00E+02	4.96530671365247
141.58	186.365	200.917714955647	2.00E+02	-14.5527149556466
141.48	193.503	200.90837913405	2.00E+02	-7.40537913405044
141.38	204.857	200.899718075725	2.00E+02	3.95728192427546
141.28	216.955	200.891766077376	2.00E+02	16.0632339226243
141.18	191.809	200.884559634888	2.00E+02	-9.07555963488784
141.08	188.661	200.878137614099	2.00E+02	-12.2171376140988
140.98	193.917	200.872541437192	2.00E+02	-6.95554143719221
140.88	192.86	200.867815286351	2.00E+02	-8.00781528635116
140.78	194.219	200.864006326519	2.00E+02	-6.64500632651863
140.68	199.464	200.861164949337	2.00E+02	-1.39716494933691
140.58	202.081	200.859345040595	2.00E+02	1.22165495940487
140.48	197.318	200.85860427381	2.00E+02	-3.54060427380955
140.38	199.035	200.859004432907	2.00E+02	-1.82400443290652
140.28	198.481	200.860611767375	2.00E+02	-2.37961176737522
140.18	212.967	200.863497383733	2.00E+02	12.1035026162667
140.08	202.085	200.867737677714	2.00E+02	1.21726232228613
139.98	212.849	200.873414812278	2.00E+02	11.9755851877223
139.88	213.644	200.880617247424	2.00E+02	12.7633827525759
139.78	187.271	200.88944032889	2.00E+02	-13.6184403288898
139.68	193.083	200.899986944298	2.00E+02	-7.81698694429778
139.58	191.657	200.912368257307	2.00E+02	-9.255368257307
139.48	215.259	200.926704533066	2.00E+02	14.3322954669335
139.38	216.022	200.943126072143	2.00E+02	15.0788739278567
139.28	187.649	200.961774275606	2.00E+02	-13.3127742756059
139.18	210.156	200.982802871837	2.00E+02	9.1731971281628
139.08	208.793	201.006379346995	2.00E+02	7.78662065300543
138.98	214.001	201.032686637279	1.99E+02	12.9683133627211
138.88	225.748	201.061925164317	1.99E+02	24.6860748356828
138.78	194.662	201.094315327626	1.99E+02	-6.43231532762587
138.68	209.634	201.130100613703	1.99E+02	8.5038993862965
138.58	216.049	201.169551544054	1.99E+02	14.8794484559465
138.48	199.165	201.212970769487	1.99E+02	-2.04797076948748
138.38	203.696	201.260699731328	1.99E+02	2.43530026867245
138.28	207.228	201.313127458059	1.99E+02	5.91487254194092
138.18	197.717	201.370702255004	1.99E+02	-3.65370225500413
138.08	200.163	201.433947280232	1.99E+02	-1.27094728023226
137.98	193.393	201.503481285514	1.99E+02	-8.11048128551451
137.88	198.863	201.580046135947	1.99E+02	-2.71704613594719
137.78	217.493	201.664543098846	1.99E+02	15.8284569011538
137.68	184.349	201.758080295382	1.99E+02	-17.4090802953819
137.58	193.257	201.862034108703	1.99E+02	-8.60503410870348
137.48	201.28	201.978127696214	1.99E+02	-0.6981276962143
137.38	198.39	202.108529999688	1.99E+02	-3.71852999968851
137.28	194.248	202.255978704599	1.99E+02	-8.00797870459948
137.18	202.051	202.423930370846	1.99E+02	-0.372930370845722
137.08	206.166	202.616740328514	1.99E+02	3.54925967148637
136.98	193.345	202.839873785985	1.99E+02	-9.49487378598519
136.88	189.575	203.100147822188	1.99E+02	-13.5251478221885
136.78	219.891	203.406001443803	1.99E+02	16.4849985561966
136.68	216.779	203.767787643472	1.99E+02	13.0112123565283
136.58	203.924	204.198077432647	1.99E+02	-0.27407743264726
136.48	203.884	204.711961280693	1.99E+02	-0.827961280692819
136.38	204.135	205.327328535055	1.99E+02	-1.1923285350554
136.28	198.578	206.065100635164	1.99E+02	-7.48710063516441
136.18	215.129	206.949389823496	1.99E+02	8.17961017650421
136.08	212.38	208.007552294697	1.99E+02	4.37244770530344
135.98	215.259	209.270104098859	1.99E+02	5.98889590114143
135.88	216.592	210.770470451453	1.99E+02	5.82152954854686
135.78	219.695	212.544545161884	1.99E+02	7.15045483811642
135.68	208.579	214.630047253291	1.99E+02	-6.05104725329076
135.58	221.437	217.065676756061	1.99E+02	4.37132324393929
135.48	205.604	219.890090864585	1.99E+02	-14.2860908645852
135.38	221.583	223.140744205377	1.99E+02	-1.55774420537702
135.28	221.528	226.852660999219	1.98E+02	-5.32466099921896
135.18	231.428	231.057229285984	1.98E+02	0.370770714015578
135.08	234.283	235.781123251288	1.98E+02	-1.49812325128809
134.98	238.541	241.0454616108	1.98E+02	-2.50446161079967
134.88	237.638	246.86528653867	1.98E+02	-9.22728653866952
134.78	256.485	253.249380991631	1.98E+02	3.23561900836927
134.68	276.109	260.200304822361	1.98E+02	15.9086951776388
134.58	270.743	267.714280033479	1.98E+02	3.02871996652067
134.48	280.505	275.780135207075	1.98E+02	4.72486479292502
134.38	298.281	284.375865954792	1.98E+02	13.9051340452078
134.28	270.114	293.460466212469	1.98E+02	-23.3464662124686
134.18	310.389	302.957716456145	1.98E+02	7.43128354385465
134.08	307.081	312.728300071752	1.98E+02	-5.64730007175234
133.98	329.609	322.528758908334	1.98E+02	7.08024109166576
133.88	338.669	331.963529202782	1.98E+02	6.70547079721769
133.78	349.866	340.45224619505	1.98E+02	9.41375380494998
133.68	343.567	347.253945706113	1.98E+02	-3.68694570611297
133.58	352.147	351.591066524228	1.98E+02	0.555933475771724
133.48	336.131	352.868235546726	1.98E+02	-16.7372355467261
133.38	345.673	350.891357378775	1.98E+02	-5.21835737877518
133.28	341.438	345.947739211838	1.98E+02	-4.5097392118376
133.18	296.552	338.688961608744	1.98E+02	-42.1369616087442
133.08	323.243	329.900513372618	1.98E+02	-6.65751337261833
132.98	334.724	320.297440054031	1.98E+02	14.4265599459685
132.88	318.733	310.422393266409	1.98E+02	8.3106067335907
132.78	315.878	300.636791233209	1.98E+02	15.2412087667905
132.68	319.147	291.159360149777	1.98E+02	27.9876398502232
132.58	309.039	282.113857624489	1.98E+02	26.9251423755107
132.48	297.134	273.567616532196	1.98E+02	23.5663834678045
132.38	259.1	265.556839261933	1.98E+02	-6.45683926193334
132.28	264.213	258.100893544674	1.98E+02	6.11210645532589
132.18	251.804	251.209294270406	1.98E+02	0.594705729594381
132.08	245.213	244.884508234376	1.98E+02	0.328491765624165
131.98	224.043	239.122729753672	1.98E+02	-15.0797297536715
131.88	239.861	233.913918227448	1.98E+02	5.94708177255211
131.78	227.531	229.241786375782	1.98E+02	-1.71078637578205
131.68	235.629	225.084046995446	1.98E+02	10.5449530045535
131.58	204.585	221.413002780254	1.97E+02	-16.828002780254
131.48	195.276	218.196443356729	1.97E+02	-22.9204433567294
131.38	176.801	215.398757560141	1.97E+02	-38.5977575601406
131.28	182.925	212.982151783517	1.97E+02	-30.0571517835168
131.18	183.577	210.907870712941	1.97E+02	-27.3308707129415
131.08	200.623	209.137334439589	1.97E+02	-8.51433443958922
130.98	189.797	207.63312898136	1.97E+02	-17.8361289813599
130.88	192.985	206.359811190078	1.97E+02	-13.3748111900781
130.78	220.475	205.284511022539	1.97E+02	15.1904889774614
130.68	179.703	204.377332548445	1.97E+02	-24.6743325484447
130.58	199.382	203.61156906615	1.97E+02	-4.22956906615033
130.48	198.158	202.963757161316	1.97E+02	-4.80575716131588
130.38	210.961	202.413599801183	1.97E+02	8.54740019881669
130.28	214.836	201.943790234286	1.97E+02	12.8922097657143
130.18	208.792	201.53976734514	1.97E+02	7.25223265486042
130.08	208.533	201.189430019397	1.97E+02	7.34356998060272
129.98	213.453	200.882833782928	1.97E+02	12.5701662170716
129.88	197.859	200.61188815703	1.97E+02	-2.75288815702999
129.78	201.48	200.370068350354	1.97E+02	1.10993164964566
129.68	212.182	200.15215046564	1.97E+02	12.0298495343599
129.58	200.237	199.953975573604	1.97E+02	0.283024426395571
129.48	200.196	199.772244912844	1.97E+02	0.423755087155513
129.38	191.264	199.604346132256	1.97E+02	-8.34034613225589
129.28	188.646	199.448208851336	1.97E+02	-10.8022088513362
129.18	191.826	199.302186780777	1.97E+02	-7.4761867807772
129.08	203.371	199.164963106857	1.97E+02	4.20603689314336
128.98	188.579	199.035475680228	1.97E+02	-10.4564756802276
128.88	214.204	198.912858652562	1.97E+02	15.2911413474377
128.78	199.125	198.796397478045	1.97E+02	0.328602521955332
128.68	205.172	198.685494564269	1.97E+02	6.48650543573132
128.58	193.891	198.579643260876	1.97E+02	-4.68864326087552
128.48	206.431	198.478408273784	1.97E+02	7.95259172621573
128.38	212.847	198.381410962343	1.97E+02	14.4655890376571
128.28	210.874	198.288318301989	1.97E+02	12.5856816980108
128.18	202.585	198.198834570469	1.97E+02	4.38616542953113
128.08	202.591	198.112695041581	1.97E+02	4.47830495841859
127.98	201.085	198.029661150703	1.97E+02	3.0553388492975
127.88	195.199	197.94951673678	1.96E+02	-2.75051673678016
127.78	220.547	197.872065072596	1.96E+02	22.6749349274041
127.68	189.547	197.797126475203	1.96E+02	-8.25012647520288
127.58	208.425	197.724536347373	1.96E+02	10.7004636526266
127.48	215.745	197.654143543562	1.96E+02	18.0908564564375
127.38	197.175	197.5858089844	1.96E+02	-0.410808984400433
127.28	200.157	197.519404465294	1.96E+02	2.63759553470612
127.18	190.841	197.454811619836	1.96E+02	-6.61381161983593
127.08	197.431	197.391921009274	1.96E+02	0.039078990726296
126.98	200.747	197.330631316622	1.96E+02	3.41636868337787
126.88	178.063	197.270848629142	1.96E+02	-19.207848629142
126.78	195.261	197.212485796509	1.96E+02	-1.95148579650896
126.68	186.183	197.155461854572	1.96E+02	-10.9724618545724
126.58	187.428	197.099701506475	1.96E+02	-9.67170150647468
126.48	210.027	197.045134654289	1.96E+02	12.9818653457111
126.38	203.006	196.991695975394	1.96E+02	6.0143040246065
126.28	184.693	196.939324538633	1.96E+02	-12.246324538633
126.18	210.455	196.887963455976	1.96E+02	13.567036544024
126.08	206.552	196.837559565933	1.96E+02	9.7144404340666
125.98	200.969	196.788063145451	1.96E+02	4.18093685454863
125.88	186.794	196.739427647385	1.96E+02	-9.94542764738515
125.78	188.717	196.691609460991	1.96E+02	-7.97460946099048
125.68	184.54	196.644567693158	1.96E+02	-12.1045676931579
125.58	198.527	196.598263968367	1.96E+02	1.92873603163289
125.48	185.826	196.552662245557	1.96E+02	-10.7266622455565
125.38	200.27	196.507728650299	1.96E+02	3.76227134970094
125.28	197.89	196.463431320842	1.96E+02	1.42656867915758
125.18	200.117	196.419740266725	1.96E+02	3.6972597332755
125.08	197.626	196.376627238808	1.96E+02	1.24937276119238
124.98	192.89	196.334065609692	1.96E+02	-3.44406560969193
124.88	200.002	196.292030263574	1.96E+02	3.70996973642553
124.78	184.271	196.250497494714	1.96E+02	-11.9794974947136
124.68	214.851	196.20944491374	1.96E+02	18.6415550862598
124.58	202.036	196.168851361133	1.96E+02	5.86714863886712
124.48	198.029	196.128696827239	1.96E+02	1.90030317276148
124.38	201.395	196.088962378281	1.96E+02	5.3060376217187
124.28	202.355	196.049630087853	1.95E+02	6.30536991214689
124.18	193.126	196.010682973428	1.95E+02	-2.88468297342777
124.08	183.435	195.972104937484	1.95E+02	-12.5371049374837
