# Supplementary material for: Templating Iron(III) Oxides on DNA Molecules
Source: Nanomaterials (Basel). 2024 Oct 7;14(19):1609. doi: 10.3390/nano14191609 (PMC11478027; doi:10.3390/nano14191609)
Supplement: Supplementary file 1 [file nanomaterials-14-01609-s001.zip › dataset/XPS/Fig3/survey.csv]

1350.08	24608.7
1349.08	24194.5
1348.08	25365.1
1347.08	24503.5
1346.08	24801.8
1345.08	24451.1
1344.08	24143.5
1343.08	24279.1
1342.08	24019.7
1341.08	24002.9
1340.08	24459.6
1339.08	24600.6
1338.08	23870.2
1337.08	24062.6
1336.08	24257.3
1335.08	23801.7
1334.08	24217.9
1333.08	24059.7
1332.08	23723.9
1331.08	23700.9
1330.08	24235.7
1329.08	24052.1
1328.08	24054.4
1327.08	23969.5
1326.08	23693.7
1325.08	23473.3
1324.08	23539.2
1323.08	23651.3
1322.08	22684.3
1321.08	23709.1
1320.08	23398.1
1319.08	24516.9
1318.08	24212.2
1317.08	23331.5
1316.08	24270.1
1315.08	23331.9
1314.08	23498.6
1313.08	23938.9
1312.08	23195.3
1311.08	24034.5
1310.08	23321.5
1309.08	23578.2
1308.08	24180.7
1307.08	23035.4
1306.08	24072.5
1305.08	24986.3
1304.08	23650.6
1303.08	23509.1
1302.08	23456.7
1301.08	23686.7
1300.08	23742.9
1299.08	23418.3
1298.08	24006.8
1297.08	22779.6
1296.08	23122.3
1295.08	22824.8
1294.08	23521.5
1293.08	23917.1
1292.08	23168.8
1291.08	24112.1
1290.08	23514.1
1289.08	23245.6
1288.08	23616.4
1287.08	23119
1286.08	23586.1
1285.08	23702.3
1284.08	23359.8
1283.08	23030.5
1282.08	23977.4
1281.08	23709.6
1280.08	23676.1
1279.08	24054.9
1278.08	23488.7
1277.08	23686.2
1276.08	23642.9
1275.08	23981.1
1274.08	23448.5
1273.08	23146.5
1272.08	24208.3
1271.08	23963.8
1270.08	23735
1269.08	24445.5
1268.08	23494.3
1267.08	23570.9
1266.08	24389.4
1265.08	23793.9
1264.08	23850.5
1263.08	24698.3
1262.08	23614.7
1261.08	23839.3
1260.08	23447.9
1259.08	24008.6
1258.08	24229.3
1257.08	24784.4
1256.08	24639.6
1255.08	24078.4
1254.08	24097.9
1253.08	23560.4
1252.08	24362.2
1251.08	24955.5
1250.08	24221.2
1249.08	24524.1
1248.08	24614.5
1247.08	24175.7
1246.08	24698.7
1245.08	24959.2
1244.08	24957.4
1243.08	25304.8
1242.08	24535.9
1241.08	25620.9
1240.08	25117
1239.08	25758.8
1238.08	25540.7
1237.08	24683.3
1236.08	25012.4
1235.08	24886.1
1234.08	25142.9
1233.08	25290.7
1232.08	26094.8
1231.08	26106.4
1230.08	24958.1
1229.08	25839.2
1228.08	26453.9
1227.08	26320.4
1226.08	25652.7
1225.08	26149.4
1224.08	26277.3
1223.08	26173.1
1222.08	26151.1
1221.08	25474.3
1220.08	25297.5
1219.08	25500.5
1218.08	25260.7
1217.08	24874.5
1216.08	24085
1215.08	24485.5
1214.08	24341.7
1213.08	23487.2
1212.08	23620.8
1211.08	22931.5
1210.08	24088.4
1209.08	24524.5
1208.08	23877.1
1207.08	23671.3
1206.08	23557.3
1205.08	23902.7
1204.08	23975.9
1203.08	23758.2
1202.08	24046.7
1201.08	23844.4
1200.08	23926.6
1199.08	24469.9
1198.08	24201.8
1197.08	24920.8
1196.08	24982.8
1195.08	23083.3
1194.08	24044.9
1193.08	24552.3
1192.08	24384.3
1191.08	24360.6
1190.08	25078.9
1189.08	23869.2
1188.08	24077.3
1187.08	24465.3
1186.08	24637
1185.08	24527.7
1184.08	24801.3
1183.08	24258.1
1182.08	24222.4
1181.08	24743.4
1180.08	24364
1179.08	24593.8
1178.08	24498.6
1177.08	24437.8
1176.08	24658.4
1175.08	24273.6
1174.08	24357.1
1173.08	25043.5
1172.08	24593.9
1171.08	24763.3
1170.08	25369.4
1169.08	25335
1168.08	25213.7
1167.08	24936.7
1166.08	25344.3
1165.08	24757.1
1164.08	25156.3
1163.08	24735
1162.08	25200.3
1161.08	25321.7
1160.08	24925.9
1159.08	25172.9
1158.08	25558.5
1157.08	24646.5
1156.08	25870.3
1155.08	25930.5
1154.08	26167.5
1153.08	25790.5
1152.08	24781.7
1151.08	25340.4
1150.08	25545.7
1149.08	25974.3
1148.08	25712.7
1147.08	26120.5
1146.08	25023.9
1145.08	25783.5
1144.08	26312.7
1143.08	26571.3
1142.08	25700.7
1141.08	26007.7
1140.08	26484.1
1139.08	26816.1
1138.08	25701.5
1137.08	25786.9
1136.08	25779.2
1135.08	25753.3
1134.08	26035.1
1133.08	26442.1
1132.08	25476.9
1131.08	26088
1130.08	25798.9
1129.08	25961.3
1128.08	27103.1
1127.08	26203
1126.08	26200.9
1125.08	26202.1
1124.08	26944.9
1123.08	26845.1
1122.08	26851.3
1121.08	26455.5
1120.08	27559
1119.08	26850
1118.08	26396.3
1117.08	26294.9
1116.08	26449
1115.08	26370.1
1114.08	26511.9
1113.08	26819.5
1112.08	26304.1
1111.08	26569.1
1110.08	27075.6
1109.08	26786.2
1108.08	27773.7
1107.08	27514.7
1106.08	26904.7
1105.08	27217
1104.08	26924.4
1103.08	26945.5
1102.08	26551.7
1101.08	26302.9
1100.08	26809.3
1099.08	26464.4
1098.08	27418.8
1097.08	27186.8
1096.08	27712.9
1095.08	27316.7
1094.08	26725.7
1093.08	27047.9
1092.08	27268.5
1091.08	26480.7
1090.08	27052.9
1089.08	26267.9
1088.08	26912.6
1087.08	27652
1086.08	26933.1
1085.08	26998
1084.08	27090.2
1083.08	27179.1
1082.08	26576.2
1081.08	26398.2
1080.08	26062.2
1079.08	26435.1
1078.08	26307.3
1077.08	26170.6
1076.08	25044.1
1075.08	25544.7
1074.08	26253.9
1073.08	31539.8
1072.08	42870.6
1071.08	46685
1070.08	34182.3
1069.08	27087.2
1068.08	25706.5
1067.08	25512.2
1066.08	25015.5
1065.08	26021.7
1064.08	25484.3
1063.08	25879.3
1062.08	26036.4
1061.08	25464.5
1060.08	25778.8
1059.08	25880.1
1058.08	25475.6
1057.08	24956.9
1056.08	25107.2
1055.08	26531.6
1054.08	25582.7
1053.08	25688.7
1052.08	25287.9
1051.08	25878.9
1050.08	25388.7
1049.08	25453.2
1048.08	26040.5
1047.08	25948.7
1046.08	25830.4
1045.08	26209.5
1044.08	25640.3
1043.08	26341.9
1042.08	25875.8
1041.08	25479.6
1040.08	26071.5
1039.08	25950.9
1038.08	26546.3
1037.08	26244.9
1036.08	26220.3
1035.08	26314.4
1034.08	26597.5
1033.08	26935.2
1032.08	26273.2
1031.08	25477.6
1030.08	26248.5
1029.08	26816.4
1028.08	26188.3
1027.08	26600.3
1026.08	27231.8
1025.08	27037.1
1024.08	26379.9
1023.08	26415.5
1022.08	26591.6
1021.08	27652.9
1020.08	26302.5
1019.08	27154.7
1018.08	26983.3
1017.08	27010.9
1016.08	27294.9
1015.08	27840.9
1014.08	26886.8
1013.08	26799.1
1012.08	27284.1
1011.08	27101.8
1010.08	26975.3
1009.08	26927.5
1008.08	26923.9
1007.08	27004.7
1006.08	27857.7
1005.08	26861.7
1004.08	27528.9
1003.08	27515.3
1002.08	27664
1001.08	28563.8
1000.08	28584.8
999.08	27373.5
998.08	28638
997.08	27883.1
996.08	28620
995.08	27634.4
994.08	27220.7
993.08	26884.5
992.08	26995.4
991.08	26131.3
990.08	27318.3
989.08	27267.9
988.08	26689.4
987.08	26450.3
986.08	26193
985.08	26118.6
984.08	26410.5
983.08	27099.3
982.08	27526.1
981.08	27346.4
980.08	28394.2
979.08	29439.5
978.08	29799.9
977.08	30193.7
976.08	29838.2
975.08	30158.5
974.08	28794.8
973.08	28325.5
972.08	27501.2
971.08	26534
970.08	26684.8
969.08	25396.9
968.08	25058.3
967.08	24331.7
966.08	24446.8
965.08	24549.1
964.08	23216.2
963.08	23498.5
962.08	23569.2
961.08	23287.9
960.08	22848.9
959.08	22784
958.08	23256.3
957.08	23329.3
956.08	22633.4
955.08	22729.5
954.08	22972.6
953.08	23764
952.08	23218.7
951.08	23172.5
950.08	23022.7
949.08	23257
948.08	22868.3
947.08	23032.8
946.08	23194.6
945.08	22807.6
944.08	23840.3
943.08	23655.6
942.08	22532.1
941.08	23565
940.08	23771.3
939.08	23746.3
938.08	23280.7
937.08	23105.8
936.08	23786.1
935.08	23387.9
934.08	23929.9
933.08	23564.5
932.08	23395.7
931.08	23669.1
930.08	24198
929.08	23395.2
928.08	23701.2
927.08	23544.5
926.08	23906.7
925.08	23005.5
924.08	23320.5
923.08	23223.7
922.08	23270.7
921.08	23006.2
920.08	23293.7
919.08	23102.1
918.08	23249.5
917.08	23259.5
916.08	22735
915.08	23925.2
914.08	23525.9
913.08	23147.2
912.08	22760.1
911.08	23121.8
910.08	23145
909.08	22866.4
908.08	23917.7
907.08	23589.1
906.08	23077.7
905.08	22669.3
904.08	22881.5
903.08	23437.1
902.08	23069.3
901.08	22786.8
900.08	23170.9
899.08	22875.6
898.08	23341.7
897.08	23127.9
896.08	23132
895.08	23232.1
894.08	23059.6
893.08	23206.5
892.08	22971.7
891.08	23205.7
890.08	22677.7
889.08	22313.1
888.08	22840.6
887.08	21684.6
886.08	21993.6
885.08	21931.6
884.08	21611.1
883.08	21219.3
882.08	21934.5
881.08	21413.5
880.08	22182.1
879.08	21920.1
878.08	21473.1
877.08	21770.3
876.08	21577.7
875.08	21497.2
874.08	21565.9
873.08	20938.2
872.08	22081.9
871.08	21017.6
870.08	21445.1
869.08	21026.9
868.08	21285.2
867.08	21660.7
866.08	21318.3
865.08	20871.8
864.08	21323.3
863.08	21473.3
862.08	21297.7
861.08	20856.1
860.08	21195.8
859.08	22005.3
858.08	20647.9
857.08	20984.9
856.08	21517.4
855.08	21487.2
854.08	21121.8
853.08	21304.1
852.08	20825
851.08	21440.8
850.08	20662.3
849.08	22370.3
848.08	20927
847.08	20984.2
846.08	20993.5
845.08	21229.9
844.08	21561.2
843.08	21444.8
842.08	21589.6
841.08	21162.8
840.08	20968.9
839.08	20648.6
838.08	20486.4
837.08	20683.1
836.08	20680
835.08	20203.7
834.08	19953.9
833.08	19953.1
832.08	18654.3
831.08	18872.7
830.08	18459.3
829.08	18764.3
828.08	18915.9
827.08	18908.5
826.08	18203.1
825.08	18639.9
824.08	18073.2
823.08	17995.5
822.08	19019.7
821.08	18652.1
820.08	18504
819.08	18462.1
818.08	19051.1
817.08	18294.1
816.08	18707.4
815.08	18807.7
814.08	18192
813.08	18974.3
812.08	18157.2
811.08	18613.3
810.08	18589.1
809.08	19050.9
808.08	18271.9
807.08	18880.1
806.08	18581.3
805.08	18796.1
804.08	17712.8
803.08	18149.7
802.08	18450.5
801.08	18504.3
800.08	17783.5
799.08	18770.7
798.08	18359.1
797.08	18405.1
796.08	17899.3
795.08	18549.3
794.08	18821.6
793.08	19092.3
792.08	19029.7
791.08	18684.1
790.08	18743.6
789.08	19316.5
788.08	18943.4
787.08	19335.3
786.08	19132.7
785.08	19162.5
784.08	19704.4
783.08	19853.4
782.08	19286.6
781.08	18170.4
780.08	19158.1
779.08	18604.7
778.08	18118.3
777.08	18018.9
776.08	17813.9
775.08	17703.9
774.08	17991.7
773.08	17773.4
772.08	17879.5
771.08	17512.7
770.08	17666.9
769.08	17919.5
768.08	18185.1
767.08	17534.8
766.08	17746.1
765.08	17259.5
764.08	17896.3
763.08	17996.3
762.08	17275.3
761.08	17339.8
760.08	17556
759.08	17393.3
758.08	17884.7
757.08	17916.2
756.08	17029
755.08	17136.9
754.08	17345.9
753.08	17463.9
752.08	17189.5
751.08	17832.1
750.08	17097.1
749.08	17452.4
748.08	17373.2
747.08	16644.4
746.08	17473.9
745.08	17108.5
744.08	17770.1
743.08	17565.3
742.08	18113.2
741.08	17574.7
740.08	17136.7
739.08	17266.5
738.08	17140.9
737.08	17393.6
736.08	16953.6
735.08	17297.7
734.08	18329.2
733.08	17395.3
732.08	17731.4
731.08	17486.3
730.08	17633.3
729.08	17724.6
728.08	17780.9
727.08	17456.7
726.08	18631.8
725.08	18913.7
724.08	18947.9
723.08	18027.9
722.08	17540.9
721.08	16656.2
720.08	16782.3
719.08	16405.3
718.08	16111.3
717.08	15890
716.08	15706
715.08	16086.9
714.08	16714.3
713.08	17521.3
712.08	18209.8
711.08	19137.9
710.08	18770.3
709.08	15236.3
708.08	12524.9
707.08	12187.5
706.08	12075.7
705.08	12263.3
704.08	12253.5
703.08	12423.7
702.08	12178.3
701.08	12660.1
700.08	12413.3
699.08	11982.2
698.08	12473.9
697.08	12257.5
696.08	12202.7
695.08	12021.3
694.08	12122.9
693.08	12321.1
692.08	12186.5
691.08	12407.7
690.08	12652.5
689.08	12593.3
688.08	12260.1
687.08	12514.3
686.08	12600
685.08	12672.9
684.08	12798.3
683.08	12236.1
682.08	12601
681.08	12313.3
680.08	12324.9
679.08	12274.2
678.08	12537
677.08	12453.4
676.08	12650.9
675.08	12430.9
674.08	13107.3
673.08	12716.5
672.08	12369.9
671.08	12833.9
670.08	12615.9
669.08	12466.8
668.08	12123.5
667.08	13174.9
666.08	12655.3
665.08	12472.5
664.08	12556.3
663.08	13077.9
662.08	12906.1
661.08	12740.7
660.08	12523
659.08	12911.5
658.08	12204.3
657.08	12618.6
656.08	12984.9
655.08	13007.5
654.08	12950.3
653.08	13179.7
652.08	12766.5
651.08	12567.4
650.08	12846.1
649.08	12822.5
648.08	13057.1
647.08	13375.4
646.08	12558.9
645.08	12923.6
644.08	12791.9
643.08	12659.2
642.08	12674.8
641.08	13019.4
640.08	12943.9
639.08	12853.2
638.08	13049.5
637.08	12648.5
636.08	13171.4
635.08	12816.6
634.08	13463.3
633.08	12830.5
632.08	13272.3
631.08	12864.1
630.08	13277.3
629.08	13294.7
628.08	13211.9
627.08	12455.1
626.08	13096
625.08	12813.7
624.08	13423.5
623.08	13429.8
622.08	13457.6
621.08	13407.3
620.08	13370.6
619.08	12993.1
618.08	13391.1
617.08	13102.1
616.08	13545.3
615.08	13020.8
614.08	13903.6
613.08	13344.3
612.08	13522.7
611.08	13090.6
610.08	13601.6
609.08	13569.8
608.08	13036.8
607.08	13762.1
606.08	13397
605.08	13611.3
604.08	12863.2
603.08	12810.5
602.08	13322.3
601.08	13263.2
600.08	13514.3
599.08	13751.9
598.08	13217.1
597.08	13928.2
596.08	13299.6
595.08	13938.5
594.08	14201.2
593.08	13881.1
592.08	13239.9
591.08	13993.7
590.08	14179.9
589.08	13685.5
588.08	13215.1
587.08	13459.5
586.08	13664.6
585.08	13572.7
584.08	14127.2
583.08	14219
582.08	14156.7
581.08	14295.7
580.08	14218.3
579.08	14041.4
578.08	13722.8
577.08	13369.1
576.08	13640.9
575.08	13806.1
574.08	13957.1
573.08	13816.6
572.08	14168.7
571.08	14555
570.08	14099.8
569.08	13639.1
568.08	14050.5
567.08	13596.5
566.08	13843.6
565.08	14965.9
564.08	14346.2
563.08	14700.8
562.08	14001.5
561.08	14247.7
560.08	14160.1
559.08	14339.7
558.08	14454.2
557.08	15055.1
556.08	14725.1
555.08	15083.5
554.08	14675.9
553.08	14383.9
552.08	14814.4
551.08	14547.3
550.08	14287.1
549.08	13605.4
548.08	13193.8
547.08	13104.9
546.08	12397.1
545.08	12457.3
544.08	11604.3
543.08	12120.1
542.08	11957.9
541.08	10584.6
540.08	10543
539.08	10289.3
538.08	10808.6
537.08	11596.5
536.08	13172.8
535.08	13595.6
534.08	15526.6
533.08	25539.1
532.08	35847.8
531.08	40391.2
530.08	31102.3
529.08	18043.4
528.08	9944.2
527.08	7961.6
526.08	7883.67
525.08	7600.33
524.08	8198.8
523.08	8500.87
522.08	7765.73
521.08	7888.93
520.08	7446.47
519.08	7220.27
518.08	7147.2
517.08	7264.47
516.08	7201.47
515.08	7208.2
514.08	6631.87
513.08	7397
512.08	6943.93
511.08	6903.53
510.08	6472.14
509.08	6362.43
508.08	6709.07
507.08	7015.6
506.08	6846.67
505.08	6633.01
504.08	6657.41
503.08	7076.27
502.08	7204.87
501.08	7709.6
500.08	7678.33
499.08	8685.47
498.08	12597.6
497.08	18286.1
496.08	18202.7
495.08	11537.8
494.08	6559.91
493.08	5311.88
492.08	5092.72
491.08	4588.53
490.08	4281.15
489.08	4136.85
488.08	4181.88
487.08	4407.33
486.08	4462.13
485.08	4051.45
484.08	4365.95
483.08	4139.89
482.08	4184.33
481.08	4122.29
480.08	4198.08
479.08	4119.59
478.08	4280.65
477.08	4074.71
476.08	4037.82
475.08	3973.03
474.08	4109.63
473.08	4217.85
472.08	4194.52
471.08	4404.41
470.08	4270.13
469.08	4191.92
468.08	4138.49
467.08	4167.39
466.08	4474.55
465.08	4284.15
464.08	4782.21
463.08	4218.71
462.08	4231.21
461.08	4237.45
460.08	4073.15
459.08	4518.31
458.08	4251.15
457.08	4329.01
456.08	4320.77
455.08	4379.39
454.08	4744.07
453.08	4670.11
452.08	4317.39
451.08	4559.42
450.08	4519.24
449.08	4570.24
448.08	4548.75
447.08	4337.95
446.08	4352.69
445.08	4345.21
444.08	4666.31
443.08	4553.98
442.08	4667.5
441.08	4359.89
440.08	4487.17
439.08	4520.31
438.08	4738.15
437.08	4666.17
436.08	4230.35
435.08	4592.81
434.08	4490.21
433.08	4188.86
432.08	4259.65
431.08	4519.22
430.08	4526.44
429.08	4381.47
428.08	4885.79
427.08	4569.99
426.08	4602.69
425.08	4610.29
424.08	4508.07
423.08	4633.15
422.08	4640.03
421.08	4812.17
420.08	4496.31
419.08	4661.14
418.08	4605.33
417.08	4435.68
416.08	4473.69
415.08	4257.86
414.08	4377.45
413.08	4469.25
412.08	4530.64
411.08	4470.09
410.08	4375.77
409.08	4292.42
408.08	4299.69
407.08	4477.7
406.08	4416.37
405.08	4335.57
404.08	4323.98
403.08	4442.57
402.08	4847.78
401.08	6832.47
400.08	9434.6
399.08	9102
398.08	6342.52
397.08	4464.85
396.08	3791.3
395.08	3654.79
394.08	4124.87
393.08	3629.94
392.08	4022.31
391.08	4145.21
390.08	4270.87
389.08	4024.29
388.08	4131.65
387.08	3968.84
386.08	4344.87
385.08	4219.64
384.08	3936.24
383.08	3905.8
382.08	4064.09
381.08	3847.57
380.08	3910.28
379.08	3972.53
378.08	4381.75
377.08	4046.36
376.08	4105.19
375.08	4198.42
374.08	4517.99
373.08	4028.2
372.08	4029.69
371.08	4016.17
370.08	3738.64
369.08	4185.89
368.08	4438.03
367.08	4195.49
366.08	4274.3
365.08	4175.03
364.08	4155.19
363.08	4166.43
362.08	4226.51
361.08	3984.55
360.08	4150.07
359.08	4706.99
358.08	4560.31
357.08	4351.77
356.08	4450.23
355.08	4468.43
354.08	4555.96
353.08	4346.76
352.08	4334.63
351.08	4634.49
350.08	4605.49
349.08	4657.03
348.08	4272.98
347.08	4895.29
346.08	4398.45
345.08	4142.65
344.08	4235.54
343.08	4458.87
342.08	4258.88
341.08	4460.1
340.08	4688.97
339.08	4565.67
338.08	4418.85
337.08	4510.79
336.08	4597.53
335.08	4259.53
334.08	4511.53
333.08	4859.85
332.08	4529.13
331.08	4292.55
330.08	4769.59
329.08	4480.71
328.08	4403.17
327.08	4582.81
326.08	4855.73
325.08	4796.64
324.08	4622.15
323.08	4347.6
322.08	4547.66
321.08	4923.15
320.08	4807.34
319.08	4747.94
318.08	4729.75
317.08	4726.47
316.08	4730.36
315.08	4752.32
314.08	4999.64
313.08	4981.22
312.08	5328.26
311.08	5160.06
310.08	4814.81
309.08	4999.98
308.08	5036.65
307.08	5233.95
306.08	4970.98
305.08	4993.24
304.08	5056.49
303.08	4667.7
302.08	4696.92
301.08	4646.98
300.08	4499.45
299.08	4235.15
298.08	4167.41
297.08	3888.08
296.08	3715.85
295.08	3587.53
294.08	3711.84
293.08	3634.39
292.08	3690.82
291.08	3894.9
290.08	4699.25
289.08	6601.07
288.08	8121.27
287.08	10475.1
286.08	13052.3
285.08	15908
284.08	11936.9
283.08	4547.57
282.08	3284.69
281.08	2843.8
280.08	2932.63
279.08	2974.81
278.08	2912.52
277.08	2664.56
276.08	2832.41
275.08	2616.59
274.08	2817.69
273.08	2771.91
272.08	2854.69
271.08	2876.17
270.08	3219.83
269.08	3538.13
268.08	3286.48
267.08	3195.97
266.08	2641.06
265.08	2852.13
264.08	2668.27
263.08	2825.46
262.08	2789.81
261.08	2711.4
260.08	2916.62
259.08	2652.95
258.08	2644.18
257.08	2730
256.08	2746.18
255.08	2686.49
254.08	2656.36
253.08	2685.85
252.08	2975.85
251.08	3058.67
250.08	2717.31
249.08	2644.15
248.08	2772.89
247.08	2997.61
246.08	2826.17
245.08	2900.51
244.08	2787.37
243.08	2774.63
242.08	2840.54
241.08	2638.54
240.08	2834.51
239.08	2834.05
238.08	2998.45
237.08	2644.89
236.08	2779.65
235.08	3031.59
234.08	2996.72
233.08	2880.23
232.08	2816.65
231.08	2994.86
230.08	3013.97
229.08	2901.47
228.08	2806.15
227.08	3065.38
226.08	2988.55
225.08	3130.45
224.08	2906.78
223.08	3023.81
222.08	2943.14
221.08	3019.93
220.08	3027.1
219.08	2858.5
218.08	2972.96
217.08	2895.49
216.08	3167
215.08	2944.51
214.08	3046.61
213.08	2874.53
212.08	3020.47
211.08	2792.19
210.08	2800.89
209.08	2955.28
208.08	2642.2
207.08	2759.12
206.08	2951.48
205.08	2860.26
204.08	2712.13
203.08	2740.87
202.08	2473.45
201.08	2883.31
200.08	3441.99
199.08	3835.97
198.08	3904.33
197.08	3443.23
196.08	2774.55
195.08	2767.09
194.08	2616.81
193.08	2914.72
192.08	3074.09
191.08	3649.59
190.08	3564.02
189.08	3255.81
188.08	2761.1
187.08	2680.61
186.08	3047.41
185.08	2804.65
184.08	2578.05
183.08	2669.63
182.08	2637.13
181.08	2737.41
180.08	2584.13
179.08	2510.86
178.08	2653.43
177.08	2812.85
176.08	2829.91
175.08	2734.04
174.08	2949.95
173.08	2843.99
172.08	2682.48
171.08	2289.71
170.08	2521.58
169.08	2789.06
168.08	2818.07
167.08	2475.42
166.08	2459.02
165.08	2915.58
164.08	2725.02
163.08	2665.62
162.08	2529.27
161.08	2411.65
160.08	2497.84
159.08	2406.06
158.08	2565.92
157.08	2686.42
156.08	2809.43
155.08	2958.33
154.08	3409.62
153.08	3542.72
152.08	3239.18
151.08	3181.19
150.08	2813.76
149.08	2675.7
148.08	2603.49
147.08	2596.27
146.08	2550.49
145.08	2581.68
144.08	2526.54
143.08	2430.96
142.08	2606.08
141.08	2467.53
140.08	2552.87
139.08	2513.93
138.08	2300.89
137.08	2514.44
136.08	2500.04
135.08	2783.37
134.08	3250.27
133.08	3903.82
132.08	3094.86
131.08	2541.56
130.08	2425.71
129.08	2525.91
128.08	2473.36
127.08	2486.47
126.08	2426.73
125.08	2543.04
124.08	2513.11
123.08	2357.93
122.08	2498.95
121.08	2443.28
120.08	2543.56
119.08	2488.31
118.08	2711.57
117.08	2330.23
116.08	2706.8
115.08	2490.47
114.08	2367.67
113.08	2443.14
112.08	2306.59
111.08	2331.49
110.08	2171.05
109.08	2323.44
108.08	2355.53
107.08	2341.1
106.08	2347.19
105.08	2179.63
104.08	2677.29
103.08	3247.17
102.08	3589.63
101.08	3013.12
100.08	2502.52
99.08	2433.65
98.08	2463.21
97.08	2507.13
96.08	2242.57
95.08	2552.57
94.08	2555.61
93.08	2703.69
92.08	2697.01
91.08	2341.43
90.08	2237.95
89.08	2165.91
88.08	2246.33
87.08	2048.45
86.08	1995.16
85.08	1977.07
84.08	2157.9
83.08	2294.93
82.08	2188.6
81.08	2137.65
80.08	2197.84
79.08	2076.18
78.08	2036.19
77.08	1893.07
76.08	1877.89
75.08	1934.82
74.08	1972.03
73.08	1880.64
72.08	1830.13
71.08	1871.48
70.08	1896.43
69.08	1554.45
68.08	1702.35
67.08	1582.73
66.08	1983.98
65.08	2193.83
64.08	2785.04
63.08	4142.03
62.08	3311.09
61.08	2022.36
60.08	1880.99
59.08	1863.45
58.08	2063.02
57.08	2629.46
56.08	3358.77
55.08	2896.35
54.08	1752.89
53.08	1113.29
52.08	1153.11
51.08	1157.89
50.08	1011.93
49.08	1068.56
48.08	937.493
47.08	753.407
46.08	839.247
45.08	837.78
44.08	750.86
43.08	1013.49
42.08	868.84
41.08	791.393
40.08	757.48
39.08	869.713
38.08	739.773
37.08	723.44
36.08	767.2
35.08	738.033
34.08	613.115
33.08	830.653
32.08	856.22
31.08	1458.05
30.08	2044.07
29.08	1375.63
28.08	973.727
27.08	1117.41
26.08	1289.53
25.08	1227.44
24.08	1331.49
23.08	1400.62
22.08	1253.25
21.08	973.54
20.08	692.833
19.08	668.867
18.08	658.852
17.08	490.257
16.08	490.517
15.08	619.861
14.08	541.955
13.08	517.859
12.08	537.151
11.08	582.77
10.08	544.465
9.08	709.927
8.08	575.079
7.08	523.027
6.08	654.373
5.08	647.109
4.08	560.489
3.08	417.171
2.08	166.541
1.08	96.1053
0.08	14.0969
-0.92	9.2838
-1.92	3.85287
-2.92	5.94598
-3.92	6.72173
-4.92	0
-5.92	0
-6.92	0
-7.92	10.4546
-8.92	16.506
-9.92	6.6133
