# Supplementary material for: Templating Iron(III) Oxides on DNA Molecules
Source: Nanomaterials (Basel). 2024 Oct 7;14(19):1609. doi: 10.3390/nano14191609 (PMC11478027; doi:10.3390/nano14191609)
Supplement: Supplementary file 1 [file nanomaterials-14-01609-s001.zip › dataset/XPS/Fig4/fe2o3-DNA.txt]

740.08	1341.25	1341.25	1414.75	1414.75	1492.47	1492.47	1457.74	1457.74	1462.05	1462.05
739.98	1415.11	1415.11	1410.83	1410.83	1425.46	1425.46	1529.7	1529.7	1495.51	1495.51
739.88	1369.09	1369.09	1374.79	1374.79	1410.14	1410.14	1473.79	1473.79	1520.65	1520.65
739.78	1416.35	1416.35	1424.26	1424.26	1503.18	1503.18	1527.44	1527.44	1498.97	1498.97
739.68	1420.5	1406.94636363636	1430.93	1428.21393939394	1462.02	1466.49848484848	1477.45	1518.59567099567	1491.9	1513.08606060606
739.58	1408.43	1404.250995671	1384.72	1427.65125541126	1485.05	1490.79722943723	1557.08	1503.59541125541	1542.66	1510.9583982684
739.48	1372.45	1413.77073593074	1502.56	1435.17090909091	1470.5	1493.36043290043	1502.76	1503.39445887446	1484.75	1502.81069264069
739.38	1424.96	1412.61835497835	1440.7	1440.62480519481	1528.54	1485.49935064935	1478.04	1487.52025974026	1509.54	1496.71822510823
739.28	1421.8	1404.41480519481	1362.89	1421.17696969697	1486.74	1494.08177489177	1453.3	1488.80632034632	1491.69	1491.9129004329
739.18	1414.33	1395.97593073593	1464.43	1430.01696969697	1450.41	1481.8754978355	1501.8	1478.33064935065	1467.79	1479.32753246753
739.08	1386.9	1397.10688311688	1439.49	1418.88852813853	1488.86	1467.35112554113	1477.82	1484.33233766234	1487.18	1497.82822510823
738.98	1347.39	1385.66138528139	1349.74	1434.00658008658	1473.95	1450.88272727273	1514.68	1495.48922077922	1508.81	1497.74251082251
738.88	1388.27	1377.93926406926	1522.31	1437.17151515152	1408.89	1443.87792207792	1474.41	1487.18441558442	1497.6	1508.69402597403
738.78	1420.93	1385.23606060606	1404.39	1422.73515151515	1436.47	1429.86515151515	1480.48	1468.36662337662	1562.22	1518.67558441558
738.68	1373.43	1395.22329004329	1425.34	1416.54173160173	1445.68	1432.57432900433	1487.74	1473.89428571429	1470.9	1518.44242424242
738.58	1383.41	1401.86151515152	1380.04	1410.77800865801	1420.5	1440.21891774892	1417.77	1474.03787878788	1531.7	1510.29034632035
738.48	1431.27	1401.03277056277	1403.95	1385.64056277056	1436.65	1453.65359307359	1485.75	1483.60225108225	1510.39	1503.21025974026
738.38	1391.99	1399.44337662338	1376.04	1384.8325974026	1522.94	1468.45225108225	1544.26	1486.50147186147	1494.2	1491.30978354978
738.28	1398.03	1415.620995671	1394.71	1383.51653679654	1443.49	1481.189004329	1478.56	1494.91857142857	1486.55	1510.83731601732
738.18	1412.47	1403.84965367965	1392.61	1388.61779220779	1483.91	1489.64043290043	1486.3	1508.84705627706	1513.16	1518.35545454545
738.08	1394.23	1376.81588744589	1369.04	1402.59069264069	1518.59	1485.41662337662	1483.56	1487.82199134199	1534.11	1544.95251082251
737.98	1408.82	1373.36796536797	1437.15	1422.20982683983	1465.45	1474.45233766234	1503.29	1465.20311688312	1595.86	1558.89528138528
737.88	1302.85	1376.76896103896	1421.8	1425.6158008658	1460.93	1467.96683982684	1476.88	1469.59844155844	1558.71	1564.50311688312
737.78	1346.96	1371.50796536797	1472.85	1427.91852813853	1460.9	1460.76073593074	1412.41	1468.359004329	1569.81	1550.12367965368
737.68	1437.51	1379.34463203463	1420.35	1438.12441558442	1457.5	1462.17506493507	1463.61	1471.72207792208	1498.03	1529.45108225108
737.58	1409.44	1378.83138528139	1392.08	1430.33917748918	1439.85	1464.00229437229	1519.36	1470.9919047619	1509.76	1495.72670995671
737.48	1344.41	1391.8574025974	1437.71	1435.88359307359	1514.49	1469.05337662338	1479.79	1476.01718614719	1469.84	1477.06554112554
737.38	1391.57	1381.61930735931	1472.13	1427.97238095238	1474.3	1470.71112554113	1480.27	1486.75212121212	1476.3	1462.62593073593
737.28	1342.85	1361.13337662338	1419.1	1443.91393939394	1437.05	1474.77926406926	1458.38	1479.08822510823	1442.13	1468.6012987013
737.18	1387.04	1360.45528138528	1452.68	1447.24229437229	1501.15	1488.46277056277	1482.18	1483.91168831169	1482.14	1482.30147186147
737.08	1352.66	1344.15168831169	1411.49	1436.05090909091	1478.3	1490.85562770563	1514.05	1507.83142857143	1496.49	1496.05744588745
736.98	1328.55	1334.32038961039	1472.54	1422.88233766234	1512.09	1503.41593073593	1506.86	1517.8025974026	1529.66	1511.36991341991
736.88	1341.96	1345.59948051948	1405.65	1421.49619047619	1534.51	1504.56865800866	1558.97	1533.57233766234	1541.65	1521.67645021645
736.78	1296.35	1358.13857142857	1412.5	1438.56571428571	1480.01	1490.65632034632	1538.59	1522.45510822511	1495.64	1542.63974025974
736.68	1431.22	1381.97277056277	1422.39	1448.37510822511	1475.9	1490.06177489178	1490.15	1522.93831168831	1545.18	1537.80913419913
736.58	1425.34	1405.43948051948	1472.75	1442.21683982684	1462.01	1472.3529004329	1535.2	1526.30952380952	1530.31	1519.71939393939
736.48	1420.55	1421.41372294372	1525.53	1448.86593073593	1479.72	1462.82346320346	1474.26	1513.77683982684	1587.19	1518.120995671
736.38	1409.77	1430.21151515152	1391.49	1456.71913419913	1496.15	1478.57043290043	1575.86	1511.75848484848	1427.01	1516.10722943723
736.28	1421.24	1414.75458874459	1424.81	1466.32004329004	1446.14	1494.01264069264	1512.56	1511.24939393939	1491.66	1502.18294372294
736.18	1417.05	1415.34484848485	1475.55	1465.04476190476	1514	1507.32753246753	1471.35	1514.71554112554	1557.52	1510.99662337662
736.08	1410.2	1415.88199134199	1521.05	1477.77982683983	1561.09	1531.43164502165	1514.41	1522.12852813853	1498.09	1512.00705627706
735.98	1412.57	1409.93562770563	1497.31	1500.53532467532	1534.36	1543.33826839827	1526.51	1509.98047619048	1516.83	1525.56735930736
735.88	1417.5	1413.62082251082	1461.49	1477.67826839827	1538.11	1552.81952380952	1562.89	1528.57277056277	1557.4	1512.86532467532
735.78	1401.47	1401.1138961039	1488.68	1451.94883116883	1583.86	1542.84484848485	1506.67	1537.23164502165	1476.07	1503.92952380952
735.68	1389.01	1398.890995671	1417.2	1438.50121212121	1494.61	1522.83251082251	1512.45	1531.81073593074	1493.05	1524.81047619048
735.58	1428.71	1404.1112987013	1378.41	1433.08658008658	1520.99	1523.54134199134	1563.46	1535.84666666667	1533.91	1529.82428571429
735.48	1343.24	1396.4712987013	1464.47	1427.60722943723	1510.68	1506.43943722944	1508.24	1509.32415584416	1554.33	1533.25372294372
735.38	1437.19	1393.3983982684	1468.81	1432.4203030303	1485.09	1502.52536796537	1513.76	1497.68826839827	1590.93	1554.96112554113
735.28	1408.99	1385.47437229437	1420.95	1450.22060606061	1545.8	1511.65904761905	1509.93	1486.64874458874	1514.47	1557.19978354978
735.18	1338.11	1376.71428571429	1435.53	1459.68861471861	1463.25	1508.18956709957	1397.16	1493.17614718615	1544.55	1560.50398268398
735.08	1387.31	1380.57774891775	1491.04	1461.16337662338	1543.15	1494.33155844156	1533.71	1518.94268398268	1578.18	1551.01
734.98	1375.39	1389.42792207792	1465.72	1472.20268398268	1487.61	1490.02935064935	1561.78	1531.37025974026	1544.94	1543.27216450216
734.88	1406.27	1411.07437229437	1475.76	1474.39922077922	1478.68	1495.77523809524	1594.65	1552.98844155844	1565.44	1549.00432900433
734.78	1433.74	1432.33186147186	1496.14	1487.7296969697	1456.61	1514.50744588745	1543.77	1563.15506493507	1496.13	1540.8532034632
734.68	1487.95	1426.86493506494	1468.44	1478.15748917749	1553.14	1499.82883116883	1505.09	1535.68458874459	1540.77	1524.51411255411
734.58	1405.8	1436.16112554113	1454.64	1486.13796536797	1563.04	1517.94922077922	1545.12	1506.60164502164	1541.02	1521.19367965368
734.48	1412.66	1437.68060606061	1546.01	1474.64774891775	1493.69	1521.7629004329	1478.11	1499.0312987013	1513.9	1518.29588744589
734.38	1408.36	1436.62891774892	1421.91	1472.61545454545	1455.71	1517.57406926407	1493.99	1500.94545454545	1489.33	1512.02887445887
734.28	1490.27	1430.69376623377	1499.51	1471.76432900433	1569.46	1498.24402597403	1488.94	1514.46	1532.43	1505.81926406926
734.18	1444.39	1449.87121212121	1427.8	1470.88051948052	1481.74	1498.75017316017	1575.02	1533.96151515152	1516	1521.42588744589
734.08	1434.29	1450.22363636364	1504.71	1459.77935064935	1499	1512.49848484848	1523.18	1546.4758008658	1494.43	1545.9341991342
733.98	1426.21	1437.06303030303	1466.52	1485.97225108225	1505.95	1514.4225974026	1586.18	1564.2429004329	1590.07	1560.45363636364
733.88	1472.21	1438.37077922078	1495.95	1508.05142857143	1532.9	1504.73380952381	1572.16	1563.97125541126	1602.9	1561.74008658009
733.78	1411.41	1443.16852813853	1494.45	1521.59748917749	1521.97	1530.47043290043	1505.64	1552.50757575758	1562.64	1560.49060606061
733.68	1427.69	1453.48852813853	1573.71	1509.52060606061	1509.58	1535.24372294372	1603.52	1546.76917748918	1523.9	1549.54233766234
733.58	1513.71	1450.22545454545	1544.45	1519.52883116883	1543.97	1533.01727272727	1498.06	1525.6412987013	1532.61	1545.76108225108
733.48	1407.77	1433.03506493506	1427.32	1496.03090909091	1575.77	1534.4958008658	1530.24	1524.75086580087	1536.66	1552.45038961039
733.38	1457.59	1430.75385281385	1473.22	1472.37272727273	1496.6	1527.73406926407	1507.05	1523.2916017316	1569.21	1575.53337662338
733.28	1381.27	1423.84571428571	1515.01	1459.29658008658	1513.31	1513.85848484849	1515.04	1516.22558441558	1638.05	1578.35588744589
733.18	1395.76	1412.4158008658	1393.46	1460.0058008658	1539.16	1529.46138528139	1551.97	1523.05597402597	1559.4	1564.73891774892
733.08	1448.14	1419.2703030303	1478.99	1468.86987012987	1488.11	1534.69112554113	1512.27	1527.53822510822	1567.09	1548.27458874459
732.98	1437.77	1412.02086580087	1505.74	1451.39614718615	1545.31	1541.79584415584	1544.5	1551.50484848485	1481.73	1547.41878787879
732.88	1399.39	1416.05515151515	1432.84	1455.30415584416	1645.48	1536.61255411255	1519.34	1553.63151515152	1534.99	1555.97281385281
732.78	1395.3	1408.61670995671	1448.43	1474.58956709957	1470.96	1535.31471861472	1593.35	1541.34991341991	1592.02	1571.89203463203
732.68	1401.07	1400.29467532468	1447.8	1470.14597402597	1499.7	1537.80606060606	1580.16	1541.02623376623	1655.42	1599.099004329
732.58	1410.14	1416.30108225108	1532.4	1480.7154978355	1541.93	1536.86792207792	1466.05	1524.37242424242	1597.2	1606.42497835498
732.48	1420.77	1416.05636363636	1484.72	1494.91277056277	1565.94	1544.2441991342	1487.49	1504.68471861472	1551.83	1589.20848484848
732.38	1432.35	1424.10186147186	1480.88	1482.38077922078	1562.16	1569.29675324675	1530.74	1480.45813852814	1623.81	1574.69748917749
732.28	1449.8	1419.04471861472	1491.43	1483.699004329	1592.61	1568.66372294372	1477.24	1499.2470995671	1497.64	1566.16333333333
732.18	1351.71	1412.86108225108	1442.13	1457.28077922078	1555.97	1559.96675324675	1494.15	1537.09103896104	1576.19	1561.18744588745
732.08	1450.75	1408.84220779221	1428.52	1446.88952380952	1510.14	1536.86229437229	1550.66	1545.18077922078	1594.04	1544.41212121212
731.98	1375.63	1397.88519480519	1500.58	1437.06943722944	1537.49	1514.08090909091	1630.58	1555.15787878788	1549.68	1544.42718614719
731.88	1411.7	1391.68077922078	1370.32	1427.11151515152	1503.19	1489.28350649351	1563.45	1573.53056277056	1493.26	1558.86666666667
731.78	1407.74	1421.44696969697	1438.01	1431.89385281385	1451.05	1485.15411255411	1514.81	1574.86883116883	1531.8	1544.88489177489
731.68	1378.65	1396.93554112554	1440.53	1423.6316017316	1484.11	1490.65692640693	1584.52	1570.07510822511	1634.35	1551.75948051948
731.58	1426.69	1408.92385281385	1427.76	1435.37558441558	1486.74	1484.5780952381	1580.63	1563.20173160173	1540.1	1556.7238961039
731.48	1472.02	1411.1419047619	1458.16	1465.45913419913	1522.56	1489.17134199134	1566.95	1571.3038961039	1547.09	1587.95640692641
731.38	1295.46	1419.79506493506	1437.86	1464.83822510823	1503.95	1501.83207792208	1575.05	1565.05285714286	1608.38	1608.60748917749
731.28	1481.05	1409.71073593074	1539.71	1470.89385281385	1463.47	1507.17203463203	1540.65	1540.2758008658	1579.26	1603.10476190476
731.18	1413.55	1397.46939393939	1456.31	1470.93402597403	1506.25	1501.93649350649	1526.51	1529.58753246753	1714.26	1622.389004329
731.08	1392.96	1386.56329004329	1439.38	1474.63077922078	1529.55	1491.22541125541	1500.63	1516.5045021645	1614.07	1624.91796536797
730.98	1330.22	1385.95216450216	1473.35	1469.47346320346	1500.06	1487.75662337662	1512.89	1513.95034632035	1540.91	1615.51991341991
730.88	1400.22	1356.16341991342	1462.86	1457.93805194805	1448.57	1489.38411255411	1535.66	1518.94952380952	1637.13	1622.82974025974
730.78	1353.95	1368.91329004329	1497.9	1460.07380952381	1479.77	1479.94722943723	1506.26	1527.34688311688	1612.79	1597.96372294372
730.68	1361.95	1391.32346320346	1431.66	1465.10108225108	1499	1493.54943722944	1550.51	1524.67705627706	1604.76	1588.49662337662
730.58	1413.79	1398.26112554113	1467.55	1465.55168831169	1523.65	1525.99437229437	1522.66	1533.20826839827	1611.84	1562.82683982684
730.48	1438.41	1397.1158008658	1454.44	1479.87090909091	1529.9	1552.29692640693	1528.09	1524.05692640693	1473.91	1528.53194805195
730.38	1418.68	1418.97935064935	1525.2	1510.74692640693	1606.34	1573.980995671	1497.01	1523.42199134199	1489.36	1514.5587012987
730.28	1350.3	1422.53692640693	1509.11	1520.00125541126	1578.34	1565.59471861472	1569.19	1510.53181818182	1510.81	1520.31445887446
730.18	1444.76	1414.59303030303	1545.74	1494.40329004329	1532.62	1534.52952380952	1463.57	1512.04939393939	1572.84	1543.56774891775
730.08	1459.09	1404.28653679654	1531.01	1477.20077922078	1546.32	1509.23017316017	1531.4	1518.07506493506	1574.33	1583.66121212121
729.98	1383.49	1418.94779220779	1360.75	1461.05567099567	1418.25	1494.41043290043	1506.88	1534.39619047619	1620.25	1600.37268398268
729.88	1392.9	1418.93662337662	1414.85	1466.66606060606	1459.7	1489.34917748918	1556.84	1534.38800865801	1606.41	1604.78220779221
729.78	1400.49	1402.25138528139	1526.74	1484.67779220779	1547.46	1494.19800865801	1564.95	1550.53268398268	1589.6	1597.83134199134
729.68	1460.39	1396.94272727273	1536.43	1501.19965367965	1545.55	1504.83151515152	1560.68	1545.58935064935	1581.5	1583.24220779221
729.58	1351.36	1397.5261038961	1537.71	1512.51748917749	1472.26	1515.23645021645	1510.41	1549.75415584416	1572.36	1567.34532467532
729.48	1399.56	1394.6896969697	1509.9	1494.29865800866	1511.29	1504.88844155844	1550.6	1541.37805194805	1561.36	1554.70571428571
729.38	1386.99	1398.34103896104	1411.35	1472.44935064935	1513.11	1506.24242424242	1552.02	1548.59207792208	1534.11	1555.96956709957
729.28	1386.71	1393.98528138528	1432.19	1460.97272727273	1479.58	1521.55095238095	1570.18	1572.41619047619	1569.93	1563.6383982684
729.18	1424.38	1393.23852813853	1509.69	1474.83515151515	1554.38	1537.54103896104	1563.13	1586.18727272727	1556.91	1574.54077922078
729.08	1409.8	1382.11865800866	1510.7	1500.77346320346	1595.19	1551.33532467532	1619.11	1587.43108225108	1616.9	1585.90484848485
728.98	1347.64	1388.87212121212	1497.79	1515.48922077922	1540.53	1559.17441558442	1613.7	1582.80060606061	1600.51	1606.61484848485
728.88	1347.72	1387.59961038961	1561.24	1514.59766233766	1539.84	1570.71822510823	1533.93	1570.59995670996	1595.3	1606.27316017316
728.78	1425.99	1392.28238095238	1498.16	1509.12333333333	1593.54	1558.1419047619	1569.76	1577.95913419913	1602.45	1598.30489177489
728.68	1439.6	1404.22168831169	1458.36	1512.80974025974	1542.68	1560.6116017316	1551.54	1564.93614718615	1624.81	1585.46147186147
728.58	1390.16	1421.04722943723	1538.66	1523.11428571429	1586.61	1575.14822510823	1578.09	1565.66406926407	1546.95	1586.20939393939
728.48	1436.44	1423.07112554113	1543.65	1521.64822510822	1549.24	1587.0167965368	1631.37	1575.16744588745	1568.84	1585.9145021645
728.38	1416.24	1434.92735930736	1539.11	1532.35051948052	1613.46	1578.90484848485	1518.26	1579.14874458874	1613.25	1599.46424242424
728.28	1443.05	1453.21987012987	1545.48	1540.70748917749	1589.33	1582.93021645022	1586.54	1587.78116883117	1625.19	1617.09277056277
728.18	1461	1461.8145021645	1502.1	1528.34991341991	1583.08	1567.83779220779	1597.51	1596.04896103896	1628.63	1645.2867965368
728.08	1528.82	1465.79376623377	1530.55	1532.35367965368	1518.69	1557.37359307359	1624.02	1604.64787878788	1683.33	1657.57913419913
727.98	1447.13	1476.31965367965	1553.36	1534.03471861472	1569.65	1555.07069264069	1614.4	1622.2967965368	1652.06	1651.70268398268
727.88	1426.32	1476.36541125541	1526.75	1531.0254978355	1531.78	1553.78787878788	1626.32	1605.47333333333	1661.86	1661.7670995671
727.78	1502.74	1475.66199134199	1569.56	1557.80012987013	1572.43	1557.18428571429	1598.93	1599.41220779221	1656.14	1671.49264069264
727.68	1487.95	1460.66489177489	1535.49	1578.9180952381	1613.74	1563.59865800866	1584.29	1602.79692640693	1647.32	1680.78688311688
727.58	1467.01	1468.86532467532	1570.83	1586.82779220779	1530.41	1583.93333333333	1580.32	1614.50354978355	1743.4	1694.27445887446
727.48	1464.17	1479.7416017316	1675.74	1595.97277056277	1595.24	1619.33437229437	1662.13	1641.14051948052	1704.72	1707.19294372294
727.38	1429.84	1467.72238095238	1585.74	1580.96064935065	1627.36	1636.96718614719	1680.86	1668.14692640693	1711.79	1709.70181818182
727.28	1506.83	1469.74437229437	1530.85	1573.49636363636	1732.96	1657.1980952381	1675.49	1682.37043290043	1692.66	1715.16653679654
727.18	1509.77	1465.19264069264	1560.51	1549.89181818182	1677.43	1694.1516017316	1706.19	1670.96848484849	1719.65	1709.28783549784
727.08	1429.26	1480.58060606061	1523.82	1553.0738961039	1639.26	1672.91281385281	1634.11	1636.64735930736	1686.59	1701.51428571429
726.98	1482.31	1488.81961038961	1595.45	1589.46017316017	1677.35	1644.87281385281	1605.44	1612.80034632035	1736.56	1699.36779220779
726.88	1477.06	1497.33056277056	1600.26	1624.80887445887	1669.34	1629.82090909091	1571.95	1606.50982683983	1683.24	1689.89346320346
726.78	1576.65	1519.85138528139	1711.44	1654.45	1531.83	1639.55194805195	1602.19	1619.46961038961	1638.05	1675.33662337662
726.68	1504.74	1536.03593073593	1650.02	1653.95285714286	1659.52	1650.87051948052	1661.1	1646.71082251082	1707.29	1655.42251082251
726.58	1570.76	1540.1903030303	1643.06	1633.33155844156	1721.13	1658.41640692641	1701.54	1674.96173160173	1641.71	1663.42701298701
726.48	1540.81	1554.97519480519	1625.64	1611.05506493506	1673.25	1671.28458874459	1709.02	1684.85134199134	1669.01	1696.19757575758
726.38	1519.02	1567.87783549784	1520.75	1587.86943722944	1670.94	1681.77528138528	1664.88	1687.649004329	1683.29	1726.07
726.28	1600.79	1578.1025974026	1612.75	1597.19025974026	1668.24	1673.27666666667	1687.72	1686.10974025974	1839.61	1755.75705627706
726.18	1621.1	1574.27069264069	1621.89	1621.53852813853	1658.66	1678.06822510823	1657.05	1703.85112554113	1776.85	1778.90090909091
726.08	1591.55	1580.14753246753	1662.57	1653.34432900433	1677.15	1699.23346320346	1744.79	1717.12813852814	1761.41	1773.13285714286
725.98	1514.75	1585.85792207792	1693.74	1704.83935064935	1756.79	1707.48601731602	1753.64	1740.10848484849	1787.81	1769.57805194805
725.88	1582.43	1572.39207792208	1724.23	1706.12164502165	1724.01	1717.3512987013	1793.16	1765.50597402597	1702.44	1746.21103896104
725.78	1591.96	1572.43467532468	1702.02	1698.90714285714	1713.22	1714.9838961039	1721.54	1779.55411255411	1736.21	1743.06017316017
725.68	1598.36	1578.85978354978	1730.27	1681.08008658009	1685.76	1719.05705627706	1797.05	1777.00303030303	1799.28	1753.98614718615
725.58	1553.81	1580.31848484848	1595.19	1672.09142857143	1726.36	1714.75484848485	1816.11	1786.98376623377	1731.47	1748.17476190476
725.48	1578.18	1557.47593073593	1641.84	1647.92437229437	1709.51	1729.17121212121	1758.96	1788.87090909091	1748.47	1761.37813852814
725.38	1545.85	1548.35441558442	1665.95	1634.81662337662	1784.31	1743.33095238095	1801.9	1810.40987012987	1807.56	1775.18458874459
725.28	1530.85	1544.35251082251	1676.39	1639.17186147186	1731.31	1754.5203030303	1821	1801.09354978355	1722.5	1785.74480519481
725.18	1538.34	1556.30952380952	1588	1662.16887445887	1760.81	1744.91666666667	1788.94	1796.67316017316	1834.24	1812.57852813853
725.08	1588.08	1564.02164502164	1667.18	1653.52658008658	1747.46	1748.5145021645	1834.11	1805.23051948052	1855.88	1814.31385281385
724.98	1580.75	1591.42658008658	1704.72	1665.77722943723	1736.01	1749.98813852814	1747.91	1788.89216450216	1799.3	1810.1112987013
724.88	1615.4	1604.64696969697	1661.26	1677.1945021645	1723.03	1757.99142857143	1789.51	1775.63298701299	1809.2	1800.16463203463
724.78	1604.49	1614.93025974026	1642.11	1673.91047619048	1798.1	1739.22636363636	1803.56	1779.77904761905	1755.29	1779.20095238095
724.68	1643.11	1612.11268398268	1724.21	1654.16896103896	1761.66	1736.18748917749	1740.11	1783.13454545455	1785.71	1782.70701298701
724.58	1579.79	1612.42337662338	1624.64	1643.25800865801	1705.35	1752.65722943723	1794.82	1795.8761038961	1765.96	1813.16476190476
724.48	1626.69	1619.22991341991	1588.01	1643.93783549784	1687.1	1751.08891774892	1834.07	1799.87458874459	1862.14	1826.36277056277
724.38	1597.06	1616.80822510823	1671.25	1645.9887012987	1800.94	1738.33614718615	1801.61	1810.19307359307	1870.01	1842.76324675325
724.28	1622.75	1604.66285714286	1666.39	1662.42935064935	1803.84	1746.07770562771	1789.12	1809.43008658009	1870.39	1853.10238095238
724.18	1633.61	1588.29376623377	1672.86	1686.50086580087	1679.4	1740.15718614719	1811.86	1786.66194805195	1783.34	1844.26212121212
724.08	1536.24	1567.87614718615	1698.93	1689.15476190476	1711.09	1722.67497835498	1777.26	1762.65181818182	1831.16	1813.73398268398
723.98	1540.61	1565.89541125541	1721.91	1661.70796536797	1717.82	1679.39186147186	1705.79	1739.15281385281	1828.89	1785.52311688312
723.88	1526.47	1552.9245021645	1605.32	1649.79692640693	1641.9	1661.72346320346	1715.01	1710.99354978355	1734.95	1767.21216450216
723.78	1590.97	1550.94004329004	1607.94	1639.4083982684	1663.8	1659.24848484848	1692.85	1679.17948051948	1743.21	1753.65454545455
723.68	1578.96	1552.81056277056	1596.04	1609.68311688312	1615.59	1644.56467532468	1652.71	1654.72545454545	1724.51	1732.22264069264
723.58	1504.99	1535.38203463203	1652.22	1583.96424242424	1662.4	1637.72012987013	1643.59	1651.32649350649	1743.45	1715.49181818182
723.48	1514.14	1491.52645021645	1594.45	1589.12155844156	1631.74	1627.80584415584	1621.25	1637.58904761905	1704.64	1718.64367965368
723.38	1451.01	1451.47744588745	1505.09	1574.12965367965	1625.86	1618.62311688312	1619.07	1628.90151515152	1711.35	1704.59943722944
723.28	1421.27	1427.93597402597	1555.7	1551.54532467533	1599.56	1611.9032034632	1655.99	1599.59917748918	1673.11	1694.75645021645
723.18	1366.73	1427.15597402597	1589.24	1523.01125541126	1558.43	1575.92519480519	1564.12	1558.98922077922	1704.43	1678.34203463204
723.08	1465.55	1425.97844155844	1497.47	1517.86311688312	1611.32	1567.71627705628	1532.19	1537.7303030303	1641.26	1658.65134199134
722.98	1430.49	1425.20510822511	1487.8	1525.41948051948	1541.11	1558.01151515152	1445.68	1513.65666666667	1646.97	1624.48939393939
722.88	1443.15	1411.19437229437	1500.07	1513.76783549784	1494.15	1547.07437229437	1505.49	1508.07281385281	1591.34	1583.18424242424
722.78	1382.29	1381.01632034632	1531.91	1494.59956709957	1602.86	1536.12463203463	1576.31	1516.65606060606	1540.29	1552.10991341991
722.68	1318.95	1343.75653679654	1528.29	1497.68467532468	1518.61	1528.6332034632	1509.5	1515.61428571429	1509.55	1534.82536796537
722.58	1302.38	1323.30324675325	1455.68	1481.83519480519	1501.04	1533.78372294372	1546.11	1533.30480519481	1506.55	1521.86714285714
722.48	1293.64	1299.17025974026	1421.52	1459.6896969697	1517.34	1521.16	1478.09	1527.15432900433	1570.74	1527.00277056277
722.38	1343	1302.42411255411	1473.77	1430.36294372294	1530.05	1478.20731601732	1497.21	1513.6054978355	1521.43	1541.16601731602
722.28	1293.79	1306.90233766234	1404.33	1412.81432900433	1461.95	1460.10012987013	1568.97	1495.79060606061	1536.21	1541.21303030303
722.18	1276.21	1297.78536796537	1405.25	1401.98727272727	1400.2	1429.78822510823	1471.78	1467.31220779221	1537.01	1515.0929004329
722.08	1327.46	1289.95935064935	1374.41	1394.33367965368	1367.69	1391.17147186147	1423.44	1447.22441558442	1518.84	1490.36861471861
721.98	1270.71	1283.58835497835	1389.45	1377.67554112554	1408.82	1371.75138528139	1375.72	1414.71073593074	1441.93	1484.6783982684
721.88	1258.32	1284.00636363636	1368.64	1382.23238095238	1360.42	1376.89038961039	1415.85	1391.21441558442	1421.13	1466.59480519481
721.78	1303.22	1284.03341991342	1393.39	1368.77337662338	1357.81	1377.7116017316	1407.96	1404.07203463203	1499.5	1453.21493506494
721.68	1299.34	1287.23090909091	1349.86	1356.44069264069	1412.31	1378.44965367965	1403.79	1415.420995671	1468.71	1422.11069264069
721.58	1275.89	1301.75718614719	1362.65	1340.7396969697	1392.13	1383.19891774892	1437.05	1434.52857142857	1400.68	1425.47575757576
721.48	1315.84	1318.08471861472	1296.84	1333.26380952381	1352.99	1395.88930735931	1453.36	1437.65619047619	1394.39	1416.11467532468
721.38	1329.29	1307.52458874459	1335.31	1337.95805194805	1405.2	1398.44233766234	1431.21	1443.21432900433	1342.81	1400.99064935065
721.28	1309.44	1307.26558441558	1350.85	1355.12246753247	1423.76	1387.59277056277	1466.47	1451.27705627706	1507.24	1411.19212121212
721.18	1320.14	1299.98411255411	1377.19	1365.38463203463	1385.41	1387.74233766234	1423.14	1444.79567099567	1406.16	1436.86463203463
721.08	1232.45	1282.08727272727	1409.23	1385.90835497836	1374.99	1394.67606060606	1446.59	1436.94303030303	1437.74	1459.15735930736
720.98	1308.46	1278.02536796537	1376.67	1389.60554112554	1363.97	1379.54831168831	1457.87	1442.85454545455	1473.93	1470.61212121212
720.88	1267.9	1287.63943722944	1365.81	1386.28753246753	1403.76	1384.98445887446	1407.57	1436.45424242424	1487.66	1464.1245021645
720.78	1290.71	1301.91272727273	1396.35	1374.16329004329	1412.41	1401.81844155844	1431.99	1433.74502164502	1469.71	1464.26536796537
720.68	1336.21	1317.64904761905	1365.12	1357.47337662338	1367.99	1412.39688311688	1459.11	1417.09813852814	1437.16	1448.6661038961
720.58	1330.54	1313.61891774892	1344.14	1350.51463203463	1454.35	1406.81069264069	1385.35	1401.95138528139	1447.79	1430.61432900433
720.48	1309.79	1307.0641991342	1334.47	1346.01190476191	1411.85	1404.13194805195	1386.83	1392.87277056277	1378.1	1423.05216450216
720.38	1277.21	1294.05874458874	1334.55	1341.34939393939	1382.06	1400.89216450216	1369.55	1385.19402597403	1440.35	1420.57445887446
720.28	1278.8	1272.54878787879	1363.16	1351.89164502165	1363.39	1395.0532034632	1383.87	1374.00497835498	1431.79	1434.00614718615
720.18	1250.71	1263.94168831169	1376.85	1379.26194805195	1429.8	1384.5438961039	1394.79	1387.24922077922	1446.85	1438.71662337662
720.08	1290.65	1274.02238095238	1380.95	1399.24891774892	1378.41	1392.12722943723	1415.53	1407.60861471861	1429.64	1440.02329004329
719.98	1264.36	1295.84337662338	1419	1405.70783549784	1384.25	1403.66744588745	1382.86	1431.62562770563	1463.06	1421.69515151515
719.88	1318.26	1313.28528138528	1451.09	1403.03779220779	1421.71	1407.80597402597	1473.01	1449.96393939394	1390.59	1408.71316017316
719.78	1359.25	1332.64164502164	1379.33	1416.56896103896	1409.54	1405.96670995671	1490.24	1462.40683982684	1387.09	1417.01792207792
719.68	1350.15	1344.74043290043	1378.65	1419.6858008658	1416.95	1409.72506493507	1461.13	1463.16242424242	1407.4	1422.21134199134
719.58	1329.09	1355.24541125541	1418.26	1406.37411255411	1393.61	1403.82792207792	1450	1456.78376623377	1439.35	1424.74714285714
719.48	1349.38	1341.48324675325	1464.38	1387.47722943723	1402.76	1390.1954978355	1431.85	1436.12584415584	1501.14	1442.49545454545
719.38	1347.13	1334.57718614719	1358.71	1389.28515151515	1377.11	1393.86103896104	1409.81	1419.09277056277	1401.89	1449.17285714286
719.28	1318.54	1316.10787878788	1335.91	1376.2974025974	1390.02	1384.34974025974	1411.9	1401.76203463203	1428.47	1437.3138961039
719.18	1287.7	1307.24675324675	1349.1	1362.22103896104	1389.4	1398.95458874459	1414.5	1399.72792207792	1446.62	1420.48406926407
719.08	1319.02	1292.46956709957	1401.93	1352.24956709957	1430.84	1416.90060606061	1378.34	1402.43519480519	1421.25	1419.17393939394
718.98	1244.76	1292.19225108225	1349.71	1362.25367965368	1375.42	1418.21164502164	1385.9	1409.96787878788	1389.36	1429.06896103896
718.88	1323.91	1296.50199134199	1366.75	1365.73593073593	1482.8	1413.92246753247	1458.29	1419.41337662338	1433.31	1422.68064935065
718.78	1287.02	1293.44510822511	1345.14	1366.26471861472	1410.63	1404.85783549784	1420.76	1433.70991341991	1467.54	1428.2229004329
718.68	1314.82	1283.78930735931	1361.22	1351.62303030303	1334.58	1391.36242424242	1432.27	1425.94645021645	1401.19	1427.72515151515
718.58	1269.24	1284.23571428571	1369.68	1353.48987012987	1395.51	1387.74411255411	1430.05	1411.44086580087	1420.54	1435.83458874459
718.48	1245.83	1270.89489177489	1354.61	1346.6903030303	1379.31	1362.43181818182	1404.85	1395.08060606061	1448.39	1415.38073593074
718.38	1264.38	1256.11645021645	1303.96	1344.41147186147	1384.5	1379.43376623377	1324.3	1397.00787878788	1386.21	1398.78038961039
718.28	1271.69	1242.95519480519	1358.63	1336.46831168831	1384.79	1394.88454545455	1414.96	1386.7825974026	1439.05	1415.02346320346
718.18	1247.85	1247.29367965368	1330.29	1331.83354978355	1361.37	1393.09168831169	1414.93	1389.03683982684	1349.72	1424.25367965368
718.08	1204.89	1257.90852813853	1335.31	1324.35	1452.51	1397.77805194805	1403.57	1393.30255411255	1437.05	1424.129004329
717.98	1276.03	1268.09597402597	1318.66	1318.19147186147	1391.05	1402.47350649351	1357.84	1397.43956709957	1502.24	1429.97948051948
717.88	1293.72	1269.67593073593	1316.31	1316.88281385281	1389.9	1405.20216450216	1406.45	1383.94233766234	1419.04	1425.63025974026
717.78	1295.68	1264.53952380952	1296.1	1329.86406926407	1401.93	1406.12008658009	1368.79	1376.24155844156	1376.31	1424.96424242424
717.68	1263.36	1264.83376623377	1341.83	1346.84965367965	1414.26	1404.85567099567	1377.32	1374.99173160173	1406.79	1400.6470995671
717.58	1210.33	1258.6951948052	1397.08	1362.61229437229	1403.41	1406.93883116883	1375.8	1364.50277056277	1408.68	1390.61385281385
717.48	1232.26	1255.60121212121	1367.61	1363.37515151515	1412.08	1400.66757575758	1349.46	1356.3254978355	1388.18	1395.14285714286
717.38	1300.1	1251.01692640693	1363.31	1350.36688311688	1420.2	1408.09207792208	1362.44	1363.97844155844	1398.35	1399.04121212121
717.28	1283.93	1259.64567099567	1316.97	1325.81155844156	1359.05	1410.12917748918	1330.29	1363.08385281385	1416.78	1402.98818181818
717.18	1235.25	1263.84458874459	1279.29	1299.69917748918	1417	1411.74939393939	1406.47	1367.8812987013	1389.28	1428.07398268398
717.08	1230.09	1253.04021645022	1281.74	1287.17575757576	1460.46	1400.97614718615	1385.09	1377.21861471861	1440.09	1439.07696969697
716.98	1270.09	1237.99337662338	1302.77	1282.3154978355	1379.29	1395.38207792208	1354.72	1376.89337662338	1469.82	1441.18575757576
716.88	1233.79	1244.12532467533	1289.68	1308.56523809524	1378.11	1396.8387012987	1385.09	1386.34467532468	1480.51	1423.53948051948
716.78	1239.71	1253.26307359307	1305.64	1317.95562770563	1357.79	1388.66181818182	1380.61	1363.9374025974	1371.02	1431.03813852814
716.68	1251.54	1247.66173160173	1334.34	1319.39692640693	1406.13	1381.45861471861	1364.33	1365.76926406926	1406.84	1429.62406926407
716.58	1272.68	1240.72380952381	1371.73	1311.13757575758	1401.56	1384.8803030303	1393.59	1380.06926406926	1396.9	1434.38476190476
716.48	1231.52	1244.98939393939	1245.32	1301.22567099567	1388.47	1376.68917748918	1317.84	1387.48229437229	1533.44	1438.86536796537
716.38	1216.06	1240.22350649351	1290.54	1291.15562770563	1345.66	1363.7670995671	1444.97	1401.22982683983	1452.09	1465.94649350649
716.28	1258.16	1252.84978354978	1275.15	1282.28800865801	1344.09	1343.59688311688	1444.41	1417.72792207792	1449.38	1466.6767965368
716.18	1264.6	1262.79818181818	1293.4	1282.44645021645	1346.35	1351.30194805195	1410.69	1429.80991341991	1433.47	1476.15376623377
716.08	1261.34	1272.28692640693	1320.32	1316.04493506494	1353.84	1376.57844155844	1431.36	1447.90073593074	1500.25	1454.07264069264
715.98	1323.76	1270.76012987013	1317.96	1340.42926406926	1391.26	1397.38935064935	1440.21	1427.19943722944	1447.82	1455.040995671
715.88	1241.34	1260.48090909091	1345.36	1346.1412987013	1467.61	1417.62904761905	1436.75	1421.73025974026	1482.27	1441.16887445887
715.78	1233.56	1254.01510822511	1400.74	1354.80233766234	1441.16	1433.5996969697	1431.29	1419.59216450216	1373.56	1429.7083982684
715.68	1247.88	1259.05	1363.43	1354.91484848485	1391.99	1443.23857142857	1375.81	1427.78056277056	1424.04	1411.66264069264
715.58	1270.31	1271.2754978355	1284.64	1363.00848484849	1447.85	1427.32567099567	1435.39	1435.35021645022	1408.15	1414.18619047619
715.48	1290.01	1286.90034632035	1390.86	1352.32025974026	1430.84	1415.51251082251	1447.7	1432.66502164502	1442.45	1428.55424242424
715.38	1326.26	1289.73489177489	1345.5	1333.38701298701	1415.37	1402.52220779221	1487.11	1433.30264069264	1437.9	1459.10640692641
715.28	1301.34	1286.44982683983	1368.66	1333.4541991342	1364.17	1411.86917748918	1408.27	1424.76662337662	1480.74	1475.91393939394
715.18	1236.25	1282.77705627706	1290.14	1343.24722943723	1427.47	1398.33757575758	1380.72	1426.18220779221	1519.96	1493.4258008658
715.08	1284.77	1296.05528138528	1317.79	1335.47731601732	1375.3	1407.14774891775	1431.39	1434.49688311688	1498.25	1517.80575757576
714.98	1312.46	1318.4483982684	1377.34	1362.04493506493	1479.52	1416.96891774892	1425.76	1439.98229437229	1518.97	1523.27822510823
714.88	1350.21	1343.69627705628	1396.22	1379.24281385281	1383.26	1442.74822510823	1537.06	1463.84515151515	1519.72	1512.51393939394
714.78	1403.04	1359.68489177489	1387.09	1392.40974025974	1477.59	1455.90329004329	1457.21	1475.12766233766	1560.9	1515.84341991342
714.68	1360.64	1347.97354978355	1436.99	1395.40073593074	1460.6	1480.97861471861	1443.8	1473.20064935065	1456.93	1527.25649350649
714.58	1310.05	1338.93995670996	1362.99	1402.89380952381	1526.45	1488.68086580087	1483.77	1476.22463203463	1514.16	1522.79073593074
714.48	1304.6	1329.80164502164	1375.69	1414.81294372294	1491.85	1505.04454545455	1470.49	1467.29831168831	1581.9	1517.26597402597
714.38	1316.47	1323.81601731602	1460.65	1430.75696969697	1515.65	1506.15497835498	1490.01	1496.06480519481	1531.78	1529.22385281385
714.28	1369.77	1339.32393939394	1481.52	1456.36670995671	1498.47	1521.7932034632	1511.61	1510.6645021645	1496.49	1553.64432900433
714.18	1357.13	1354.60887445887	1459.94	1476.6670995671	1505.63	1512.18376623377	1504.2	1508.95818181818	1552.89	1564.14017316017
714.08	1352.06	1364.42021645022	1484.77	1487.76212121212	1559.41	1530.34519480519	1563.79	1513.38047619048	1627.94	1572.94077922078
713.98	1372.39	1356.7151948052	1515.85	1487.6412987013	1546.7	1538.02705627706	1494.7	1529.53212121212	1589.6	1606.20216450216
713.88	1352.26	1356.64151515152	1446.94	1497.87701298701	1494.06	1546.52376623377	1505.93	1541.25047619048	1619.72	1621.61632034632
713.78	1365.97	1372.2161038961	1532.55	1512.38268398268	1610.58	1562.65090909091	1579.26	1570.83047619048	1608.69	1617.30177489178
713.68	1347.68	1379.64502164502	1516.49	1505.87874458874	1546.11	1566.21917748918	1637.47	1603.50151515152	1651.07	1611.79995670996
713.58	1438.21	1398.97597402597	1528.95	1512.16948051948	1580.29	1584.08991341991	1603.91	1639.33735930736	1587.02	1616.13601731602
713.48	1425.24	1420.6625974026	1512.15	1522.94329004329	1630.76	1611.51294372294	1687.32	1643.32367965368	1623.41	1639.40333333333
713.38	1400.14	1432.00116883117	1482.41	1524.69649350649	1581.8	1611.46878787879	1658.63	1649.92255411255	1654.05	1660.51307359307
713.28	1475.5	1440.05822510823	1577.9	1539.23307359307	1650.01	1630.95298701299	1616.04	1649.09012987013	1683.91	1682.81316017316
713.18	1432.16	1445.2058008658	1549.61	1558.87636363636	1662.02	1632.92298701299	1622.81	1654.79515151515	1773.56	1714.4725974026
713.08	1431.78	1442.55372294372	1594.1	1581.43108225108	1609.43	1647.7845021645	1724.41	1662.95151515152	1690.4	1732.71666666667
712.98	1458.45	1444.23038961039	1597.55	1615.38515151515	1668.76	1678.46324675325	1659.64	1691.20978354978	1746.02	1749.01575757576
712.88	1477.19	1453.43268398268	1634.8	1640.109004329	1673.93	1683.02813852814	1712.6	1724.00562770563	1759.07	1767.48735930736
712.78	1407.84	1482.1587012987	1651.54	1664.00121212121	1748.34	1694.26575757576	1771.51	1758.34718614719	1782.84	1771.82333333333
712.68	1517.84	1492.8974025974	1719.21	1671.65333333333	1723.33	1710.79874458874	1774.09	1773.81614718615	1801.64	1787.74
712.58	1560.93	1512.63640692641	1682.66	1668.38229437229	1668.87	1724.83528138528	1802.71	1796.23090909091	1810.77	1800.14134199134
712.48	1530.66	1532.15350649351	1636.85	1672.38952380952	1736.46	1756.78385281385	1835.34	1808.82108225108	1764.86	1801.66649350649
712.38	1503.34	1558.29805194805	1656.8	1676.09874458874	1777.92	1765.8403030303	1781.49	1830.1238961039	1810.4	1805.41705627706
712.28	1605.27	1577.76948051948	1667.02	1674.29246753247	1832	1779.95432900433	1821.93	1832.21186147186	1862.31	1818.70147186147
712.18	1588.47	1602.10168831169	1752.86	1705.95696969697	1829.44	1799.90441558442	1882.75	1834.26025974026	1798.24	1846.5551948052
712.08	1646.7	1643.58376623377	1713.18	1729.95445887446	1731.19	1810.93606060606	1877.81	1845.79532467532	1884.46	1899.06138528139
711.98	1696.95	1677.80177489178	1730.37	1758.37787878788	1798.44	1820.22645021645	1785.7	1869.67051948052	1930.79	1929.88891774892
711.88	1659.84	1674.46034632035	1811.64	1783.73367965368	1871.75	1837.19064935065	1900.79	1892.18796536797	1975.89	1943.76982683983
711.78	1711.4	1689.01727272727	1757.91	1779.41056277056	1881.81	1849.89515151515	1939.21	1925.28181818182	2005.63	1946.89471861472
711.68	1671.52	1676.71220779221	1840.59	1797.14961038961	1854.11	1867.59164502164	1963.91	1957.79	1900.94	1940.17796536797
711.58	1623.85	1655.549004329	1784.79	1788.37056277056	1866.78	1855.54783549784	2007.32	1993.27272727273	1885.2	1932.80190476191
711.48	1707.31	1654.96043290043	1729.91	1785.88497835498	1803.69	1835.64909090909	2010.66	1999.68792207792	1915.41	1928.26177489177
711.38	1610.12	1651.03229437229	1827.51	1793.58874458874	1852.91	1835.720995671	1961.7	2001.57683982684	2009.86	1958.56168831169
711.28	1639.99	1669.30541125541	1748.24	1768.46913419913	1833.75	1843.92367965368	2014.76	2001.52216450216	1973.11	1997.51225108225
711.18	1711.1	1674.59398268398	1825.14	1764.32515151515	1847.31	1864.58090909091	2003.15	1998.61597402597	2008.38	2020.38727272727
711.08	1679.86	1657.59173160173	1746.29	1771.15731601732	1903.5	1887.51852813853	1974.89	1982.45303030303	2081.16	2030.33597402597
710.98	1685.99	1676.76363636364	1686.27	1750.78744588745	1887.14	1895.87987012987	1979.85	1956.72666666667	1981.66	2008.04748917749
710.88	1611.01	1665.61398268398	1780.34	1742.66826839827	1916.94	1884.2680952381	1935.04	1914.77943722944	2002.65	2001.8083982684
710.78	1633.31	1654.27090909091	1787.1	1737.72125541126	1849.19	1858.94333333333	1845.39	1890.64225108225	1983.26	1979.02056277056
710.68	1714.02	1642.7832034632	1685.76	1743.67770562771	1818.04	1800.83601731602	1846.26	1866.06645021645	1903.7	1950.67441558442
710.58	1591.6	1609.6532034632	1717.7	1731.32874458874	1717.82	1743.82987012987	1852.15	1843.79069264069	1967.95	1913.90329004329
710.48	1604.49	1583.3945021645	1751.54	1693.31917748918	1720.88	1705.41086580087	1862.16	1825.36108225108	1880.34	1867.08541125541
710.38	1507.34	1534.99467532468	1647.2	1656.25069264069	1615.07	1674.38826839827	1782.4	1786.19961038961	1815.3	1823.55943722944
710.28	1458.26	1488.94151515152	1603.3	1624.22251082251	1658.2	1637.88164502165	1753.56	1741.03246753247	1712.74	1776.94891774892
710.18	1491.59	1459.43506493506	1567.55	1566.81402597403	1674.12	1611.33718614719	1674.44	1690.13489177489	1756.19	1714.17476190476
710.08	1422.85	1425.2067965368	1511.43	1516.56038961039	1533.43	1558.21255411255	1595.69	1652.74575757576	1679.84	1655.08238095238
709.98	1409.47	1402.47714285714	1481.36	1473.94701298701	1492.81	1515.51359307359	1655.69	1624.76783549784	1602.35	1605.80155844156
709.88	1339.09	1356.96779220779	1411.31	1411.23987012987	1466.07	1448.50688311688	1578.35	1557.61454545455	1537.64	1558.92316017316
709.78	1333.16	1305.81978354978	1379.47	1343.62718614719	1364.41	1388.6480952381	1551.8	1501.31541125541	1459.68	1491.21125541126
709.68	1264.38	1273.69445887446	1269.09	1297.69108225108	1379.06	1350.87229437229	1414.59	1428.1187012987	1489.29	1441.54489177489
709.58	1188.54	1220.39489177489	1204.88	1246.09835497835	1289.19	1301.71619047619	1262.36	1351.56878787879	1403.26	1396.60887445887
709.48	1207.1	1176.12952380952	1206.7	1198.64298701299	1258.77	1260.45935064935	1343.31	1301.0945021645	1324.76	1355.06242424242
709.38	1162.75	1134.31277056277	1221.48	1147.53974025974	1228.18	1227.76965367965	1245.61	1253.91064935065	1309.94	1306.06272727273
709.28	1046.64	1103.25948051948	1088.89	1123.28277056277	1179.43	1184.9945021645	1265.88	1235.89073593074	1266.62	1253.27783549784
709.18	1086.4	1087.03628138528	1060.15	1094.42492207792	1171.79	1159.86510822511	1206.77	1214.39277056277	1226.66	1218.68437229437
709.08	1065.97	1046.00136796537	1038.6	1047.86114718615	1120.94	1125.74778787879	1149.8	1166.97761904762	1164.43	1190.08095238095
708.98	1029.96	1017.88780952381	1077.26	1012.06281385281	1087.44	1087.12127272727	1159.22	1138.77688311688	1170.77	1173.79783549784
708.88	1024.27	995.805298701299	992.38	1004.97761471861	1074.87	1065.45832034632	1097.7	1104.26640692641	1144.74	1148.59965367965
708.78	898.509	959.036363636364	940.793	993.349476190476	1015.9	1034.70675324675	1074.97	1087.99441558442	1142.18	1119.64917748918
708.68	943.97	930.00780952381	987.727	977.529696969697	999.371	1006.11010822511	1070.86	1074.90306926407	1133.65	1093.75014285714
708.58	922.417	915.606116883117	995.385	965.101207792208	1030.43	985.191987012987	1059.33	1049.26170995671	1004.91	1066.05796969697
708.48	908.09	893.910835497836	967.286	966.848761904762	934.857	970.615597402598	1051.08	1028.78094372294	1018.12	1022.65393939394
708.38	891.654	904.924298701299	934.345	957.000316017316	938.112	952.384982683983	1009.16	1017.55746753247	1020.48	987.043476190476
708.28	908.176	905.869203463203	942.809	917.230930735931	964.315	931.441943722944	959.251	991.523753246753	987.997	969.056636363636
708.18	865.251	912.699662337662	902.886	894.818173160173	932.531	920.832051948052	973.359	966.249623376623	897.227	967.007186147186
708.08	974.305	913.609805194805	866.46	884.130311688312	882.626	929.329567099567	993.477	943.443948051948	974.451	951.273974025974
707.98	921.65	912.872181818182	830.426	879.504354978355	927.262	930.982251082251	887.798	927.336051948052	963.932	933.553337662338
707.88	886.021	899.591835497836	918.621	868.758359307359	954.712	920.95722943723	910.443	920.208792207792	926.825	926.832536796537
707.78	873.134	892.738086580086	885.404	868.43416017316	933.641	924.497406926407	898.504	893.857458874459	907.053	922.202632034632
707.68	883.029	875.951731601732	868.816	877.00058008658	916.344	919.116770562771	892.131	871.812372294372	882.567	897.741670995671
707.58	862.411	875.182350649351	843.277	885.36751948052	870.352	904.000341991342	890.799	876.717545454546	905.467	889.964722943723
707.48	901.879	881.70358008658	880.635	865.951779220779	915.487	884.270121212121	814.327	861.600064935065	882.43	879.334316017316
707.38	880.752	879.457800865801	901.204	864.186805194805	869.539	881.925558441558	862.079	856.30774025974	869.315	868.501346320346
707.28	855.934	874.712948051948	868.568	867.049917748918	891.513	881.237796536797	893.844	852.002341991342	872.959	864.009363636364
707.18	882.592	855.94058008658	807.772	859.468255411255	864.011	895.172917748918	831.577	862.547060606061	827.776	851.69925974026
707.08	831.496	831.831034632035	871.237	844.354857142857	920.288	900.539432900433	877.426	884.819354978355	860.246	860.730714285714
706.98	831.151	826.098818181818	864.715	843.066329004329	900.121	909.061311688312	874.985	879.381787878788	876.406	865.609753246753
706.88	782.375	831.765441558442	820.545	852.798246753247	942.079	909.786584415585	921.251	886.154194805195	854.191	865.077086580087
706.78	843.096	835.141458874459	859.495	867.326350649351	894.011	911.537432900433	895.241	890.614692640693	908.111	873.017350649351
706.68	882.661	861.16170995671	890.627	867.732614718615	881.432	896.381350649351	848.549	893.791112554113	841.111	860.641792207792
706.58	881.166	866.35551948052	873.95	871.570376623377	895.503	888.215904761905	916.725	895.619991341991	846.317	862.633411255411
706.48	857.227	871.763103896104	882.856	876.271731601732	880.171	863.136991341992	869.663	883.929606060606	875.546	858.166766233766
706.38	886.904	860.381021645022	864.911	871.649783549784	844.887	850.094056277056	929.964	889.252636363637	836.278	853.082545454546
706.28	799.744	837.18461038961	859.915	880.765025974026	845.046	834.638826839827	863.514	879.395372294372	901.36	866.045930735931
706.18	856.196	839.286303030303	886.554	890.436359307359	796.076	830.849112554113	846.525	867.935727272727	836.582	875.449939393939
706.08	840.424	846.185541125541	907.267	894.692783549784	844.605	842.720199134199	888.214	867.736554112554	891.661	887.681277056277
705.98	820.526	854.101844155844	931.86	899.036103896104	857.152	861.448575757576	824.926	855.255142857143	907.276	902.764653679654
705.88	924.707	881.287848484848	869.064	897.026108225108	902.929	873.431562770563	898.009	859.90387012987	917.434	905.063519480519
705.78	868.66	875.021935064935	871.034	870.971930735931	896.231	891.405173160173	856.287	857.180502164502	918.105	915.73574025974
705.68	880.422	877.821731601732	868.691	850.914051948052	880.987	894.209861471862	840.944	869.447722943723	896.658	904.524753246753
705.58	885.586	869.695831168831	847.979	847.236978354978	874.571	899.601627705628	871.694	880.513069264069	891.666	895.781354978355
705.48	804.742	846.098199134199	805.03	867.688831168831	911.142	886.366142857143	880.413	871.390415584416	887.66	875.341017316017
705.38	866.115	836.262670995671	895.405	874.592034632035	890.217	875.444095238095	931.792	874.881640692641	861.677	863.932307359307
705.28	824.283	830.583051948052	920.814	880.350056277056	881.633	875.100116883117	827.822	865.155753246753	863.065	858.680956709957
705.18	821.892	829.107385281385	908.586	884.729307359307	820.087	866.119354978355	836.094	846.533155844156	824.841	865.759714285714
705.08	826.444	836.199077922078	840.877	887.386558441558	862.594	860.613341991342	855.164	848.986831168831	886.334	864.555294372294
704.98	863.684	837.256658008658	863.904	870.268649350649	894.572	856.58648051948	832.856	859.117809523809	877.866	859.825593073593
704.88	835.122	851.27058008658	871.281	865.238640692641	841.315	856.49883982684	873.702	874.400406926407	893.662	867.813952380952
704.78	853.811	866.245878787879	887.584	873.552359307359	870.238	856.409995670996	939.759	887.679956709957	818.97	871.191982683983
704.68	881.69	870.450194805195	870.849	885.715805194805	828.11	853.612861471861	882.595	889.538995670996	853.722	869.764069264069
704.58	872.536	862.757380952381	891.677	882.03545021645	861.137	861.501489177489	841.787	886.672242424243	921.076	869.22464935065
704.48	876.319	854.603779220779	892.367	887.951108225108	859.352	871.78487012987	912.467	866.094645021645	860.516	879.798632034632
704.38	822.449	847.145597402598	871.65	881.673073593074	905.731	871.581354978355	844.366	864.641246753247	891.695	883.688112554113
704.28	817.39	836.033861471861	870.545	879.107748917749	884.95	876.436541125541	856.016	865.027082251082	856.684	878.160987012987
704.18	832.719	828.978593073593	901.244	868.640554112554	836.556	854.435965367966	861.164	879.053077922078	900.335	868.283510822511
704.08	864.596	832.903432900433	829.222	855.393064935065	846.056	851.318640692641	928.141	877.588060606061	830.276	865.444155844156
703.98	824.622	843.486891774892	859.227	846.809385281385	841.357	833.544424242424	838.762	883.084056277056	886.642	856.963095238095
703.88	839.127	856.569441558442	828.159	834.571467532468	799.725	832.714103896104	931.391	887.50912987013	846.646	856.089805194805
703.78	875.827	863.333445887446	817.676	827.073303030303	892.193	826.59861038961	850.97	878.83903030303	835.949	849.911385281385
703.68	861.153	858.30938961039	835.907	823.367069264069	795.089	832.560619047619	862.631	872.515134199134	862.452	852.290220779221
703.58	889.035	862.638298701299	819.217	816.426194805195	851.661	860.160298701299	905.327	880.613783549784	855.456	843.407705627706
703.48	843.275	855.776051948052	827.294	825.948510822511	833.06	882.971298701299	846.554	878.902281385281	848.685	859.227099567099
703.38	824.505	862.411935064935	798.711	825.83083982684	942.034	875.071376623377	897.779	876.352424242424	848.714	869.786441558442
703.28	875.526	863.431034632035	851.099	832.895112554113	935.037	890.537051948052	873.559	862.168887445888	872.314	864.295051948052
703.18	867.798	860.923774891775	859.864	842.828770562771	839.24	874.827995670996	864.048	844.56045021645	913.997	874.872748917749
703.08	910.461	865.851701298701	822.467	852.7490995671	807.831	863.837653679654	783.354	834.746922077922	856.747	875.96177056277
702.98	817.648	862.845103896104	881.926	863.873506493507	884.082	841.130670995671	837.938	822.395363636364	838.568	873.235354978355
702.88	847.28	847.364155844156	856.274	855.170354978355	820.962	826.195554112554	827.357	828.111909090909	910.355	862.308887445888
702.78	848.19	833.706142857143	872.492	870.551363636364	858.796	841.744822510822	832.12	840.584406926407	841.214	862.940571428572
702.68	838.949	835.565852813853	867.066	880.293060606061	827.44	840.826878787879	860.727	845.579311688312	866.672	872.434043290043
702.58	831.124	858.824645021645	855.911	879.019510822511	806.183	833.364558441559	858.124	840.371484848485	864.652	879.250216450217
702.48	849.024	866.347225108225	940.664	881.198935064935	898.891	852.654831168831	837.532	842.151099567099	905.793	870.220281385281
702.38	915.457	867.02083982684	849.636	874.67693939394	830.001	872.21570995671	798.592	839.558125541126	864.715	873.032393939394
702.28	879.28	854.447337662338	866.362	862.477744588744	885.895	886.27654978355	862.805	834.275614718615	876.295	866.254324675325
702.18	837.23	860.836316017316	848.672	856.090554112554	927.277	901.581545454545	851.087	844.366116883117	835.961	864.979917748918
702.08	814.072	849.780372294372	845.714	853.455909090909	905.244	885.095779220779	845.157	861.03983982684	864.068	865.831779220779
701.98	831.175	846.273077922078	847.28	866.955930735931	842.594	876.268965367965	860.204	871.829510822511	879.487	868.264225108225
701.88	936.204	869.515528138528	899.841	871.291428571428	880.897	835.492155844156	898.89	869.471610389611	889.313	878.210086580086
701.78	840.125	894.412502164502	892.357	868.822238095238	780.186	823.197987012987	875.136	872.063683982684	880.41	881.888965367966
701.68	922.732	906.038588744589	849.814	871.091614718615	814.1	824.448614718615	853.519	870.314987012987	851.232	879.153445887446
701.58	927.884	901.636298701299	860.329	866.513298701299	795.595	830.091627705628	862.798	857.085757575758	903.243	867.04470995671
701.48	886.201	889.892398268398	839.081	857.168545454545	913.104	821.679982683983	858.037	854.917385281385	832.416	843.518541125541
701.38	865.044	887.700502164502	894.965	863.156939393939	822.643	836.124532467533	856.446	867.987238095238	854.254	833.341567099567
701.28	873.529	869.507121212121	857.681	870.254155844156	806.937	838.882277056277	855.631	878.667043290043	796.661	825.459653679654
701.18	882.511	882.36103030303	872.055	879.104974025974	804.928	833.422207792208	922.524	884.390588744589	795.586	822.242142857143
701.08	859.506	883.616441558441	889.673	879.887541125541	874.434	827.327121212121	901.183	893.128874458875	867.657	835.25080952381
700.98	900.872	872.666337662338	867.387	874.856502164502	854.731	852.909255411255	875.184	898.733822510823	842.829	844.985017316017
700.88	921.801	865.660965367965	893.185	869.858904761905	830.417	868.76396969697	885.331	890.927917748918	870.722	862.106675324675
700.78	786.849	863.678406926407	840.555	857.411034632035	899.221	879.163199134199	896.41	872.358134199134	854.137	865.5960995671
700.68	830.109	843.268402597403	863.186	848.803307359307	899.445	891.590705627706	873.904	869.532238095238	866.091	852.876935064935
700.58	883.15	834.934831168831	830.856	863.04648051948	883.081	897.749528138528	841.269	869.747316017316	861.249	863.984662337662
700.48	848.84	839.518995670996	865.73	876.024995670996	899.584	890.148012987013	859.5	861.99645021645	854.481	872.682216450216
700.38	784.69	784.69	898.514	898.514	908.92	908.92	885.256	885.256	861.474	861.474
700.28	903.077	903.077	940.37	940.37	816.769	816.769	871.561	871.561	935.143	935.143
700.18	848.531	848.531	871.265	871.265	833.236	833.236	858.555	858.555	887.412	887.412
700.08	826.085	826.085	840.455	840.455	855.586	855.586	898.684	898.684	866.499	866.499
