# Supplementary material for: Templating Iron(III) Oxides on DNA Molecules
Source: Nanomaterials (Basel). 2024 Oct 7;14(19):1609. doi: 10.3390/nano14191609 (PMC11478027; doi:10.3390/nano14191609)
Supplement: Supplementary file 1 [file nanomaterials-14-01609-s001.zip › dataset/XPS/Fig4/feooh-DNA.txt]

740.08	1352.95	1352.95	1399.76	1399.76	1451.26	1451.26	1504.99	1504.99	1527.6	1527.6
739.98	1426.37	1426.37	1499.85	1499.85	1481.39	1481.39	1416.15	1416.15	1534.89	1534.89
739.88	1371.6	1371.6	1403.6	1403.6	1401.02	1401.02	1449.88	1449.88	1390.72	1390.72
739.78	1343.51	1343.51	1444.41	1444.41	1387.05	1387.05	1417.72	1417.72	1424.54	1424.54
739.68	1374.28	1383.63186147186	1416.86	1425.52735930736	1416.6	1428.27043290043	1431.32	1415.70722943723	1455.1	1420.77874458874
739.58	1397.64	1381.73138528139	1374.3	1408.99597402597	1428.2	1417.45744588745	1383.47	1413.31666666667	1450.51	1438.10948051948
739.48	1408.45	1403.65441558442	1454.12	1414.09722943723	1487.91	1416.80238095238	1469.76	1417.67701298701	1406.3	1474.7496969697
739.38	1409.84	1404.15004329004	1406.57	1405.00069264069	1399.44	1414.87380952381	1377.44	1428.01199134199	1529.86	1505.80138528139
739.28	1390.6	1393.47056277056	1393.06	1407.33077922078	1342.66	1411.19082251082	1431.2	1434.67285714286	1562.59	1535.2867965368
739.18	1411.71	1393.88398268398	1403.96	1404.50363636364	1411.91	1413.23649350649	1495.91	1457.59865800866	1534.65	1546.56683982684
739.08	1336.1	1383.77281385281	1394.86	1393.97056277056	1455.86	1414.2012987013	1443.01	1464.43601731602	1578.95	1539.30428571429
738.98	1393.66	1379.740995671	1407.8	1396.40571428571	1449.17	1445.35510822511	1467.35	1480.14437229437	1510.68	1517.71571428571
738.88	1417.77	1376.79683982684	1389.11	1403.90506493507	1446.97	1454.92021645022	1506.86	1466.21268398268	1445.21	1496.7774025974
738.78	1338.03	1368.75043290043	1411.73	1408.7870995671	1436.05	1448.91004329004	1444.16	1450.04043290043	1474.86	1473.97303030303
738.68	1385.12	1378.90748917749	1407.09	1415.29883116883	1474.28	1448.42627705628	1432.89	1444.33354978355	1517.36	1462.31186147186
738.58	1367.05	1385.8238961039	1442.9	1427.62636363636	1404.58	1437.32207792208	1418.43	1443.02298701299	1438.36	1464.90017316017
738.48	1378.44	1382.26242424242	1418.47	1426.18069264069	1457	1440.44883116883	1444.61	1430.00796536797	1442.61	1469.50800865801
738.38	1435.42	1405.6816017316	1425.61	1410.47038961039	1438.21	1420.76480519481	1454.79	1452.04476190476	1504.5	1479.72428571429
738.28	1422.38	1409.90987012987	1433.6	1418.07047619048	1375.96	1399.77454545455	1485.4	1461.44086580087	1463.03	1481.56497835498
738.18	1353.46	1420.92683982684	1359.05	1418.60562770563	1443.93	1400.10173160173	1422.4	1484.18922077922	1499.8	1490.2883982684
738.08	1464.71	1410.61554112554	1407.05	1410.270995671	1324.89	1395.83138528139	1540.72	1478.90467532468	1528.72	1482.44891774892
737.98	1386.69	1384.02510822511	1491.99	1404.99532467532	1417.18	1402.5632034632	1463.16	1489.33220779221	1434.05	1475.93675324675
737.88	1389.45	1367.37688311688	1386.41	1413.75406926407	1452.75	1420.85632034632	1528.26	1504.16688311688	1454.31	1469.04567099567
737.78	1315.6	1355.19168831169	1363.57	1426.90874458874	1438.8	1449.82774891775	1434.17	1502.48670995671	1463.85	1456.78432900433
737.68	1322.01	1342.88281385281	1449.55	1437.79255411255	1439.63	1465.66748917749	1558.91	1486.63645021645	1486.43	1455.20831168831
737.58	1361.93	1351.06073593074	1472.8	1439.53415584416	1488.4	1462.28069264069	1499.6	1492.97021645022	1430.07	1466.77701298701
737.48	1374.51	1359.30701298701	1446.14	1455.51627705628	1509.1	1463.64471861472	1417.18	1470.86294372294	1467.94	1458.92307359307
737.38	1405.36	1387.65891774892	1476.57	1436.16090909091	1373.26	1459.31961038961	1492.22	1469.58922077922	1467.05	1443.52636363636
737.28	1357.31	1389.96913419913	1382.79	1401.58904761905	1485.4	1445.11510822511	1470.41	1450.62744588745	1442.76	1441.68043290043
737.18	1396.31	1383.20701298701	1377.74	1391.74255411255	1443.04	1426.12069264069	1413.97	1462.89844155844	1420.65	1450.20913419913
737.08	1419.6	1389.35367965368	1337.57	1385.86567099567	1398.99	1408.92125541126	1491.74	1467.45454545455	1434.41	1460.46064935065
736.98	1343.41	1395.39636363636	1413.45	1390.63701298701	1403.55	1410.91017316017	1462.69	1448.28463203463	1505.15	1467.03727272727
736.88	1398.64	1395.79965367965	1451.52	1397.95116883117	1407.99	1413.70982683983	1465.54	1446.48103896104	1480.96	1463.51142857143
736.78	1440.01	1397.31350649351	1382.99	1410.1080952381	1397.19	1429.09878787879	1407.56	1439.68991341991	1493.15	1480.56017316017
736.68	1391.1	1396.8016017316	1414.71	1411.11562770563	1463.47	1438.52948051948	1414.69	1434.86683982684	1423.72	1478.26848484848
736.58	1366.25	1410.06476190476	1361.56	1399.0880952381	1508.61	1449.65541125541	1453.93	1432.04437229437	1443.29	1460.3167965368
736.48	1437.35	1404.63757575758	1446.25	1392.1567965368	1405.24	1452.13688311688	1426	1429.06632034632	1546.57	1459.47545454545
736.38	1389.46	1409.86285714286	1376.39	1406.66796536797	1423.85	1451.82406926407	1472.06	1427.66216450216	1420.4	1457.44428571429
736.28	1428.76	1406.13402597403	1413.7	1418.39593073593	1470.4	1429.29909090909	1383.95	1431.89519480519	1428.38	1461.94424242424
736.18	1397.21	1401.01554112554	1413.38	1426.80376623377	1423.4	1432.39056277056	1421.83	1422.44606060606	1474.65	1447.7741991342
736.08	1403.09	1375.90043290043	1455.48	1418.18835497836	1436.18	1438.5274025974	1428.82	1426.98545454545	1449	1443.58190476191
735.98	1320.15	1373.76034632035	1431.74	1419.43385281385	1405.85	1430.20281385281	1485.9	1461.65922077922	1449.66	1453.82913419913
735.88	1387.32	1361.84874458874	1379.58	1409.71307359307	1486.76	1435.27246753247	1425.83	1491.40601731602	1444.21	1460.39454545455
735.78	1345.22	1371.63168831169	1391.4	1393.43753246753	1391.39	1438.46121212121	1521.24	1493.74761904762	1497.2	1476.38017316017
735.68	1410.24	1373.12584415584	1391.62	1392.1232034632	1449.85	1444.3229004329	1582.18	1489.0561038961	1444.56	1488.43852813853
735.58	1369.26	1390.2525974026	1401.59	1391.70878787879	1484.12	1451.77415584416	1408.01	1463.74727272727	1534.46	1492.43298701299
735.48	1411.49	1390.69415584416	1379.04	1398.92848484848	1409.71	1452.19497835498	1427.55	1458.2054978355	1522.29	1494.75142857143
735.38	1359	1394.66316017316	1445.5	1396.3658008658	1478.3	1455.60857142857	1434.44	1434.7938961039	1442.65	1483.66051948052
735.28	1418.61	1384.43316017316	1364.24	1411.56086580087	1445.75	1438.22246753247	1415.12	1417.01632034632	1469.82	1474.25813852814
735.18	1382.66	1383.96424242424	1419.56	1418.68346320346	1431.89	1413.53268398268	1491.11	1446.66887445887	1476.13	1452.57554112554
735.08	1368.35	1382.14562770563	1419.74	1431.32116883117	1377.09	1406.33835497835	1428.45	1459.76597402597	1440.5	1442.88623376623
734.98	1372.13	1380.87761904762	1477.41	1422.76636363636	1392.92	1387.93164502165	1427.01	1458.11575757576	1444.16	1455.51974025974
734.88	1386.75	1375.76142857143	1398.44	1417.1483982684	1368.43	1389.36909090909	1523.31	1460.1145021645	1461.6	1470.58316017316
734.78	1395.81	1382.6558008658	1419.9	1406.44406926407	1433.04	1411.33008658009	1461.34	1457.06735930736	1468.59	1491.70770562771
734.68	1359.56	1385.07536796537	1355.53	1398.87982683983	1420.56	1439.82670995671	1419.63	1477.95718614719	1547.29	1515.6038961039
734.58	1403.05	1393.76536796537	1388.1	1404.59103896104	1459.26	1452.83445887446	1498.7	1494.60082251082	1546.75	1521.86800865801
734.48	1384.94	1381.62424242424	1452.15	1415.29415584416	1505.65	1477.61874458875	1513.08	1502.86125541126	1514.1	1524.68155844156
734.38	1381.06	1367.45380952381	1416.69	1407.35493506494	1460.06	1472.24922077922	1548.86	1532.46753246753	1502.55	1517.43982683983
734.28	1395.49	1376.08744588745	1444.9	1410.89329004329	1452.82	1472.48380952381	1536.96	1534.15238095238	1479.51	1489.31727272727
734.18	1307.51	1367.45199134199	1355.25	1408.15571428571	1504	1462.03359307359	1514.82	1508.45696969697	1511.64	1480.750995671
734.08	1384.28	1396.24818181818	1376.39	1408.13822510823	1409.05	1456.87696969697	1507.75	1493.56623376623	1469.88	1480.82220779221
733.98	1455.12	1407.02147186147	1445.05	1413.2361038961	1471.39	1455.98675324675	1424.16	1474.45917748918	1450.19	1481.82155844156
733.88	1385.89	1406.35329004329	1453.74	1425.84424242424	1452.5	1449.44341991342	1459.54	1460.60731601732	1517.35	1492.31463203463
733.78	1490.85	1411.19432900433	1436.46	1449.43329004329	1459.21	1438.66147186147	1496.52	1453.89255411255	1500.75	1505.55199134199
733.68	1329.43	1405.03935064935	1411.39	1442.57731601732	1420.24	1443.85926406926	1446.31	1459.88134199134	1510.45	1518.11367965368
733.58	1366.76	1402.33294372294	1463.89	1418.43497835498	1434.74	1431.98653679654	1444.81	1462.78415584416	1540.95	1526.93303030303
733.48	1426.26	1416.50428571429	1421.46	1413.82064935065	1433.52	1434.38294372294	1466.49	1463.57424242424	1526.15	1507.34805194805
733.38	1454.51	1393.90203463203	1371.78	1419.82930735931	1449.6	1445.28268398268	1479.97	1456.39354978355	1481.78	1497.22658008658
733.28	1405.81	1399.31194805195	1396.18	1419.19636363636	1447.36	1466.87861471861	1430.56	1457.38510822511	1502.89	1498.05584415584
733.18	1376.31	1378.80476190476	1464.72	1409.28995670996	1481.25	1476.25268398268	1489	1448.78844155844	1443.76	1493.98965367965
733.08	1285.54	1363.2674025974	1427.76	1410.52848484849	1499.52	1477.75415584416	1415.25	1448.89424242424	1521.52	1493.42683982684
732.98	1382.76	1352.66186147186	1376.44	1410.88653679654	1485.26	1477.1938961039	1446.93	1452.24437229437	1546.16	1500.86844155844
732.88	1376.26	1360.75372294372	1378.87	1383.0861038961	1440.7	1453.70844155844	1455.77	1467.1225974026	1474.19	1503.64164502165
732.78	1391.34	1365.17974025974	1381.37	1363.47658008658	1432.38	1432.7258008658	1503.54	1474.76943722944	1482.04	1509.0919047619
732.68	1348.24	1375.78541125541	1368.99	1353.69181818182	1437.15	1425.68852813853	1470.72	1478.12112554113	1514.01	1493.01307359307
732.58	1371.69	1370.36956709957	1321.7	1374.73593073593	1368.74	1426.3716017316	1484.91	1459.18956709957	1500.79	1487.1370995671
732.48	1349.24	1366.64636363636	1406.93	1388.43402597403	1465.84	1431.73653679654	1450.3	1449.17329004329	1486.07	1490.02536796537
732.38	1393.5	1370.34294372294	1384.58	1403.68541125541	1460.45	1427.92917748918	1393.24	1441.46095238095	1467.68	1484.66467532468
732.28	1386.15	1371.09480519481	1492.9	1432.63025974026	1420.16	1431.88329004329	1432.46	1446.20831168831	1485.97	1477.01662337662
732.18	1346.8	1379.31545454545	1404.17	1438.88891774892	1414.63	1431.87086580087	1490.29	1444.50272727273	1477.82	1480.2916017316
732.08	1395.42	1388.71597402597	1432.13	1429.8116017316	1408.01	1421.5770995671	1466.44	1458.61229437229	1488.52	1483.5341991342
731.98	1361.55	1381.14069264069	1454.55	1423.13	1450.6	1420.85428571429	1451.02	1462.44367965368	1485.91	1490.48060606061
731.88	1430.01	1379.16861471861	1360.86	1404.47251082251	1411.88	1429.14930735931	1434.4	1448.67329004329	1503.19	1498.00333333333
731.78	1361.67	1362.68333333333	1434.94	1424.66082251082	1452.27	1440.07813852814	1472.21	1448.59367965368	1494.74	1510.77
731.68	1326.47	1347.47246753247	1419.26	1442.27229437229	1421.7	1444.41354978355	1422.8	1462.81199134199	1524.35	1516.30147186147
731.58	1343.08	1351.68991341991	1443.63	1443.60168831169	1455.61	1433.80948051948	1461.15	1454.22367965368	1532.05	1518.03922077922
731.48	1311.4	1345.51497835498	1505.36	1436.6058008658	1459.1	1441.53138528139	1512.35	1457.85272727273	1525.68	1526.2445021645
731.38	1404.85	1360.68116883117	1445.6	1441.50831168831	1419.7	1446.22614718615	1452.65	1467.59987012987	1502.57	1529.47623376623
731.28	1399.66	1378.7896969697	1348.77	1437.4783982684	1420.5	1456.35476190476	1391.26	1467.03285714286	1515.4	1508.45714285714
731.18	1350.64	1386.71588744589	1398.19	1418.44692640693	1496.75	1451.47813852814	1520.84	1464.11528138528	1541.75	1492.35909090909
731.08	1390.86	1389.87138528139	1524.65	1390.04878787879	1468.69	1451.35264069264	1492.31	1457.15316017316	1467.44	1483.82787878788
730.98	1403.27	1381.00428571429	1349.38	1391.6687012987	1442.49	1453.86571428571	1413.26	1465.67532467532	1425.46	1481.02662337662
730.88	1374.15	1379.06311688312	1359.65	1409.64004329004	1418.16	1448.59731601732	1491.09	1476.89225108225	1498.75	1489.2941991342
730.78	1378.77	1393.95467532468	1371.18	1405.74770562771	1446.3	1431.8116017316	1446.01	1457.84523809524	1507.8	1487.24861471861
730.68	1396.26	1404.29532467532	1460.6	1403.20653679654	1442.85	1435.81554112554	1481.85	1472.35489177489	1509.61	1489.16467532468
730.58	1389.5	1395.90658008658	1469.96	1447.10523809524	1438.38	1440.39497835498	1492.38	1477.82731601732	1518.47	1494.87411255411
730.48	1448.01	1389.00341991342	1417.02	1450.86341991342	1421.5	1428.66974025974	1436.84	1461.03584415584	1424.76	1487.58142857143
730.38	1392.61	1387.05203463203	1440.05	1437.26311688312	1450.6	1419.13277056277	1499.12	1459.36112554113	1465.93	1480.35298701299
730.28	1308.2	1393.09653679654	1465.75	1426.86649350649	1411.19	1426.87220779221	1410.11	1438.91917748918	1531.84	1471.02627705628
730.18	1394.51	1388.03883116883	1366.4	1414.66670995671	1385.99	1439.89593073593	1432.38	1435.35116883117	1485.66	1476.45406926407
730.08	1440.45	1398.97774891775	1404.59	1414.17995670996	1477.57	1450.81510822511	1456.49	1449.1158008658	1458.97	1505.08722943723
729.98	1425.07	1404.15216450216	1455.27	1400.24545454545	1495	1459.12813852814	1424.15	1460.99307359307	1487.72	1521.03116883117
729.88	1362.64	1402.13510822511	1368.8	1408.470995671	1459.99	1459.32896103896	1507.6	1476.49614718615	1562.27	1532.40251082251
729.78	1434.54	1384.20632034632	1422.75	1413.84822510823	1436.37	1452.15614718615	1506.21	1476.18402597403	1581.89	1538.71333333333
729.68	1305.46	1360.58623376623	1401.65	1422.14956709957	1435.9	1429.4745021645	1482.45	1480.85186147186	1542.21	1533.9596969697
729.58	1369.82	1365.24056277056	1468.89	1425.79415584416	1392.54	1417.93805194805	1438.84	1494.44406926407	1497.66	1517.50155844156
729.48	1392.4	1374.2738961039	1389.15	1438.55670995671	1438.96	1428.41103896104	1491.46	1494.68255411255	1456.75	1495.36727272727
729.38	1349.5	1378.96796536797	1495.61	1443.76909090909	1429.31	1427.77692640693	1532.31	1498.25826839827	1503.89	1501.50064935065
729.28	1438.25	1398.49653679654	1414.54	1447.81818181818	1440.05	1431.26376623377	1532.76	1510.54060606061	1520.35	1502.67826839827
729.18	1380.8	1393.89177489177	1439.59	1444.20753246753	1467.89	1451.21696969697	1496.49	1520.70640692641	1524.9	1516.29471861472
729.08	1397.22	1397.09147186147	1471.22	1449.55363636364	1403.69	1459.67523809524	1482.76	1512.55774891775	1558.54	1532.26774891775
728.98	1377.16	1397.21865800866	1423.94	1429.63008658009	1482.22	1462.28086580087	1522.71	1487.41207792208	1462.71	1532.37930735931
728.88	1384.69	1362.79476190476	1434.86	1422.57926406926	1511.71	1467.99406926407	1494.19	1472.03887445887	1561.51	1528.17251082251
728.78	1383.16	1345.75649350649	1414.61	1420.39047619048	1454.86	1473.04805194805	1456.05	1467.58428571429	1546.06	1516.60337662338
728.68	1321.39	1343.84727272727	1394.44	1425.10225108225	1438.93	1479.68653679654	1413.63	1469.3812987013	1506.24	1515.27813852814
728.58	1276.57	1343.71008658009	1425.14	1433.059004329	1493.96	1458.32744588745	1486.81	1468.3696969697	1493.38	1525.49242424242
728.48	1379.72	1357.89367965368	1499.25	1450.40069264069	1465.41	1450.48770562771	1500.32	1479.08316017316	1497.61	1512.19792207792
728.38	1440.04	1393.48090909091	1457.3	1461.80458874459	1443.33	1454.07606060606	1505.97	1489.8854978355	1551.97	1502.66978354978
728.28	1384.28	1433.99134199134	1442.47	1473.26692640693	1424.45	1460.37982683983	1473.38	1488.92558441558	1511.93	1505.14043290043
728.18	1463.36	1437.78199134199	1509.06	1481.27913419913	1481.59	1466.24982683983	1474.74	1473.02181818182	1479.19	1509.44835497835
728.08	1462.9	1417.59077922078	1452.56	1481.4941991342	1478.4	1474.24744588745	1462.25	1461.73125541126	1464.79	1486.8045021645
727.98	1386.44	1392.0716017316	1511.51	1497.40411255411	1507.35	1487.30571428571	1450.2	1461.46194805195	1524.86	1484.08073593074
727.88	1314.25	1382.6580952381	1519.76	1511.32532467532	1488.09	1490.18025974026	1472.29	1474.46848484848	1493.19	1483.81939393939
727.78	1385.65	1359.66203463204	1491.07	1504.62402597403	1453.16	1476.44493506494	1473.8	1482.74437229437	1420.91	1477.85770562771
727.68	1360.24	1372.27727272727	1519.36	1508.33242424242	1497.31	1472.66606060606	1507.18	1485.26731601732	1550.46	1487.74363636364
727.58	1404.35	1381.89077922078	1507.21	1488.870995671	1457.45	1472.00666666667	1501.18	1481.02012987013	1441	1483.4583982684
727.48	1381.91	1392.90645021645	1453.8	1488.88471861472	1462.81	1479.51658008658	1461.36	1475.21385281385	1482.59	1493.269004329
727.38	1430.07	1386.88155844156	1487.92	1490.88281385281	1503.81	1490.13168831169	1447.45	1468.84761904762	1555.93	1496.94554112554
727.28	1322.79	1376.04753246753	1456.27	1461.01623376623	1501.11	1490.9054978355	1464.19	1469.10956709957	1465.59	1499.46155844156
727.18	1396.78	1374.64303030303	1507.15	1442.80090909091	1491.37	1499.93008658009	1492.4	1476.55601731602	1505.83	1523.51021645022
727.08	1372.52	1380.93948051948	1413.74	1425.28887445887	1493.21	1485.24359307359	1484	1481.53541125541	1505.01	1510.35134199134
726.98	1355.35	1383.30060606061	1326.1	1387.05008658009	1471.95	1471.18658008658	1511.99	1499.09904761905	1574.81	1508.68956709957
726.88	1443.86	1394.86064935065	1416.8	1381.54199134199	1464.71	1457.45675324675	1484.64	1507.13203463203	1505.11	1538.23822510823
726.78	1386.43	1383.92852813853	1376.15	1382.94766233766	1411.13	1441.1383982684	1490.8	1510.04831168831	1475.77	1543.75956709957
726.68	1376.52	1391.71528138528	1370.54	1417.84987012987	1465.93	1436.28645021645	1571.89	1524.92173160173	1591.7	1540.35294372294
726.58	1371.99	1400.36432900433	1498.01	1440.18177489178	1423.08	1433.85688311688	1508.36	1532.6641991342	1588.71	1532.14705627706
726.48	1391.8	1392.3783982684	1450.19	1439.13714285714	1434.15	1449.63787878788	1525.68	1544.03917748918	1500.84	1540.91978354978
726.38	1435.56	1393.55874458874	1468.26	1469.51112554113	1484.7	1477.05212121212	1560.83	1527.24497835498	1501.26	1532.85333333333
726.28	1405.89	1390.15913419913	1418.49	1470.11186147186	1468.87	1487.75385281385	1509.39	1493.87567099567	1536.31	1514.91428571429
726.18	1354.49	1392.32225108225	1466.57	1447.57069264069	1544.84	1507.49082251082	1494.99	1495.1958008658	1543.72	1535.12502164502
726.08	1364.3	1390.37844155844	1529.36	1458.02138528139	1516.69	1506.46350649351	1422.47	1484.23562770563	1529.21	1566.66346320346
725.98	1402.4	1384.30718614719	1399.86	1469.29017316017	1477.77	1506.32670995671	1473.05	1469.82060606061	1588.46	1582.70108225108
725.88	1424.09	1387.99155844156	1455.58	1490.15480519481	1499.88	1495.46233766234	1556.71	1485.74177489178	1635.84	1587.45787878788
725.78	1389.04	1396.86476190476	1542.95	1495.64982683983	1469.69	1472.19593073593	1473.04	1517.55004329004	1573.97	1585.17497835498
725.68	1374.96	1399.84095238095	1524.2	1516.19670995671	1511.34	1482.34632034632	1493.06	1539.6729004329	1557.68	1560.74696969697
725.58	1396.31	1407.1567965368	1528.95	1540.63229437229	1439.65	1485.17792207792	1584.15	1526.37285714286	1543.2	1542.26653679654
725.48	1426.27	1411.42792207792	1514.43	1525.16675324675	1487.32	1495.25818181818	1564.04	1505.73281385281	1520.29	1536.29186147186
725.38	1438.08	1432.92683982684	1546.94	1497.61077922078	1554.01	1503.90675324675	1461.43	1509.48805194805	1502.31	1549.87246753247
725.28	1449.94	1442.47233766234	1454.19	1473.22445887446	1473.65	1499.70047619048	1449.26	1502.99606060606	1616.39	1558.11822510823
725.18	1411.39	1434.36645021645	1440.64	1468.31731601732	1538.64	1518.56251082251	1502.38	1497.52536796537	1578.29	1558.62134199134
725.08	1458.97	1416.85523809524	1452.2	1469.44523809524	1478.03	1501.63108225108	1553.85	1510.13766233766	1563.76	1576.05004329004
724.98	1388.64	1404.96095238095	1462.31	1467.15316017316	1491.31	1490.01147186147	1540.4	1530.30965367965	1541.97	1567.49064935065
724.88	1373.63	1397.79476190476	1541.89	1472.18835497836	1545.79	1509.01341991342	1540.34	1554.98246753247	1550.15	1565.70558441558
724.78	1387.27	1391.80865800866	1466.8	1475.1467965368	1446.71	1509.98935064935	1530.74	1562.89835497836	1624.36	1572.77805194805
724.68	1414.75	1389.35770562771	1439.7	1476.27147186147	1546.61	1537.04428571429	1561.21	1559.67753246753	1525.27	1585.85246753247
724.58	1399.9	1396.94346320346	1450.65	1478.34398268398	1579	1538.74662337662	1629.36	1572.92800865801	1636.91	1577.00359307359
724.48	1382.72	1404.75792207792	1513.91	1476.51493506494	1520.66	1540.04831168831	1543.71	1571.73792207792	1538.26	1551.88186147186
724.38	1419.58	1398.71393939394	1507.89	1507.33	1569.06	1543.41502164502	1533.54	1551.74532467532	1564.7	1540.93363636364
724.28	1390.96	1412.81792207792	1510.89	1519.82238095238	1475.2	1512.54904761905	1578.74	1530.20636363636	1470	1540.90922077922
724.18	1427.31	1413.24753246753	1506.15	1507.14051948052	1520.69	1493.92393939394	1489.39	1518.10593073593	1523.55	1526.87038961039
724.08	1395.9	1411.13233766234	1539.12	1494.48948051948	1471.22	1483.47246753247	1485.56	1518.72627705628	1594.89	1526.78207792208
723.98	1471.84	1415.73510822511	1444.16	1478.01584415584	1456.13	1467.59623376623	1560.88	1543.66155844156	1506.49	1505.23757575758
723.88	1347.55	1419.91203463203	1437.31	1474.25636363636	1484.8	1465.39813852814	1567.89	1565.43571428571	1510.25	1515.96147186147
723.78	1420.61	1406.31363636364	1495.11	1454.65316017316	1458.61	1464.1029004329	1556.76	1585.58428571429	1465.09	1516.94441558442
723.68	1450.86	1409.95614718615	1434.64	1446.37584415584	1464.84	1479.479004329	1671.51	1583.53606060606	1494.16	1519.06857142857
723.58	1380.63	1401.6383982684	1482.47	1453.95506493507	1472.62	1486.73796536797	1547.21	1564.69277056277	1621.29	1553.9287012987
723.48	1372.51	1405.52181818182	1383.68	1437.65294372294	1520.27	1475.0196969697	1510.81	1565.31800865801	1572.08	1568.50294372294
723.38	1433.44	1388.82532467533	1461.93	1417.06666666667	1490.4	1479.33034632035	1542.57	1560.2116017316	1551.94	1577.2838961039
723.28	1362.39	1371.3745021645	1414.41	1404.54779220779	1452.66	1482.71173160173	1559.88	1539.73606060606	1592.92	1561.12735930736
723.18	1356.15	1364.18294372294	1367.27	1399.27069264069	1438.15	1483.0903030303	1598.61	1544.18930735931	1511.8	1532.40896103896
723.08	1359.77	1342.05861471861	1406.65	1414.65623376623	1529.8	1475.28857142857	1508.15	1523.14952380952	1530.49	1537.29225108225
722.98	1318.54	1334.22891774892	1406.14	1419.17411255411	1502.89	1491.73255411255	1472.87	1495.02562770563	1518.6	1539.2470995671
722.88	1338.6	1350.37147186147	1472.02	1441.99597402597	1485.26	1509.87463203463	1471.26	1466.17943722944	1542.15	1534.77445887446
722.78	1341.56	1372.65125541126	1451.3	1443.06393939394	1485.74	1519.30623376623	1435.41	1457.10597402597	1579.86	1539.10792207792
722.68	1429.05	1386.67333333333	1441.41	1430.72445887446	1552.47	1506.90017316017	1484.4	1475.53502164502	1520.25	1526.78865800866
722.58	1404.17	1391.27147186147	1418.4	1416.61458874459	1509.46	1496.06541125541	1475.68	1492.26207792208	1501.06	1523.63696969697
722.48	1404.06	1376.65233766234	1353.38	1400.9012987013	1485.93	1485.36432900433	1531.24	1500.87	1498.97	1508.09632034632
722.38	1329.66	1365.72445887446	1413.76	1402.11961038961	1439.86	1472.75848484849	1508.45	1497.36372294372	1498.99	1493.10480519481
722.28	1321.2	1347.41683982684	1411.39	1400.95350649351	1437.7	1455.20307359307	1480.7	1477.5429004329	1527.9	1490.52731601732
722.18	1341.7	1344.95229437229	1425.83	1417.3919047619	1476.18	1450.0654978355	1447.85	1465.72943722944	1466.93	1502.35268398268
722.08	1389.26	1355.7570995671	1419.26	1417.10038961039	1462.24	1436.19874458874	1423.49	1440.92168831169	1486.64	1506.51783549784
721.98	1357.34	1360.80974025974	1396.04	1415.17086580087	1431.71	1440.36502164502	1444.61	1434.16917748918	1507.39	1498.60212121212
721.88	1359.12	1362.74831168831	1440.72	1412.45978354978	1413.89	1441.86939393939	1458.82	1437.82541125541	1553.61	1495.08108225108
721.78	1372.91	1358.86155844156	1355.94	1399.27073593074	1410.3	1436.19255411255	1414.61	1450.65541125541	1464.44	1495.39800865801
721.68	1305.61	1343.94645021645	1445.44	1388.61662337662	1497.43	1441.41861471861	1463.52	1463.62437229437	1452.76	1488.51848484849
721.58	1374.8	1344.52151515151	1366.5	1385.69246753247	1451.67	1451.22874458874	1464.82	1440.38887445887	1500.3	1474.16255411255
721.48	1343.45	1335.13216450216	1357.52	1382.52038961039	1430.55	1459.16714285714	1457.46	1418.76212121212	1470	1469.3545021645
721.38	1315.99	1337.47116883117	1394.91	1400.35722943723	1457.6	1458.86987012987	1407.77	1411.49658008658	1485.54	1480.55480519481
721.28	1362.29	1359.35502164502	1424.88	1408.72251082251	1457.31	1445.20787878788	1310.22	1402.40502164502	1455.4	1477.08493506494
721.18	1335.27	1360.00069264069	1427.29	1422.75324675325	1452.6	1437.5958008658	1425.24	1402.12095238095	1492.16	1466.19948051948
721.08	1408.18	1373.69593073593	1452.39	1438.30307359307	1431.39	1434.61761904762	1460.69	1422.35727272727	1463.3	1458.18134199134
720.98	1412.01	1393.4370995671	1434.26	1446.39865800866	1409.41	1429.59385281385	1447.71	1438.99926406926	1447.04	1466.8516017316
720.88	1354.44	1399.72	1404.51	1440.21277056277	1405.42	1425.32813852814	1437.11	1453.98696969697	1457.68	1463.79164502165
720.78	1405.61	1397.70627705628	1487.44	1438.49008658009	1459.07	1423.48025974026	1474.04	1453.76454545455	1467	1484.19225108225
720.68	1426.4	1391.75095238095	1436.09	1433.2838961039	1430.58	1419.90406926407	1411.43	1461.14298701299	1537.49	1494.58004329004
720.58	1376.49	1392.25216450216	1390.99	1429.23683982684	1403.94	1418.56103896104	1480.91	1473.44294372294	1446.52	1485.4558008658
720.48	1363.49	1397.56329004329	1434.9	1412.6141991342	1408.18	1410.05731601732	1517.96	1478.03649350649	1563.54	1473.31350649351
720.38	1416.21	1383.58277056277	1404.47	1384.55216450216	1398.82	1411.13727272727	1474.15	1473.61852813853	1396.81	1466.88372294372
720.28	1377.1	1380.57943722944	1383.57	1394.83887445887	1428.35	1423.76043290043	1466.52	1478.52787878788	1414.58	1447.44177489177
720.18	1376.05	1368.98783549784	1364.11	1405.6296969697	1427.18	1443.25614718615	1448.75	1472.45930735931	1484.4	1461.27683982684
720.08	1345.29	1354.3938961039	1413.99	1422.94329004329	1480.97	1446.41277056277	1461.25	1461.64138528139	1490.11	1459.02112554113
719.98	1360.74	1345.2580952381	1492.54	1440.44017316017	1441.2	1441.73835497836	1488.11	1457.56714285714	1441.21	1478.77935064935
719.88	1291.73	1335.30233766234	1440.21	1445.6825974026	1450.22	1439.91571428571	1473.18	1463.4658008658	1519.99	1478.01766233766
719.78	1358.46	1331.8703030303	1470.21	1444.00082251082	1390.97	1433.50471861472	1416.32	1461.04333333333	1445.39	1459.63766233766
719.68	1361.44	1334.82545454545	1391.65	1436.48545454545	1423.71	1423.44311688312	1447.75	1439.77060606061	1441.44	1457.44930735931
719.58	1293.96	1340.92203463203	1397.27	1414.62415584416	1463.57	1418.61298701299	1482.86	1428.16147186147	1471.04	1460.9512987013
719.48	1362.74	1347.46225108225	1430.12	1400.29848484848	1411.3	1428.10454545455	1399.66	1437.33982683983	1434.96	1459.36935064935
719.38	1347.95	1331.12822510822	1427.26	1388.05567099567	1425.09	1445.49385281385	1394.71	1441.64510822511	1494.06	1464.54805194805
719.28	1352.66	1345.64649350649	1345.21	1384.73484848485	1426.46	1445.43645021645	1480.95	1435.32246753247	1471.71	1474.88662337662
719.18	1318.68	1349.33285714286	1366.2	1395.61151515152	1503.63	1449.62311688312	1480.06	1449.15350649351	1471.15	1471.92393939394
719.08	1333.55	1348.76987012987	1411.22	1400.92242424242	1456.6	1464.2429004329	1417.86	1465.57770562771	1437.54	1458.54991341991
718.98	1417.39	1354.0470995671	1408.4	1410.43770562771	1440.24	1478.55995670996	1464.31	1472.41277056277	1499.86	1443.63064935065
718.88	1308.79	1353.56588744589	1486.07	1423.57233766234	1477.13	1468.18545454546	1514.05	1470.06930735931	1409.68	1441.85086580087
718.78	1392.29	1374.44831168831	1387.69	1421.52554112554	1475.59	1451.63943722944	1440.88	1471.24701298701	1408.52	1446.85108225108
718.68	1352.56	1374.30272727273	1394	1412.87376623377	1470.5	1431.97441558442	1486.27	1474.33922077922	1485.74	1463.24194805195
718.58	1372.45	1378.48147186147	1405.54	1405.30935064935	1365.16	1422.86471861472	1464.71	1456.75939393939	1480.91	1476.64246753247
718.48	1442.66	1398.08515151515	1418.11	1403.85354978355	1419.95	1413.38021645022	1429.1	1438.1196969697	1504.14	1500.27523809524
718.38	1349.47	1385.51813852814	1413.77	1423.6158008658	1381.39	1421.0874025974	1437.1	1436.8270995671	1512.96	1500.25978354978
718.28	1412.91	1390.530995671	1421.16	1428.35991341991	1489.25	1438.75303030303	1411.76	1418.47125541126	1490.91	1488.17441558442
718.18	1369.26	1371.70316017316	1454.1	1430.5754978355	1459.69	1472.06186147186	1418.5	1415.24229437229	1465.32	1485.57151515152
718.08	1341.59	1355.73238095238	1428.09	1433.94277056277	1481.16	1470.90168831169	1431.83	1417.55965367965	1455.69	1463.82004329004
717.98	1389.12	1369.47956709957	1417.69	1434.60948051948	1468.22	1471.31246753247	1396.59	1419.2270995671	1473.4	1445.16952380952
717.88	1324.02	1373.8387012987	1429.3	1420.62948051948	1469.63	1457.65987012987	1440.58	1435.65454545455	1457.89	1441.7338961039
717.78	1399.19	1380.80168831169	1426.8	1410.49683982684	1399.91	1430.03432900433	1440.71	1446.60696969697	1392.41	1446.01705627706
717.68	1421.8	1383.46238095238	1392.8	1395.40614718615	1439.66	1408.68493506494	1455.05	1451.71147186147	1453.6	1457.95246753247
717.58	1374.66	1357.84385281385	1362.35	1379.40961038961	1410.21	1392.82151515152	1482.52	1452.16108225108	1492.01	1467.92913419913
717.48	1325.96	1366.83385281385	1398.4	1373.22909090909	1318.29	1389.77571428571	1434.66	1446.06151515152	1489.74	1482.54229437229
717.38	1344.76	1354.08164502165	1343.15	1383.12025974026	1436	1410.18298701299	1420.35	1434.91350649351	1498	1486.38008658009
717.28	1311.64	1348.22939393939	1399.65	1407.2361038961	1407.8	1410.5103030303	1421.91	1425.34822510823	1462.94	1472.81372294372
717.18	1455.42	1362.12601731602	1443.89	1423.550995671	1449.61	1418.18831168831	1447.22	1434.00051948052	1454.93	1443.76991341991
717.08	1338.38	1371.77558441558	1450.79	1417.74861471861	1453.25	1436.22796536797	1416.19	1443.40077922078	1422.86	1444.68805194805
716.98	1362.43	1390.6187012987	1434.79	1425.04584415584	1372.2	1422.04212121212	1466.32	1459.60445887446	1449.21	1448.05619047619
716.88	1406.01	1404.84510822511	1382.74	1420.47619047619	1422.2	1430.36506493507	1495.09	1452.03428571429	1418.79	1467.02696969697
716.78	1394.28	1401.769004329	1378.06	1417.20108225108	1461.64	1430.76324675325	1421.57	1448.32203463203	1547.22	1465.97753246753
716.68	1463.71	1402.61125541126	1466.15	1425.83835497836	1409.7	1421.65311688312	1470.61	1453.58727272727	1465.97	1475.01181818182
716.58	1385.75	1399.88753246753	1449.94	1437.19233766234	1455.72	1423.01173160173	1385.91	1441.84268398268	1480.1	1477.4503030303
716.48	1371.96	1397.95727272727	1439.39	1449.8719047619	1394.7	1404.95506493506	1482.16	1446.73095238095	1412.65	1479.7325974026
716.38	1332.32	1381.98545454546	1448.45	1446.34636363636	1351.02	1393.92670995671	1470.49	1456.28714285714	1514.71	1467.78428571429
716.28	1449.46	1375.08974025974	1419.43	1423.9480952381	1417.8	1391.39783549784	1432.35	1451.6854978355	1489.56	1484.97268398268
716.18	1391.16	1387.28441558442	1418.47	1403.72294372294	1392.71	1392.23480519481	1482.59	1454.94636363636	1484.72	1483.53359307359
716.08	1327.47	1385.76571428571	1388.96	1387.41554112554	1413.04	1409.87402597403	1427.38	1453.50675324675	1484.1	1493.08017316017
715.98	1420.05	1389.21601731602	1363.29	1372.74896103896	1404.8	1425.40229437229	1444.31	1461.44272727273	1498.4	1488.37744588745
715.88	1369.59	1361.07753246753	1358.56	1383.57649350649	1444.96	1417.44562770563	1468.95	1465.10428571429	1462.45	1489.59303030303
715.78	1342.54	1342.75627705628	1403.01	1393.03614718615	1432.91	1429.07116883117	1509.25	1459.71896103896	1531.45	1515.55761904762
715.68	1361.62	1323.13636363636	1414.55	1424.10835497835	1432.76	1446.49666666667	1440.46	1459.51069264069	1517.04	1519.96826839827
715.58	1262.19	1322.94333333333	1475.77	1442.40359307359	1413.47	1452.27090909091	1430.65	1454.31008658009	1505.63	1519.82601731602
715.48	1293.31	1330.77090909091	1427.49	1446.09138528139	1502.76	1459.93891774892	1441.57	1434.8496969697	1591.86	1521.25666666667
715.38	1362.02	1337.17125541126	1480.95	1446.02575757576	1490.95	1466.0038961039	1433.96	1426.28095238095	1437.89	1503.00774891775
715.28	1441.51	1347.01636363636	1392.89	1437.24770562771	1424.97	1467.22510822511	1448.85	1433.68324675325	1497.86	1491.08688311688
715.18	1297.51	1359.53636363636	1414.81	1408.33606060606	1483.19	1460.94380952381	1399.82	1447.65974025974	1495.96	1483.00606060606
715.08	1339.33	1359.45731601732	1440.36	1404.72203463203	1437.54	1448.78134199134	1469.21	1450.41909090909	1462.52	1471.26502164502
714.98	1361.96	1350.19593073593	1375.37	1402.91619047619	1451.4	1451.30554112554	1459.28	1443.99476190476	1481	1482.82562770563
714.88	1348.57	1357.43354978355	1362.09	1404.25536796537	1449.51	1463.08497835498	1478.82	1445.94805194805	1496.97	1486.62225108225
714.78	1399.1	1377.93922077922	1457.29	1402.32424242424	1476.49	1458.35186147186	1401.59	1440.39554112554	1476.66	1498.37073593074
714.68	1376.5	1386.43887445887	1417.26	1404.41242424242	1462.15	1458.86108225108	1411.04	1433.88623376623	1493.11	1498.94965367965
714.58	1410.69	1394.66995670996	1364.74	1404.38727272727	1467.57	1456.28670995671	1471.84	1435.91965367965	1536.61	1487.10251082251
714.48	1364.58	1403.1845021645	1431.15	1416.06203463203	1434.7	1457.29385281385	1420.5	1452.37766233766	1471.22	1468.75770562771
714.38	1435.1	1412.27805194805	1403.93	1405.65883116883	1446.07	1454.29199134199	1494.68	1468.08528138528	1419.41	1453.42645021645
714.28	1405.74	1401.57173160173	1389.89	1409.30731601732	1481.41	1465.9032034632	1464.97	1477.57718614719	1438.33	1435.60987012987
714.18	1408.25	1400.96913419913	1483.47	1426.93848484849	1483.22	1482.85303030303	1503.19	1470.40268398268	1435.86	1445.5312987013
714.08	1406.55	1393.47021645022	1375.3	1432.52311688312	1483.05	1503.58480519481	1441.83	1477.29731601732	1467.1	1475.22220779221
713.98	1312.01	1372.56073593074	1430.18	1426.87497835498	1531.14	1520.78497835498	1495.56	1476.30670995671	1498.99	1501.23896103896
713.88	1428.66	1361.81831168831	1485.29	1432.46268398268	1525.25	1508.85653679654	1454.31	1484.22536796537	1578.94	1535.37922077922
713.78	1330.7	1365.11285714286	1424.91	1450.95662337662	1513.49	1500.77125541126	1521.45	1499.06350649351	1521.06	1542.5358008658
713.68	1361.69	1370.33497835498	1392.79	1473.87731601732	1500.58	1497.06177489178	1523.43	1528.30493506494	1533.76	1536.75060606061
713.58	1374.97	1383.01978354978	1530.77	1466.2267965368	1416.01	1484.73155844156	1524.43	1537.08787878788	1583.9	1539.26545454545
713.48	1420.15	1364.60233766234	1517.87	1440.67142857143	1509.29	1478.09432900433	1577.82	1552.32995670996	1460.61	1532.95883116883
713.38	1363.9	1388.41952380952	1387.79	1431.40787878788	1509.36	1466.65952380952	1560.36	1562.14645021645	1550.96	1542.31593073593
713.28	1377.49	1397.93692640693	1381.39	1416.79515151515	1460.76	1474.91588744589	1527.57	1551.22562770563	1600.14	1563.91043290043
713.18	1366.11	1404.79242424242	1361.32	1399.67727272727	1459.33	1486.89718614719	1565.32	1543.45415584416	1543.47	1571.40112554113
713.08	1478.39	1407.76787878788	1446.22	1406.52047619048	1459.99	1490.44757575758	1559.29	1526.36597402597	1586.32	1589.98181818182
712.98	1406.49	1403.33636363636	1447.57	1434.83956709957	1544.74	1488.34363636364	1457.35	1520.83904761905	1629.45	1570.8574025974
712.88	1388.43	1397.77268398268	1462.95	1441.63025974026	1501.37	1506.23125541126	1556.21	1534.8558008658	1516.78	1553.69688311688
712.78	1371.52	1386.3629004329	1421.32	1454.74060606061	1517.65	1504.71246753247	1526.69	1543.05800865801	1552.26	1558.48835497835
712.68	1337.84	1369.54277056277	1451.54	1442.58891774892	1441.52	1495.40714285714	1570.65	1566.92935064935	1522.71	1542.81558441558
712.58	1417.18	1382.29575757576	1433.06	1456.33835497836	1537.3	1478.73393939394	1623.94	1589.67471861472	1558.1	1543.12480519481
712.48	1376.96	1384.68519480519	1492.49	1460.16264069264	1449.82	1480.07095238095	1573.39	1592.29519480519	1593.79	1566.80164502165
712.38	1395.15	1379.05796536797	1433.05	1460.26432900433	1483.8	1482.67380952381	1601.66	1597.83952380952	1529.91	1570.60683982684
712.28	1389.76	1374.75800865801	1512.36	1458.41623376623	1495.91	1502.18316017316	1570.34	1579.34588744589	1601.88	1581.08805194805
712.18	1341	1366.54913419913	1413.8	1448.88458874459	1515.45	1507.77021645022	1597.56	1578.23913419913	1590.69	1579.71632034632
712.08	1354.23	1383.49727272727	1432.91	1447.38134199134	1536.99	1546.60484848485	1559.52	1583.45770562771	1564.9	1577.02701298701
711.98	1410.02	1397.85103896104	1478.71	1468.5280952381	1571.51	1564.99541125541	1550.42	1572.16532467533	1592.98	1589.71705627706
711.88	1437.21	1423.84506493506	1449.43	1476.39194805195	1569.09	1577.22601731602	1629.52	1563.83138528139	1577.1	1586.59567099567
711.78	1460.04	1441.66367965368	1543.7	1506.02424242424	1620.56	1578.48194805195	1541.16	1558.7767965368	1590.83	1590.05896103896
711.68	1436.91	1446.59350649351	1534.96	1533.24333333333	1555.35	1580.21826839827	1522.7	1556.06874458874	1626.43	1599.93926406926
711.58	1454.34	1449.9961038961	1503.39	1525.66891774892	1561.7	1572.84567099567	1551.93	1549.29593073593	1598.89	1623.05186147186
711.48	1413.08	1444.80242424242	1548	1527.93034632035	1565.53	1575.48476190476	1579.25	1548.49640692641	1616.55	1644.64246753247
711.38	1457.71	1441.59298701299	1556.6	1525.35952380952	1595.69	1577.91696969697	1545.55	1570.89995670996	1674.51	1661.5625974026
711.28	1469.61	1435.79086580087	1439.49	1519.04878787879	1566.26	1576.60943722944	1578.57	1582.91186147186	1716.79	1662.47307359307
711.18	1411.13	1444.28701298701	1574	1546.82844155844	1603.21	1574.17121212121	1615.14	1598.63073593074	1644.79	1676.34943722944
711.08	1440.11	1452.74818181818	1563.47	1547.43125541126	1564.43	1570.34683982684	1602.61	1608.87134199134	1656.8	1656.74116883117
710.98	1430.14	1440.10506493506	1513.54	1537.67567099567	1516.2	1558.68770562771	1606.55	1616.18398268398	1620.8	1637.94354978355
710.88	1497.08	1432.97532467532	1639.63	1550.70121212121	1592.85	1562.74112554113	1642.61	1605.84064935065	1670.61	1628.99705627706
710.78	1408.5	1427.96380952381	1452.36	1532.87666666667	1561.83	1560.05701298701	1582.89	1594.94073593074	1568.59	1629.88614718615
710.68	1379.21	1402.16497835498	1486.59	1531.14316017316	1549.23	1570.56826839827	1577.9	1594.99575757576	1664.3	1626.3638961039
710.58	1407.59	1399.12887445887	1588.94	1515.72515151515	1592.19	1566.63264069264	1578.43	1595.11627705628	1639.75	1634.17939393939
710.48	1388.13	1407.03571428571	1509	1494.98917748918	1546.45	1547.1867965368	1609.26	1604.10064935065	1616.6	1638.50012987013
710.38	1390.22	1418.35069264069	1493.71	1503.56718614719	1550.44	1540.05220779221	1625.2	1606.85826839827	1646.51	1653.09385281385
710.28	1490.86	1426.15203463203	1443.34	1497.53043290043	1496.81	1529.84393939394	1608.38	1593.52956709957	1662.13	1633.66238095238
710.18	1439.7	1419.34051948052	1507.18	1481.25991341991	1524.16	1516.2387012987	1602.57	1588.59584415584	1639.47	1638.36904761905
710.08	1348.81	1402.52354978355	1496.2	1503.23199134199	1528.19	1519.6225974026	1512.46	1568.71943722944	1614.51	1627.46125541126
709.98	1405.12	1382.86467532468	1535.21	1506.00034632035	1518.24	1517.2874025974	1549.45	1546.13246753247	1580.16	1598.36121212121
709.88	1356.69	1363.87034632035	1476.1	1503.61792207792	1517.59	1531.7529004329	1594.77	1549.40588744589	1632.11	1573.62203463203
709.78	1347.77	1378.09636363636	1525.68	1481.13207792208	1531.59	1516.72090909091	1506.29	1541.78082251082	1528.16	1564.92307359307
709.68	1402.51	1390.53792207792	1417.09	1455.56991341991	1507.36	1511.65532467532	1525.68	1536.7825974026	1530.7	1562.28484848485
709.58	1408.63	1387.0280952381	1435.96	1425.49753246753	1534.68	1508.48731601732	1573.55	1510.86134199134	1570.76	1560.35069264069
709.48	1405.56	1379.24047619048	1407.35	1407.03112554113	1436.71	1496.28974025974	1445.99	1477.86285714286	1587.56	1559.87545454546
709.38	1344.7	1372.87225108225	1380.02	1392.26891774892	1519.7	1482.65199134199	1465.97	1476.03108225108	1559.14	1565.13831168831
709.28	1346.65	1355.90852813853	1387.99	1392.13554112554	1475.11	1465.37329004329	1446.36	1456.98935064935	1541.8	1540.69337662338
709.18	1318.43	1341.96541125541	1387.22	1374.14437229437	1432.4	1439.84341991342	1440.77	1453.50987012987	1536.95	1511.47818181818
709.08	1383.66	1332.94835497836	1393	1371.70186147186	1428.68	1424.54329004329	1511.4	1471.48922077922	1467.34	1503.30025974026
708.98	1327.7	1340.15108225108	1341.02	1372.6616017316	1384.06	1392.07562770563	1436.26	1465.74285714286	1452.84	1486.48978354978
708.88	1318.19	1332.9019047619	1336.74	1349.85376623377	1376.27	1384.32411255411	1484.33	1454.959004329	1503.89	1474.27082251082
708.78	1333.57	1342.60606060606	1379.75	1334.42112554113	1386.31	1386.94367965368	1434.79	1426.52675324675	1513.51	1454.75852813853
708.68	1358.27	1338.51705627706	1333.13	1319.66878787879	1382.31	1385.11056277056	1388.57	1402.42948051948	1391.41	1445.12800865801
708.58	1319.88	1351.93021645022	1260.4	1321.9603030303	1408.44	1399.14995670996	1379.65	1402.97432900433	1432.18	1425.30073593074
708.48	1389.21	1333.87155844156	1343.38	1331.49761904762	1402.1	1395.92437229437	1367.99	1390.31376623377	1382.72	1410.00437229437
708.38	1307.44	1318.62982683983	1331.43	1335.73567099567	1372.84	1380.6061038961	1435.11	1393.38125541126	1415.94	1395.42056277056
708.28	1316.69	1307.80424242424	1384.06	1357.30705627706	1403	1371.42701298701	1411.64	1396.32939393939	1393.45	1381.46748917749
708.18	1235.57	1313.42216450216	1389.91	1384.81147186147	1319.23	1354.08177489177	1355.94	1372.52878787879	1398.04	1365.09683982684
708.08	1348.75	1307.50385281385	1348.4	1377.0525974026	1336.07	1352.0932034632	1364.45	1358.739004329	1307.5	1353.18303030303
707.98	1343.33	1328.49865800866	1390.95	1378.78831168831	1375.09	1350.87939393939	1333.34	1334.66649350649	1309.1	1339.55277056277
707.88	1354.58	1345.06649350649	1389.36	1361.47935064935	1337.08	1348.75480519481	1278.02	1321.98034632035	1386.97	1339.86186147186
707.78	1309.88	1349.32493506494	1315.66	1349.94779220779	1375.81	1352.69454545455	1376.01	1316.129004329	1332.13	1347.96571428571
707.68	1354.86	1310.71800865801	1363.55	1339.63792207792	1328	1337.66653679654	1303.79	1322.42372294372	1362.62	1362.25571428571
707.58	1312.91	1290.07038961039	1306.13	1331.01108225108	1330.39	1320.80034632035	1308.44	1328.02086580087	1363.26	1355.08077922078
707.48	1235.82	1281.11887445887	1336.8	1332.84722943723	1304.97	1322.06471861472	1335.66	1340.14445887446	1356.19	1342.95844155844
707.38	1225.19	1263.04329004329	1334.95	1348.61051948052	1304.72	1316.02714285714	1377.75	1330.34212121212	1326.11	1335.40199134199
707.28	1307.27	1265.54922077922	1368.39	1343.92489177489	1332.65	1327.77696969697	1316.16	1347.35822510823	1318.25	1336.21523809524
707.18	1298.85	1280.20943722944	1342.35	1332.33601731602	1362.31	1343.16597402597	1365.26	1358.18701298701	1346.56	1336.60380952381
707.08	1234.83	1284.20619047619	1342.05	1325.20441558442	1329.17	1348.5087012987	1333.44	1365.03086580087	1330.81	1353.04753246753
706.98	1355.09	1285.90670995671	1278.74	1320.06878787879	1368.16	1348.49991341991	1403.61	1381.48398268398	1409.46	1372.31571428571
706.88	1254.31	1289.58943722944	1280.54	1314.5825974026	1359.65	1352.02779220779	1391.44	1387.67528138528	1353.87	1381.95562770563
706.78	1242.8	1282.13887445887	1378.13	1319.36818181818	1307.24	1349.57025974026	1383.94	1371.3525974026	1416.21	1388.65766233766
706.68	1334.16	1290.18480519481	1324.58	1325.61112554113	1358.27	1343.320995671	1384.81	1352.84069264069	1376.86	1388.7454978355
706.58	1318.8	1286.1303030303	1328.38	1335.30242424242	1371.45	1329.42432900433	1282.54	1337.65363636364	1369.39	1372.70272727273
706.48	1227.63	1309.93857142857	1333.66	1341.63753246753	1308.08	1334.61575757576	1310.06	1328.63354978355	1389.14	1373.58593073593
706.38	1352.8	1316.82047619048	1340.97	1355.14796536797	1300.09	1334.89987012987	1327.9	1313.02896103896	1352.98	1366.13584415584
706.28	1323.04	1312.40744588745	1358.68	1369.39458874459	1331.64	1309.23995670996	1370.71	1314.6561038961	1360.07	1388.95281385281
706.18	1328.77	1317.1725974026	1409.76	1372.44225108225	1354	1307.4354978355	1292.9	1327.340995671	1402.79	1396.70350649351
706.08	1304.43	1321.2954978355	1414.23	1385.34329004329	1274.04	1301.61753246753	1288.75	1327.96346320346	1402.09	1376.70017316017
705.98	1307.74	1307.35043290043	1316.88	1377.91225108225	1265.77	1307.00696969697	1362.25	1325.2567965368	1427.89	1371.61177489177
705.88	1295.36	1302.00974025974	1369.36	1367.29004329004	1359.68	1329.35653679654	1333.77	1330.2996969697	1300.64	1345.29658008658
705.78	1304.86	1298.44350649351	1403.87	1349.18956709957	1294.85	1334.71471861472	1346.3	1349.84653679654	1268.4	1324.49103896104
705.68	1317.06	1298.41086580087	1308.49	1349.46848484848	1418.25	1365.27796536797	1336.05	1362.70623376623	1374.16	1330.27025974026
705.58	1276.74	1301.45554112554	1363.03	1375.32125541126	1404.02	1374.25406926407	1371.05	1345.05038961039	1304.46	1340.49510822511
705.48	1317.8	1321.45138528139	1349.6	1360.55497835498	1288.59	1370.67277056277	1358.69	1345.95497835498	1389.89	1361.7887012987
705.38	1319.94	1329.41285714286	1398.79	1354.22623376623	1411.9	1365.47346320346	1347.59	1333.35826839827	1405.15	1363.20515151515
705.28	1356.56	1338.34696969697	1392.68	1351.27515151515	1335.79	1339.65294372294	1269.46	1334.89640692641	1326.99	1346.64619047619
705.18	1381.21	1345.70783549784	1265.44	1337.44303030303	1346.31	1334.38471861472	1361.95	1330.63307359307	1316.05	1349.17329004329
705.08	1304.25	1346.50623376623	1354.09	1362.02727272727	1299.6	1330.25476190476	1313.09	1325.91281385281	1331.57	1327.16987012987
704.98	1340.66	1341.91112554113	1337.65	1360.97701298701	1319.77	1303.12034632035	1372.61	1325.10640692641	1340.89	1329.16735930736
704.88	1332.68	1331.71497835498	1412.72	1371.25562770563	1313.54	1305.99181818182	1305.04	1326.92943722944	1356.02	1346.70601731602
704.78	1351.2	1322.02021645022	1467.01	1394.34207792208	1284.81	1294.69034632035	1286.88	1305.09718614719	1318.8	1349.2345021645
704.68	1309.11	1327.4567965368	1286.67	1384.99939393939	1303.49	1309.78173160173	1314.68	1305.10212121212	1383.15	1355.130995671
704.58	1317.92	1332.61125541126	1364.06	1351.52597402597	1327.09	1320.92103896104	1306.97	1296.5703030303	1352.27	1345.58800865801
704.48	1313.5	1323.370995671	1361.83	1308.11251082251	1302.79	1337.65943722944	1298.97	1323.84887445887	1328.72	1348.15025974026
704.38	1348.5	1310.26333333333	1287.76	1281.92147186147	1401.83	1351.47069264069	1351.66	1342.84151515152	1366.26	1349.02329004329
704.28	1342.26	1314.55147186147	1208.75	1296.48077922078	1344.6	1350.810995671	1346.51	1366.38476190476	1307.16	1340.75303030303
704.18	1244.22	1314.44064935065	1302	1288.12203463203	1342.02	1338.05233766234	1425.74	1387.07640692641	1392.25	1353.52558441558
704.08	1311.31	1317.92272727273	1323.46	1299.9561038961	1318.75	1322.15800865801	1369.21	1388.53012987013	1341.56	1375.53
703.98	1358.85	1319.38484848485	1351.25	1317.38584415584	1300.14	1311.76904761905	1406.34	1375.05294372294	1371.9	1376.37653679654
703.88	1328.09	1327.9770995671	1304.61	1321.12783549784	1290.95	1315.09255411255	1344.09	1358.82264069264	1409.58	1370.95541125541
703.78	1331.36	1328.4238961039	1314.64	1310.55060606061	1320.49	1307.31012987013	1308.16	1324.69437229437	1392.19	1357.41558441558
703.68	1312.91	1312.77471861472	1282.19	1305.16311688312	1362.13	1314.02363636364	1326.56	1314.6629004329	1301.75	1377.21142857143
703.58	1296.35	1300.66943722944	1295.36	1303.5654978355	1281.29	1308.22489177489	1310.25	1316.89965367965	1332.72	1364.25380952381
703.48	1266.24	1297.96878787879	1349.96	1322.94463203463	1282.75	1302.86696969697	1293.26	1321.24034632035	1405.89	1343.86095238095
703.38	1324.2	1294.35943722944	1324.64	1342.5603030303	1338.14	1313.03987012987	1365.39	1333.69471861472	1414.06	1346.74441558442
703.28	1300.53	1293.69571428571	1347.36	1353.95008658009	1282.8	1326.02653679654	1375.31	1344.46060606061	1259.36	1355.9032034632
703.18	1292.18	1301.37376623377	1386.76	1356.95606060606	1363.61	1359.730995671	1303.72	1364.43744588745	1319.02	1341.42917748918
703.08	1292.9	1298.30974025974	1357.27	1355.21627705628	1418.52	1371.10393939394	1394.94	1383.66952380952	1384.8	1322.75333333333
702.98	1295.8	1293.43995670996	1315.49	1348.39151515152	1358.46	1366.81670995671	1388.18	1376.82991341991	1335.65	1326.83246753247
702.88	1318.93	1302.72800865801	1350.25	1327.16112554113	1379.47	1376.110995671	1403.09	1376.12103896104	1311.06	1351.15835497836
702.78	1276.93	1310.43567099567	1332.26	1312.21965367965	1321.8	1352.59432900433	1378.61	1380.2816017316	1334.55	1348.11147186147
702.68	1338.39	1325.309004329	1285.7	1316.40125541126	1337.59	1332.01112554113	1316.74	1357.03619047619	1366.79	1331.36393939394
702.58	1335.16	1322.25294372294	1306.13	1334.61060606061	1372.45	1330.43298701299	1360.71	1347.45220779221	1354.36	1337.51324675325
702.48	1328.86	1326.84212121212	1359.56	1344.110995671	1290.26	1338.04575757576	1356.24	1337.27484848485	1319.93	1331.29207792208
702.38	1347.61	1332.03896103896	1379.94	1356.61454545455	1335.75	1345.5261038961	1319.47	1330.6383982684	1285.99	1331.69151515152
702.28	1285.34	1346.9958008658	1388.41	1371.8587012987	1369.63	1350.08688311688	1350.61	1344.95168831169	1358.45	1323.7045021645
702.18	1379.55	1359.85341991342	1338.21	1360.03818181818	1388.22	1358.79060606061	1332.69	1350.64225108225	1311.91	1327.57064935065
702.08	1361.45	1359.84705627706	1337.8	1337.1551948052	1325.36	1363.57424242424	1350.35	1370.53151515152	1368.04	1323.80926406926
701.98	1420.51	1345.7919047619	1348.08	1326.73125541126	1372.21	1349.95173160173	1432.01	1396.05043290043	1291.99	1325.47090909091
701.88	1301.95	1340.71207792208	1293.01	1337.26926406926	1351.31	1340.28303030303	1391.54	1393.69246753247	1325.55	1320.61632034632
701.78	1283.03	1318.89601731602	1338.14	1360.39017316017	1301.18	1341.64727272727	1413.52	1397.53225108225	1290.51	1322.21601731602
701.68	1296.73	1317.0687012987	1389.75	1349.20125541126	1343.43	1340.11683982684	1385.54	1387.6654978355	1359.69	1319.69614718615
701.58	1354.55	1313.29047619048	1400.89	1348.89701298701	1356.21	1319.98956709957	1322.02	1365.04043290043	1335.24	1329.41212121212
701.48	1336	1333.699004329	1333.31	1347.60779220779	1344.17	1324.76008658009	1396.16	1360.31233766234	1310.2	1332.76852813853
701.38	1351.6	1351.3970995671	1241.53	1328.82640692641	1285.44	1345.2883982684	1352.47	1362.8145021645	1338.97	1339.71354978355
701.28	1323.46	1343.73571428571	1372.6	1318.02532467532	1318.7	1354.82207792208	1345.76	1367.86086580087	1336.25	1334.35688311688
701.18	1351.97	1335.90164502165	1319.93	1322.51948051948	1412.91	1352.47463203463	1381.44	1365.65558441558	1359.15	1345.96982683983
701.08	1362.29	1340.38562770563	1326.19	1333.19004329004	1398.97	1357.6538961039	1380.55	1343.55874458874	1344.76	1354.48948051948
700.98	1286.64	1338.14909090909	1354.51	1338.38380952381	1330.42	1347.48601731602	1310.74	1326.84705627706	1346.5	1350.28233766234
700.88	1364.41	1345.15372294372	1330.94	1319.77519480519	1282.55	1326.95848484848	1290.91	1302.12125541126	1373.1	1355.25800865801
700.78	1355	1341.29874458874	1296.9	1317.33294372294	1333.64	1310.89	1284.81	1286.17519480519	1347.85	1364.17385281385
700.68	1328.3	1336.97476190476	1317.84	1325.59904761905	1283.3	1313.26926406926	1280.99	1300.8570995671	1348.8	1367.18584415584
700.58	1350.19	1332.63688311688	1327.85	1339.21233766234	1360.8	1344.94307359307	1307.01	1322.9658008658	1397.05	1364.35887445887
700.48	1304.23	1315.69008658009	1342.62	1347.99220779221	1369.05	1361.09186147186	1367.18	1336.62753246753	1381.79	1366.68748917749
700.38	1299.41	1299.41	1404.96	1404.96	1355.42	1355.42	1387.15	1387.15	1333.79	1333.79
700.28	1299.16	1299.16	1348.91	1348.91	1404.05	1404.05	1308.72	1308.72	1367.08	1367.08
700.18	1322.44	1322.44	1290.27	1290.27	1303.77	1303.77	1313.59	1313.59	1399.09	1399.09
700.08	1305.05	1305.05	1317.81	1317.81	1325.45	1325.45	1316.88	1316.88	1372.74	1372.74
