# Supplementary material for: Templating Iron(III) Oxides on DNA Molecules
Source: Nanomaterials (Basel). 2024 Oct 7;14(19):1609. doi: 10.3390/nano14191609 (PMC11478027; doi:10.3390/nano14191609)
Supplement: Supplementary file 1 [file nanomaterials-14-01609-s001.zip › dataset/XRD/Fig5.csv]

Twotheta / deg	Fe2O3	Fe2O3?DNA	FeOOH	FeOOH/DNA
1.998164483	14426	15728	9823	16043
2.01832556221	14292	15283	9644	15567
2.03848664142	13885	14739	9593	15582
2.05864772063	13518	14515	9310	14974
2.07880879984	13681	14712	9228	14825
2.09896987905	13308	13970	9092	14416
2.11913095826	13239	13291	8669	14255
2.13929203747	12902	13546	8562	13851
2.15945311668	12544	13268	8598	13759
2.17961419589	12358	12881	8279	13364
2.1997752751	11941	12689	8142	13379
2.21993635431	11704	12354	8079	12966
2.24009743352	11532	12032	7816	12967
2.26025851273	11423	11805	7858	12321
2.28041959194	11218	11339	7625	12055
2.30058067115	10808	11443	7534	11789
2.32074175036	10697	11227	7379	11778
2.34090282957	10717	10912	7192	11629
2.36106390878	10338	10832	7016	11339
2.38122498799	10028	10486	7073	10913
2.4013860672	9811	10224	6762	10597
2.42154714641	9671	10060	6729	10563
2.44170822562	9561	9702	6509	10343
2.46186930483	9446	9674	6416	10024
2.48203038404	9286	9502	6330	10039
2.50219146325	9232	9225	6401	10001
2.52235254246	8892	8844	6097	9529
2.54251362167	8687	8672	5972	9587
2.56267470088	8546	8590	5808	9229
2.58283578009	8270	8279	5632	9109
2.6029968593	7988	8125	5651	8944
2.62315793851	8106	8003	5672	8745
2.64331901772	8060	7774	5399	8499
2.66348009693	7648	7824	5437	8269
2.68364117614	7847	7524	5282	8126
2.70380225535	7525	7276	5233	8155
2.72396333456	7175	7213	5046	7944
2.74412441377	7115	7329	5019	7565
2.76428549298	7110	6925	4842	7457
2.78444657219	6855	6886	4806	7392
2.8046076514	6912	6775	4725	7274
2.82476873061	6640	6434	4680	7188
2.84492980982	6774	6315	4596	7044
2.86509088903	6490	6178	4500	6758
2.88525196824	6475	6172	4450	6738
2.90541304745	6221	6033	4447	6579
2.92557412666	6253	5982	4292	6564
2.94573520587	6047	5764	4212	6343
2.96589628508	5765	5591	4103	6256
2.98605736429	5632	5700	4227	6204
3.0062184435	5783	5303	4138	6036
3.02637952271	5662	5213	3900	5820
3.04654060192	5769	5274	3808	6107
3.06670168113	5705	5085	3727	5621
3.08686276034	5365	5000	3638	5336
3.10702383955	5209	4916	3651	5423
3.12718491876	5194	4701	3756	5281
3.14734599797	4974	4651	3548	5288
3.16750707718	5121	4539	3528	5171
3.18766815639	4935	4395	3426	4950
3.2078292356	4879	4407	3349	4928
3.22799031481	4775	4401	3420	4973
3.24815139402	4762	4220	3246	4814
3.26831247323	4643	4203	3193	4687
3.28847355244	4643	4098	3143	4562
3.30863463165	4528	3886	3121	4550
3.32879571086	4535	3910	3068	4470
3.34895679007	4430	3746	3008	4183
3.36911786928	4460	3817	3017	4114
3.38927894849	4206	3621	2868	4171
3.4094400277	4184	3635	2839	4165
3.42960110691	4164	3663	2813	3989
3.44976218612	4010	3489	2783	3988
3.46992326533	3926	3371	2699	3881
3.49008434454	4033	3240	2774	3833
3.51024542375	3969	3265	2542	3777
3.53040650296	3821	3334	2532	3755
3.55056758217	3654	3268	2661	3611
3.57072866138	3764	3101	2445	3479
3.59088974059	3737	3050	2563	3491
3.6110508198	3591	2970	2440	3383
3.63121189901	3558	2966	2374	3379
3.65137297822	3576	2853	2334	3269
3.67153405743	3488	2845	2304	3271
3.69169513664	3502	2918	2413	3282
3.71185621585	3348	2723	2319	3160
3.73201729506	3390	2760	2237	3268
3.75217837427	3437	2647	2316	3102
3.77233945348	3324	2626	2084	3035
3.79250053269	3305	2623	2187	2985
3.8126616119	3216	2553	2193	2826
3.83282269111	3240	2490	2136	2814
3.85298377032	3063	2474	2103	2882
3.87314484953	3188	2409	1959	2712
3.89330592874	3221	2410	2049	2773
3.91346700795	3011	2351	2024	2724
3.93362808716	3082	2390	1978	2561
3.95378916637	3129	2247	1956	2621
3.97395024558	3062	2132	1898	2634
3.99411132479	2921	2306	1901	2570
4.014272404	2936	2241	1858	2525
4.03443348321	2936	2167	1870	2510
4.05459456242	3000	2115	1890	2352
4.07475564163	2834	2093	1866	2415
4.09491672084	2889	2075	1766	2405
4.11507780005	2822	2015	1764	2344
4.13523887926	2789	2038	1742	2357
4.15539995847	2846	1910	1858	2389
4.17556103768	2665	2010	1725	2266
4.19572211689	2780	1885	1747	2367
4.2158831961	2773	1890	1673	2316
4.23604427531	2771	1840	1743	2192
4.25620535452	2795	1830	1698	2200
4.27636643373	2769	1901	1751	2172
4.29652751294	2674	1754	1696	2203
4.31668859215	2760	1713	1773	2110
4.33684967136	2794	1831	1735	2066
4.35701075057	2624	1827	1722	2092
4.37717182978	2691	1763	1677	2046
4.39733290899	2738	1759	1582	2097
4.4174939882	2641	1776	1574	2105
4.43765506741	2666	1767	1714	2070
4.45781614662	2720	1726	1575	2058
4.47797722583	2554	1711	1650	2053
4.49813830504	2622	1644	1574	2129
4.51829938425	2625	1659	1533	2039
4.53846046346	2638	1651	1575	1991
4.55862154267	2572	1658	1597	1954
4.57878262188	2522	1646	1584	2036
4.59894370109	2637	1642	1594	1945
4.6191047803	2660	1667	1657	2017
4.63926585951	2623	1683	1660	2042
4.65942693872	2591	1619	1520	2016
4.67958801793	2700	1616	1585	2028
4.69974909714	2603	1599	1504	1938
4.71991017635	2665	1583	1535	1963
4.74007125556	2557	1596	1535	2024
4.76023233477	2714	1640	1559	1999
4.78039341398	2571	1612	1639	1912
4.80055449319	2655	1584	1619	2042
4.8207155724	2644	1546	1565	1936
4.84087665161	2753	1565	1574	1899
4.86103773082	2660	1656	1570	1921
4.88119881003	2584	1522	1563	2031
4.90135988924	2665	1488	1554	1940
4.92152096845	2595	1566	1559	1970
4.94168204766	2798	1527	1584	1967
4.96184312687	2560	1546	1589	1900
4.98200420608	2603	1551	1629	1879
5.00216528529	2668	1598	1570	1924
5.0223263645	2620	1540	1631	1948
5.04248744371	2590	1566	1557	1854
5.06264852292	2772	1495	1551	1927
5.08280960213	2681	1479	1579	1905
5.10297068134	2710	1583	1569	1905
5.12313176055	2690	1654	1601	1837
5.14329283976	2713	1528	1548	1979
5.16345391897	2737	1564	1551	1914
5.18361499818	2765	1588	1607	1895
5.20377607739	2673	1537	1555	1892
5.2239371566	2677	1574	1655	1897
5.24409823581	2703	1500	1568	1872
5.26425931502	2611	1517	1565	1913
5.28442039423	2659	1503	1621	1833
5.30458147344	2742	1537	1579	1956
5.32474255265	2680	1564	1517	1889
5.34490363186	2682	1519	1644	1897
5.36506471107	2647	1545	1511	1901
5.38522579028	2752	1522	1559	2027
5.40538686949	2717	1524	1562	2016
5.4255479487	2782	1443	1601	1939
5.44570902791	2788	1483	1634	1938
5.46587010712	2685	1451	1541	1948
5.48603118633	2638	1502	1626	1923
5.50619226554	2662	1602	1655	1841
5.52635334475	2778	1629	1571	1937
5.54651442396	2642	1570	1600	1835
5.56667550317	2763	1463	1589	1904
5.58683658238	2859	1547	1559	1856
5.60699766159	2719	1464	1623	1848
5.6271587408	2672	1547	1692	1884
5.64731982001	2708	1469	1581	1886
5.66748089922	2816	1516	1624	1905
5.68764197843	2798	1482	1573	2020
5.70780305764	2731	1491	1585	1916
5.72796413685	2777	1539	1700	1846
5.74812521606	2681	1538	1687	1865
5.76828629527	2765	1543	1658	1961
5.78844737448	2737	1579	1660	1933
5.80860845369	2841	1488	1672	1965
5.8287695329	2819	1514	1713	1918
5.84893061211	2873	1538	1657	1840
5.86909169132	2906	1507	1734	1979
5.88925277053	2751	1494	1667	1929
5.90941384974	2877	1453	1685	1917
5.92957492895	2745	1609	1681	1952
5.94973600816	2813	1551	1629	1933
5.96989708737	2803	1541	1646	1914
5.99005816658	2805	1554	1620	1967
6.01021924579	2863	1521	1682	1972
6.030380325	2827	1544	1732	1910
6.05054140421	2856	1470	1638	1938
6.07070248342	2862	1482	1657	1912
6.09086356263	2927	1490	1656	1950
6.11102464184	2761	1562	1702	2072
6.13118572105	2927	1484	1671	1930
6.15134680026	2924	1523	1601	2006
6.17150787947	2818	1537	1691	1987
6.19166895868	2884	1626	1716	2000
6.21183003789	2858	1548	1644	1968
6.2319911171	2862	1564	1689	1906
6.25215219631	2944	1570	1764	2026
6.27231327552	2851	1482	1672	1930
6.29247435473	2856	1539	1717	2014
6.31263543394	2835	1581	1702	1974
6.33279651315	2945	1576	1663	1994
6.35295759236	2924	1633	1724	2040
6.37311867157	3058	1592	1713	2060
6.39327975078	2968	1597	1700	2083
6.41344082999	2859	1622	1803	2008
6.4336019092	2870	1576	1778	2189
6.45376298841	2937	1534	1665	2064
6.47392406762	2911	1565	1749	1965
6.49408514683	2833	1582	1806	2014
6.51424622604	2948	1617	1808	2117
6.53440730525	2921	1544	1742	1946
6.55456838446	2949	1615	1786	2120
6.57472946367	2945	1617	1772	2078
6.59489054288	2953	1591	1730	2022
6.61505162209	3028	1654	1731	2039
6.6352127013	2968	1616	1760	2103
6.65537378051	2948	1553	1813	2099
6.67553485972	2856	1607	1667	2071
6.69569593893	3016	1678	1675	2021
6.71585701814	3030	1649	1771	2033
6.73601809735	3028	1637	1685	2116
6.75617917656	2887	1646	1727	2127
6.77634025577	3021	1666	1812	2056
6.79650133498	2858	1612	1823	2143
6.81666241419	3003	1600	1808	2118
6.8368234934	2952	1647	1867	2067
6.85698457261	2923	1669	1734	2017
6.87714565182	3044	1643	1770	2157
6.89730673103	3023	1655	1788	2113
6.91746781024	3071	1695	1742	2180
6.93762888945	2980	1711	1764	2132
6.95778996866	3111	1669	1801	2100
6.97795104787	2977	1639	1849	2092
6.99811212708	3030	1674	1793	2102
7.01827320629	3034	1703	1806	2144
7.0384342855	3094	1674	1769	2139
7.05859536471	3098	1746	1813	2108
7.07875644392	3117	1637	1789	2232
7.09891752313	3088	1750	1837	2233
7.11907860234	3117	1730	1758	2135
7.13923968155	3119	1722	1859	2149
7.15940076076	3084	1714	1839	2179
7.17956183997	3029	1696	1815	2054
7.19972291918	3149	1679	1880	2157
7.21988399839	3033	1734	1876	2217
7.2400450776	3035	1674	1912	2107
7.26020615681	3123	1701	1830	2205
7.28036723602	3040	1676	1930	2279
7.30052831523	2965	1686	1904	2146
7.32068939444	2985	1785	1839	2140
7.34085047365	3037	1752	1865	2173
7.36101155286	3026	1782	1899	2175
7.38117263207	3121	1738	1775	2229
7.40133371128	3118	1682	1897	2221
7.42149479049	3161	1822	1889	2179
7.4416558697	3073	1647	1880	2193
7.46181694891	3109	1834	1847	2200
7.48197802812	3174	1709	1801	2242
7.50213910733	3051	1780	1883	2290
7.52230018654	3125	1747	1870	2242
7.54246126575	3166	1772	1904	2154
7.56262234496	3065	1825	1961	2206
7.58278342417	3110	1832	1861	2231
7.60294450338	3216	1803	1879	2283
7.62310558259	3097	1815	1984	2338
7.6432666618	3127	1817	1883	2169
7.66342774101	3277	1793	1948	2283
7.68358882022	3101	1780	1930	2320
7.70374989943	3126	1775	1878	2324
7.72391097864	3083	1773	1891	2318
7.74407205785	3115	1765	1934	2315
7.76423313706	3188	1729	1964	2243
7.78439421627	3258	1802	1980	2202
7.80455529548	3063	1762	2000	2286
7.82471637469	3246	1809	1903	2299
7.8448774539	3112	1801	1981	2376
7.86503853311	3252	1791	1976	2282
7.88519961232	3066	1811	2003	2358
7.90536069153	3214	1832	1942	2324
7.92552177074	3143	1839	1968	2268
7.94568284995	3173	1798	1941	2236
7.96584392916	3257	1853	2035	2361
7.98600500837	3202	1833	1937	2383
8.00616608758	3119	1798	2066	2377
8.02632716679	3260	1784	1927	2341
8.046488246	3226	1858	2083	2319
8.06664932521	3051	1829	1957	2234
8.08681040442	3229	1821	1972	2395
8.10697148363	3188	1843	1983	2315
8.12713256284	3139	1914	1857	2322
8.14729364205	3175	1836	2094	2398
8.16745472126	3201	1860	2004	2334
8.18761580047	3183	1823	1960	2432
8.20777687968	3216	1872	1960	2415
8.22793795889	3192	1913	2000	2319
8.2480990381	3076	1797	1978	2395
8.26826011731	3204	1889	1976	2454
8.28842119652	3180	1852	1897	2313
8.30858227573	3153	1821	1989	2392
8.32874335494	3204	1821	1966	2396
8.34890443415	3150	1993	2049	2407
8.36906551336	3165	1861	2066	2304
8.38922659257	3163	1810	2018	2411
8.40938767178	3106	1973	1995	2398
8.42954875099	3134	1876	2007	2348
8.4497098302	3161	1844	2063	2355
8.46987090941	3250	1875	1912	2476
8.49003198862	3127	1851	1994	2425
8.51019306783	3156	1905	1987	2411
8.53035414704	3176	1971	2018	2367
8.55051522625	3225	1956	2004	2403
8.57067630546	3229	1943	1995	2380
8.59083738467	3170	1954	2036	2435
8.61099846388	3277	1960	2017	2400
8.63115954309	3155	1901	1991	2374
8.6513206223	3290	2007	1982	2448
8.67148170151	3191	1908	2107	2488
8.69164278072	3205	1944	2041	2472
8.71180385993	3236	1979	2016	2393
8.73196493914	3260	2020	2099	2418
8.75212601835	3353	1975	1984	2498
8.77228709756	3170	1952	2125	2424
8.79244817677	3184	1989	2017	2456
8.81260925598	3289	1917	2087	2388
8.83277033519	3212	2007	2051	2442
8.8529314144	3208	1954	1938	2418
8.87309249361	3351	1914	2084	2471
8.89325357282	3152	1954	2108	2423
8.91341465203	3200	1947	2063	2468
8.93357573124	3210	2039	2036	2424
8.95373681045	3193	1952	2026	2443
8.97389788966	3206	1969	2053	2435
8.99405896887	3279	1946	2077	2448
9.01422004808	3186	2045	2025	2523
9.03438112729	3105	2015	2035	2515
9.0545422065	3242	2040	2156	2362
9.07470328571	3257	2076	2100	2582
9.09486436492	3332	2046	2076	2490
9.11502544413	3217	1896	2121	2520
9.13518652334	3223	2003	2042	2462
9.15534760255	3187	2005	2149	2446
9.17550868176	3226	2079	2064	2496
9.19566976097	3274	2141	2090	2525
9.21583084018	3267	1913	2058	2391
9.23599191939	3071	2119	2099	2518
9.2561529986	3300	2035	2035	2429
9.27631407781	3198	2017	2137	2444
9.29647515702	3207	2132	2156	2497
9.31663623623	3144	2060	2058	2543
9.33679731544	3172	1978	2005	2514
9.35695839465	3105	2058	2122	2612
9.37711947386	3162	2030	2115	2580
9.39728055307	3279	2155	2110	2439
9.41744163228	3153	2045	2104	2558
9.43760271149	3244	2080	2060	2538
9.4577637907	3293	2014	2147	2441
9.47792486991	3192	2088	1969	2512
9.49808594912	3332	1971	2098	2446
9.51824702833	3181	2048	2099	2468
9.53840810754	3272	2095	2081	2634
9.55856918675	3413	2073	2204	2627
9.57873026596	3182	2185	2231	2456
9.59889134517	3367	2096	2132	2596
9.61905242438	3309	2081	2140	2492
9.63921350359	3215	2083	2080	2443
9.6593745828	3224	2059	2049	2589
9.67953566201	3250	2148	2148	2485
9.69969674122	3217	2126	2138	2578
9.71985782043	3314	2026	2174	2592
9.74001889964	3172	2170	2132	2514
9.76017997885	3279	2117	2047	2483
9.78034105806	3223	2097	2159	2622
9.80050213727	3265	2097	2099	2647
9.82066321648	3306	2127	2126	2663
9.84082429569	3265	2082	2153	2555
9.8609853749	3324	2137	2211	2599
9.88114645411	3349	2139	2178	2640
9.90130753332	3353	2172	2083	2487
9.92146861253	3358	2097	2056	2626
9.94162969174	3317	2177	2071	2489
9.96179077095	3376	2177	2202	2542
9.98195185016	3192	2132	2036	2533
10.00211292937	3295	2170	2148	2580
10.02227400858	3384	2131	2146	2517
10.04243508779	3305	2160	2202	2558
10.062596167	3392	2140	2200	2687
10.08275724621	3198	2225	2147	2497
10.10291832542	3243	2222	2356	2664
10.12307940463	3230	2173	2207	2509
10.14324048384	3275	2160	2239	2574
10.16340156305	3241	2244	2252	2647
10.18356264226	3237	2150	2210	2523
10.20372372147	3287	2220	2162	2577
10.22388480068	3286	2155	2193	2564
10.24404587989	3354	2159	2134	2601
10.2642069591	3325	2174	2196	2589
10.28436803831	3316	2198	2140	2604
10.30452911752	3229	2280	2211	2489
10.32469019673	3326	2184	2270	2594
10.34485127594	3153	2255	2187	2493
10.36501235515	3256	2152	2112	2631
10.38517343436	3223	2192	2173	2508
10.40533451357	3314	2151	2182	2594
10.42549559278	3326	2228	2142	2607
10.44565667199	3246	2170	2228	2647
10.4658177512	3320	2195	2139	2552
10.48597883041	3280	2240	2269	2616
10.50613990962	3305	2185	2273	2549
10.52630098883	3340	2174	2192	2548
10.54646206804	3292	2146	2227	2592
10.56662314725	3250	2187	2217	2748
10.58678422646	3194	2197	2088	2616
10.60694530567	3277	2153	2185	2626
10.62710638488	3281	2246	2230	2590
10.64726746409	3287	2221	2114	2549
10.6674285433	3185	2168	2207	2599
10.68758962251	3293	2269	2254	2706
10.70775070172	3345	2180	2254	2561
10.72791178093	3314	2294	2226	2621
10.74807286014	3304	2353	2213	2663
10.76823393935	3329	2279	2229	2615
10.78839501856	3348	2201	2167	2564
10.80855609777	3248	2195	2141	2596
10.82871717698	3253	2316	2162	2643
10.84887825619	3277	2312	2129	2659
10.8690393354	3254	2345	2221	2569
10.88920041461	3398	2301	2232	2548
10.90936149382	3348	2245	2191	2565
10.92952257303	3285	2295	2240	2597
10.94968365224	3362	2249	2218	2576
10.96984473145	3223	2311	2146	2612
10.99000581066	3418	2254	2177	2704
11.01016688987	3312	2348	2174	2641
11.03032796908	3335	2274	2236	2552
11.05048904829	3443	2244	2222	2634
11.0706501275	3275	2241	2217	2648
11.09081120671	3357	2217	2243	2609
11.11097228592	3174	2227	2213	2623
11.13113336513	3346	2247	2219	2641
11.15129444434	3289	2321	2281	2658
11.17145552355	3338	2322	2236	2627
11.19161660276	3405	2367	2168	2715
11.21177768197	3283	2377	2165	2539
11.23193876118	3390	2346	2178	2633
11.25209984039	3277	2348	2298	2759
11.2722609196	3220	2320	2188	2610
11.29242199881	3340	2387	2253	2732
11.31258307802	3324	2385	2178	2587
11.33274415723	3269	2118	2095	2571
11.35290523644	3280	2231	2223	2589
11.37306631565	3301	2327	2222	2726
11.39322739486	3369	2374	2225	2653
11.41338847407	3355	2305	2208	2566
11.43354955328	3300	2202	2253	2599
11.45371063249	3395	2367	2285	2665
11.4738717117	3300	2370	2251	2743
11.49403279091	3325	2302	2190	2786
11.51419387012	3349	2401	2223	2582
11.53435494933	3418	2376	2242	2696
11.55451602854	3364	2316	2231	2657
11.57467710775	3316	2441	2207	2692
11.59483818696	3351	2361	2201	2751
11.61499926617	3297	2274	2198	2596
11.63516034538	3245	2369	2142	2657
11.65532142459	3298	2318	2224	2651
11.6754825038	3329	2477	2306	2638
11.69564358301	3327	2385	2272	2704
11.71580466222	3263	2372	2175	2725
11.73596574143	3397	2400	2332	2568
11.75612682064	3233	2357	2329	2637
11.77628789985	3344	2418	2215	2679
11.79644897906	3285	2387	2245	2706
11.81661005827	3349	2447	2339	2597
11.83677113748	3383	2431	2191	2691
11.85693221669	3356	2335	2274	2691
11.8770932959	3205	2324	2232	2661
11.89725437511	3403	2350	2240	2708
11.91741545432	3223	2408	2215	2716
11.93757653353	3485	2325	2270	2715
11.95773761274	3390	2410	2214	2669
11.97789869195	3397	2521	2283	2769
11.99805977116	3335	2403	2223	2690
12.01822085037	3336	2512	2293	2671
12.03838192958	3358	2399	2307	2634
12.05854300879	3313	2406	2166	2721
12.078704088	3432	2432	2284	2754
12.09886516721	3287	2417	2255	2703
12.11902624642	3287	2464	2250	2571
12.13918732563	3299	2365	2250	2633
12.15934840484	3328	2330	2267	2691
12.17950948405	3255	2374	2236	2673
12.19967056326	3363	2348	2289	2756
12.21983164247	3425	2327	2225	2750
12.23999272168	3389	2456	2323	2625
12.26015380089	3239	2403	2361	2705
12.2803148801	3349	2485	2199	2731
12.30047595931	3412	2395	2300	2661
12.32063703852	3318	2408	2318	2767
12.34079811773	3396	2422	2268	2694
12.36095919694	3343	2378	2336	2736
12.38112027615	3256	2523	2281	2709
12.40128135536	3402	2505	2206	2746
12.42144243457	3337	2575	2405	2757
12.44160351378	3319	2345	2309	2662
12.46176459299	3498	2394	2301	2675
12.4819256722	3355	2540	2222	2667
12.50208675141	3423	2457	2272	2649
12.52224783062	3321	2452	2316	2716
12.54240890983	3324	2441	2320	2666
12.56256998904	3319	2521	2254	2693
12.58273106825	3245	2425	2307	2790
12.60289214746	3277	2527	2194	2745
12.62305322667	3375	2406	2393	2748
12.64321430588	3363	2491	2391	2665
12.66337538509	3443	2427	2213	2592
12.6835364643	3259	2444	2326	2777
12.70369754351	3341	2501	2337	2573
12.72385862272	3454	2413	2286	2728
12.74401970193	3448	2454	2259	2702
12.76418078114	3390	2531	2307	2680
12.78434186035	3297	2398	2172	2779
12.80450293956	3439	2441	2239	2768
12.82466401877	3366	2425	2321	2755
12.84482509798	3483	2517	2259	2675
12.86498617719	3331	2422	2315	2710
12.8851472564	3359	2551	2327	2654
12.90530833561	3377	2449	2225	2858
12.92546941482	3271	2504	2300	2657
12.94563049403	3392	2481	2264	2684
12.96579157324	3329	2489	2314	2675
12.98595265245	3399	2445	2315	2720
13.00611373166	3287	2481	2212	2655
13.02627481087	3335	2491	2378	2791
13.04643589008	3201	2517	2247	2707
13.06659696929	3369	2465	2325	2718
13.0867580485	3398	2513	2307	2745
13.10691912771	3276	2483	2336	2648
13.12708020692	3237	2479	2404	2659
13.14724128613	3449	2581	2281	2731
13.16740236534	3342	2530	2253	2796
13.18756344455	3307	2363	2323	2681
13.20772452376	3280	2535	2247	2726
13.22788560297	3294	2404	2285	2712
13.24804668218	3345	2500	2295	2784
13.26820776139	3339	2424	2184	2704
13.2883688406	3338	2559	2300	2651
13.30852991981	3329	2518	2363	2750
13.32869099902	3303	2522	2229	2846
13.34885207823	3294	2436	2261	2681
13.36901315744	3423	2405	2276	2678
13.38917423665	3290	2542	2336	2745
13.40933531586	3286	2495	2293	2754
13.42949639507	3385	2583	2217	2829
13.44965747428	3428	2504	2319	2787
13.46981855349	3329	2490	2309	2702
13.4899796327	3215	2569	2235	2740
13.51014071191	3419	2580	2425	2784
13.53030179112	3332	2564	2387	2670
13.55046287033	3360	2437	2324	2755
13.57062394954	3390	2452	2243	2735
13.59078502875	3283	2459	2259	2776
13.61094610796	3369	2444	2181	2740
13.63110718717	3322	2515	2235	2700
13.65126826638	3309	2453	2230	2796
13.67142934559	3423	2566	2243	2836
13.6915904248	3392	2578	2341	2770
13.71175150401	3374	2433	2310	2893
13.73191258322	3306	2418	2346	2663
13.75207366243	3431	2556	2309	2742
13.77223474164	3414	2620	2336	2718
13.79239582085	3382	2520	2341	2783
13.81255690006	3375	2556	2283	2591
13.83271797927	3392	2524	2270	2713
13.85287905848	3253	2499	2302	2652
13.87304013769	3417	2538	2313	2711
13.8932012169	3350	2596	2371	2682
13.91336229611	3265	2485	2316	2701
13.93352337532	3333	2470	2297	2672
13.95368445453	3327	2506	2414	2785
13.97384553374	3416	2492	2309	2684
13.99400661295	3319	2551	2272	2971
14.01416769216	3332	2580	2326	2732
14.03432877137	3462	2505	2369	2833
14.05448985058	3391	2465	2261	2858
14.07465092979	3348	2488	2341	2715
14.094812009	3412	2544	2423	2725
14.11497308821	3497	2551	2292	2689
14.13513416742	3276	2600	2375	2773
14.15529524663	3411	2549	2331	2734
14.17545632584	3331	2594	2378	2737
14.19561740505	3446	2595	2293	2669
14.21577848426	3320	2477	2306	2696
14.23593956347	3293	2524	2382	2824
14.25610064268	3404	2628	2273	2724
14.27626172189	3332	2513	2296	2611
14.2964228011	3342	2526	2297	2849
14.31658388031	3320	2473	2309	2763
14.33674495952	3364	2617	2287	2697
14.35690603873	3331	2582	2352	2748
14.37706711794	3302	2561	2285	2829
14.39722819715	3305	2468	2309	2847
14.41738927636	3338	2605	2310	2727
14.43755035557	3406	2582	2272	2852
14.45771143478	3326	2582	2251	2845
14.47787251399	3253	2589	2328	2807
14.4980335932	3330	2598	2315	2829
14.51819467241	3285	2523	2373	2769
14.53835575162	3235	2593	2363	2765
14.55851683083	3287	2588	2341	2886
14.57867791004	3277	2644	2299	2751
14.59883898925	3266	2501	2377	2820
14.61900006846	3312	2580	2340	2824
14.63916114767	3452	2496	2238	2815
14.65932222688	3283	2542	2348	2784
14.67948330609	3327	2579	2368	2805
14.6996443853	3442	2593	2270	2766
14.71980546451	3328	2577	2408	2765
14.73996654372	3359	2654	2262	2802
14.76012762293	3398	2553	2478	2759
14.78028870214	3356	2525	2337	2738
14.80044978135	3264	2558	2315	2771
14.82061086056	3370	2634	2318	2852
14.84077193977	3336	2770	2404	2769
14.86093301898	3363	2593	2375	2764
14.88109409819	3343	2617	2421	2841
14.9012551774	3374	2488	2285	2750
14.92141625661	3278	2632	2370	2679
14.94157733582	3408	2585	2338	2761
14.96173841503	3247	2502	2280	2677
14.98189949424	3321	2608	2327	2652
15.00206057345	3330	2655	2426	2778
15.02222165266	3516	2673	2407	2806
15.04238273187	3402	2480	2411	2704
15.06254381108	3392	2595	2284	2726
15.08270489029	3342	2553	2354	2839
15.1028659695	3350	2549	2262	2787
15.12302704871	3318	2660	2331	2724
15.14318812792	3313	2564	2370	2835
15.16334920713	3454	2670	2407	2724
15.18351028634	3343	2542	2282	2808
15.20367136555	3370	2585	2283	2735
15.22383244476	3348	2545	2399	2732
15.24399352397	3272	2493	2432	2745
15.26415460318	3333	2564	2323	2674
15.28431568239	3274	2583	2436	2699
15.3044767616	3334	2652	2299	2829
15.32463784081	3410	2640	2300	2796
15.34479892002	3335	2678	2330	2678
15.36495999923	3279	2590	2335	2721
15.38512107844	3357	2728	2285	2832
15.40528215765	3330	2645	2333	2805
15.42544323686	3410	2658	2274	2801
15.44560431607	3326	2584	2347	2726
15.46576539528	3298	2649	2314	2822
15.48592647449	3375	2672	2432	2826
15.5060875537	3352	2519	2337	2722
15.52624863291	3446	2597	2290	2784
15.54640971212	3428	2670	2391	2766
15.56657079133	3440	2621	2407	2809
15.58673187054	3396	2548	2322	2803
15.60689294975	3262	2593	2308	2656
15.62705402896	3342	2654	2441	2814
15.64721510817	3341	2643	2327	2757
15.66737618738	3442	2741	2274	2729
15.68753726659	3446	2678	2301	2781
15.7076983458	3415	2602	2338	2799
15.72785942501	3343	2567	2307	2845
15.74802050422	3275	2633	2373	2825
15.76818158343	3359	2662	2285	2799
15.78834266264	3408	2687	2382	2803
15.80850374185	3206	2649	2363	2734
15.82866482106	3442	2726	2303	2845
15.84882590027	3349	2677	2294	2827
15.86898697948	3522	2728	2298	2839
15.88914805869	3350	2740	2355	2888
15.9093091379	3289	2695	2372	2815
15.92947021711	3333	2713	2402	2684
15.94963129632	3394	2671	2356	2784
15.96979237553	3416	2667	2301	2749
15.98995345474	3407	2661	2309	2780
16.01011453395	3397	2638	2373	2913
16.03027561316	3314	2648	2283	2804
16.05043669237	3465	2705	2311	2808
16.07059777158	3372	2715	2323	2855
16.09075885079	3342	2621	2308	2697
16.11091993	3376	2632	2368	2746
16.13108100921	3182	2688	2371	2780
16.15124208842	3288	2751	2364	2814
16.17140316763	3431	2696	2164	2723
16.19156424684	3325	2630	2360	2831
16.21172532605	3399	2692	2404	2750
16.23188640526	3493	2701	2375	2791
16.25204748447	3318	2704	2427	2897
16.27220856368	3339	2698	2380	2750
16.29236964289	3314	2653	2388	2837
16.3125307221	3368	2620	2252	2785
16.33269180131	3458	2584	2417	2837
16.35285288052	3462	2703	2377	2757
16.37301395973	3270	2652	2302	2894
16.39317503894	3279	2671	2319	2859
16.41333611815	3294	2669	2369	2849
16.43349719736	3374	2643	2380	2915
16.45365827657	3295	2730	2441	2954
16.47381935578	3417	2710	2445	2801
16.49398043499	3401	2617	2377	2821
16.5141415142	3358	2585	2304	2872
16.53430259341	3431	2635	2371	2737
16.55446367262	3384	2638	2320	2719
16.57462475183	3413	2657	2312	2805
16.59478583104	3375	2617	2352	2747
16.61494691025	3334	2686	2354	2815
16.63510798946	3366	2567	2339	2839
16.65526906867	3351	2639	2299	2876
16.67543014788	3385	2703	2396	2783
16.69559122709	3415	2559	2424	2809
16.7157523063	3348	2713	2429	2789
16.73591338551	3347	2677	2282	2826
16.75607446472	3452	2664	2306	2834
16.77623554393	3272	2707	2419	2916
16.79639662314	3284	2650	2387	2804
16.81655770235	3363	2638	2365	2931
16.83671878156	3364	2638	2337	2927
16.85687986077	3303	2614	2381	2914
16.87704093998	3417	2685	2318	2735
16.89720201919	3389	2715	2362	2774
16.9173630984	3258	2687	2310	2830
16.93752417761	3410	2675	2363	2815
16.95768525682	3377	2713	2270	2800
16.97784633603	3282	2588	2404	2765
16.99800741524	3336	2567	2322	2873
17.01816849445	3239	2737	2455	2859
17.03832957366	3279	2692	2318	2872
17.05849065287	3459	2670	2335	2884
17.07865173208	3361	2716	2287	2824
17.09881281129	3440	2754	2484	2750
17.1189738905	3334	2644	2396	2834
17.13913496971	3403	2741	2257	2944
17.15929604892	3324	2673	2399	2857
17.17945712813	3359	2679	2416	2805
17.19961820734	3345	2718	2416	2748
17.21977928655	3343	2758	2300	2877
17.23994036576	3375	2673	2355	2861
17.26010144497	3429	2838	2467	2793
17.28026252418	3326	2687	2365	2791
17.30042360339	3278	2651	2318	2858
17.3205846826	3316	2751	2383	2853
17.34074576181	3346	2651	2358	2855
17.36090684102	3306	2737	2306	2893
17.38106792023	3404	2652	2482	2873
17.40122899944	3374	2751	2417	2895
17.42139007865	3461	2658	2317	2805
17.44155115786	3408	2660	2381	2884
17.46171223707	3363	2781	2366	2829
17.48187331628	3359	2714	2371	2922
17.50203439549	3349	2642	2406	2902
17.5221954747	3382	2628	2442	2858
17.54235655391	3379	2711	2341	2899
17.56251763312	3349	2669	2417	2802
17.58267871233	3377	2794	2378	2912
17.60283979154	3333	2638	2392	2904
17.62300087075	3394	2711	2492	2844
17.64316194996	3354	2619	2337	2659
17.66332302917	3352	2653	2372	2766
17.68348410838	3382	2718	2391	2822
17.70364518759	3449	2748	2415	2836
17.7238062668	3409	2708	2448	2899
17.74396734601	3354	2779	2341	2890
17.76412842522	3458	2603	2519	2849
17.78428950443	3298	2786	2498	2946
17.80445058364	3375	2723	2465	2865
17.82461166285	3440	2598	2339	2945
17.84477274206	3306	2778	2404	2818
17.86493382127	3325	2705	2458	2915
17.88509490048	3335	2788	2423	2851
17.90525597969	3368	2659	2374	2828
17.9254170589	3346	2639	2492	2787
17.94557813811	3335	2683	2430	2879
17.96573921732	3317	2695	2450	2826
17.98590029653	3423	2755	2490	2782
18.00606137574	3425	2734	2479	2918
18.02622245495	3375	2646	2493	2895
18.04638353416	3421	2734	2443	2860
18.06654461337	3329	2748	2530	2775
18.08670569258	3400	2685	2446	2883
18.10686677179	3381	2813	2423	2946
18.127027851	3302	2744	2517	2799
18.14718893021	3365	2662	2373	2819
18.16735000942	3372	2760	2415	2929
18.18751108863	3456	2644	2445	2868
18.20767216784	3284	2729	2424	2924
18.22783324705	3300	2754	2462	2956
18.24799432626	3498	2607	2401	2876
18.26815540547	3363	2646	2366	2894
18.28831648468	3295	2768	2428	2899
18.30847756389	3323	2739	2398	2938
18.3286386431	3434	2685	2369	2879
18.34879972231	3258	2837	2379	2909
18.36896080152	3510	2707	2446	2865
18.38912188073	3361	2726	2405	2917
18.40928295994	3429	2742	2302	2880
18.42944403915	3386	2676	2393	2855
18.44960511836	3358	2769	2258	2852
18.46976619757	3448	2751	2405	2781
18.48992727678	3460	2596	2453	2898
18.51008835599	3331	2661	2501	2785
18.5302494352	3394	2734	2541	2880
18.55041051441	3270	2647	2332	2865
18.57057159362	3243	2723	2474	2946
18.59073267283	3481	2731	2440	2819
18.61089375204	3405	2753	2411	2865
18.63105483125	3353	2665	2466	2817
18.65121591046	3300	2733	2414	3016
18.67137698967	3329	2656	2394	2807
18.69153806888	3387	2634	2387	2851
18.71169914809	3284	2648	2400	2878
18.7318602273	3320	2677	2423	2903
18.75202130651	3360	2794	2416	2856
18.77218238572	3344	2714	2340	2924
18.79234346493	3354	2662	2363	2894
18.81250454414	3461	2751	2394	2836
18.83266562335	3472	2787	2252	2883
18.85282670256	3317	2759	2361	2887
18.87298778177	3472	2661	2499	2876
18.89314886098	3465	2776	2357	2824
18.91330994019	3378	2752	2480	2825
18.9334710194	3375	2823	2405	2933
18.95363209861	3362	2810	2407	2856
18.97379317782	3366	2799	2407	2846
18.99395425703	3426	2664	2330	2826
19.01411533624	3337	2642	2390	2840
19.03427641545	3395	2687	2399	2862
19.05443749466	3417	2741	2401	2851
19.07459857387	3383	2789	2515	2782
19.09475965308	3348	2750	2424	2910
19.11492073229	3470	2772	2384	2882
19.1350818115	3468	2591	2390	2944
19.15524289071	3446	2735	2459	2899
19.17540396992	3449	2725	2375	2860
19.19556504913	3412	2611	2448	2870
19.21572612834	3421	2725	2335	2868
19.23588720755	3357	2787	2351	2745
19.25604828676	3367	2790	2262	2721
19.27620936597	3431	2749	2363	2838
19.29637044518	3397	2770	2311	2756
19.31653152439	3305	2717	2391	2778
19.3366926036	3422	2672	2366	2842
19.35685368281	3285	2813	2398	2814
19.37701476202	3367	2687	2460	2809
19.39717584123	3422	2685	2323	2816
19.41733692044	3285	2679	2399	2916
19.43749799965	3378	2569	2368	2865
19.45765907886	3356	2662	2435	2865
19.47782015807	3309	2781	2437	2780
19.49798123728	3373	2696	2423	2874
19.51814231649	3418	2703	2398	2875
19.5383033957	3377	2727	2401	2916
19.55846447491	3478	2617	2376	2797
19.57862555412	3362	2768	2350	2916
19.59878663333	3279	2677	2437	2875
19.61894771254	3420	2768	2437	2874
19.63910879175	3378	2693	2352	2816
19.65926987096	3456	2681	2342	2910
19.67943095017	3425	2774	2438	2863
19.69959202938	3335	2660	2424	2783
19.71975310859	3382	2780	2412	2931
19.7399141878	3355	2708	2445	2801
19.76007526701	3374	2726	2357	2776
19.78023634622	3416	2770	2367	2857
19.80039742543	3311	2636	2427	2871
19.82055850464	3481	2761	2412	2921
19.84071958385	3352	2776	2404	2943
19.86088066306	3512	2788	2369	2952
19.88104174227	3359	2855	2315	2878
19.90120282148	3429	2680	2275	2864
19.92136390069	3318	2790	2388	2904
19.9415249799	3425	2691	2411	2813
19.96168605911	3266	2813	2444	2925
19.98184713832	3308	2770	2445	2904
20.00200821753	3464	2758	2509	2895
20.02216929674	3470	2705	2440	2984
20.04233037595	3405	2700	2339	3000
20.06249145516	3288	2788	2443	2838
20.08265253437	3322	2698	2405	2973
20.10281361358	3391	2657	2348	2972
20.12297469279	3490	2727	2458	2924
20.143135772	3379	2778	2417	2932
20.16329685121	3285	2760	2452	2937
20.18345793042	3404	2809	2477	2964
20.20361900963	3321	2829	2503	2952
20.22378008884	3403	2853	2568	2835
20.24394116805	3449	2733	2367	2995
20.26410224726	3346	2719	2458	2953
20.28426332647	3458	2716	2473	3016
20.30442440568	3438	2705	2400	2913
20.32458548489	3339	2748	2421	2851
20.3447465641	3365	2783	2478	2898
20.36490764331	3447	2717	2408	2982
20.38506872252	3436	2676	2400	3042
20.40522980173	3300	2787	2490	2977
20.42539088094	3383	2663	2478	2970
20.44555196015	3320	2792	2519	3042
20.46571303936	3419	2716	2408	3062
20.48587411857	3307	2781	2505	3038
20.50603519778	3358	2696	2408	2979
20.52619627699	3503	2811	2440	3070
20.5463573562	3329	2722	2520	2982
20.56651843541	3322	2803	2421	2920
20.58667951462	3471	2719	2508	2899
20.60684059383	3424	2679	2541	3026
20.62700167304	3379	2739	2505	2970
20.64716275225	3285	2790	2513	3022
20.66732383146	3298	2815	2529	2935
20.68748491067	3337	2702	2595	2848
20.70764598988	3370	2669	2619	3065
20.72780706909	3374	2759	2580	2947
20.7479681483	3334	2808	2648	2981
20.76812922751	3376	2674	2595	3037
20.78829030672	3331	2690	2661	2939
20.80845138593	3365	2797	2710	2955
20.82861246514	3409	2735	2618	2979
20.84877354435	3410	2688	2657	3091
20.86893462356	3442	2796	2806	3001
20.88909570277	3422	2705	2788	2979
20.90925678198	3338	2748	2697	3073
20.92941786119	3339	2739	2881	2985
20.9495789404	3323	2726	2844	3089
20.96974001961	3360	2795	2825	3118
20.98990109882	3444	2669	2877	3045
21.01006217803	3411	2800	2850	2992
21.03022325724	3410	2668	2975	2937
21.05038433645	3355	2783	2893	2971
21.07054541566	3355	2751	3052	3010
21.09070649487	3399	2679	3054	3032
21.11086757408	3409	2879	3161	2997
21.13102865329	3358	2766	3150	3034
21.1511897325	3436	2862	3139	2990
21.17135081171	3361	2709	3081	3001
21.19151189092	3365	2762	3151	2980
21.21167297013	3370	2724	3237	3008
21.23183404934	3351	2762	3168	3096
21.25199512855	3408	2802	3357	3098
21.27215620776	3470	2772	3251	3030
21.29231728697	3345	2786	3293	3009
21.31247836618	3401	2772	3326	2986
21.33263944539	3485	2700	3295	2983
21.3528005246	3438	2759	3308	3025
21.37296160381	3362	2774	3215	3053
21.39312268302	3285	2773	3192	2992
21.41328376223	3323	2772	3216	3032
21.43344484144	3290	2767	3276	3028
21.45360592065	3296	2844	3143	3063
21.47376699986	3368	2790	3040	3037
21.49392807907	3367	2808	3148	2992
21.51408915828	3449	2805	3012	3052
21.53425023749	3360	2754	3058	3020
21.5544113167	3326	2783	3004	2954
21.57457239591	3445	2802	2894	3001
21.59473347512	3332	2703	3015	2987
21.61489455433	3478	2716	2886	3057
21.63505563354	3516	2730	2832	2961
21.65521671275	3481	2788	2818	2977
21.67537779196	3347	2725	2797	3076
21.69553887117	3472	2884	2719	3032
21.71569995038	3328	2743	2775	3002
21.73586102959	3306	2702	2624	2932
21.7560221088	3300	2738	2628	2928
21.77618318801	3422	2720	2671	3032
21.79634426722	3502	2687	2732	3000
21.81650534643	3399	2757	2538	3068
21.83666642564	3414	2752	2635	3034
21.85682750485	3462	2786	2657	2970
21.87698858406	3398	2837	2535	3117
21.89714966327	3360	2709	2625	2979
21.91731074248	3418	2719	2589	3026
21.93747182169	3382	2549	2525	2974
21.9576329009	3465	2782	2545	3025
21.97779398011	3322	2780	2512	3074
21.99795505932	3385	2739	2523	2954
22.01811613853	3323	2820	2428	3067
22.03827721774	3466	2793	2472	2895
22.05843829695	3410	2787	2551	2937
22.07859937616	3359	2817	2468	3040
22.09876045537	3409	2886	2542	3006
22.11892153458	3389	2747	2520	3040
22.13908261379	3355	2791	2519	2995
22.159243693	3327	2735	2473	2972
22.17940477221	3292	2714	2612	2917
22.19956585142	3256	2805	2419	2994
22.21972693063	3488	2840	2526	2944
22.23988800984	3349	2884	2446	3020
22.26004908905	3381	2747	2443	2956
22.28021016826	3383	2774	2549	3019
22.30037124747	3420	2812	2496	3023
22.32053232668	3486	2808	2450	3008
22.34069340589	3338	2709	2455	2926
22.3608544851	3330	2777	2502	3005
22.38101556431	3369	2788	2364	3036
22.40117664352	3325	2698	2385	3026
22.42133772273	3412	2745	2442	2868
22.44149880194	3298	2779	2385	2901
22.46165988115	3366	2794	2522	2995
22.48182096036	3513	2813	2466	3031
22.50198203957	3344	2826	2468	2908
22.52214311878	3366	2792	2429	3027
22.54230419799	3405	2763	2362	3014
22.5624652772	3378	2686	2465	3054
22.58262635641	3369	2817	2407	2919
22.60278743562	3422	2763	2466	2970
22.62294851483	3471	2844	2404	3002
22.64310959404	3416	2827	2476	3038
22.66327067325	3401	2730	2544	2969
22.68343175246	3452	2767	2481	2917
22.70359283167	3462	2736	2376	2981
22.72375391088	3294	2717	2488	2961
22.74391499009	3426	2887	2425	3022
22.7640760693	3312	2688	2486	2985
22.78423714851	3388	2810	2507	2951
22.80439822772	3235	2791	2342	2951
22.82455930693	3355	2858	2434	2858
22.84472038614	3469	2760	2374	2985
22.86488146535	3383	2793	2445	2945
22.88504254456	3381	2745	2426	2937
22.90520362377	3422	2747	2395	2875
22.92536470298	3312	2868	2439	2902
22.94552578219	3332	2770	2392	2938
22.9656868614	3405	2802	2473	2935
22.98584794061	3371	2725	2469	2961
23.00600901982	3344	2760	2469	2894
23.02617009903	3313	2637	2423	2962
23.04633117824	3346	2700	2468	2959
23.06649225745	3317	2691	2483	2938
23.08665333666	3305	2858	2509	2827
23.10681441587	3436	2704	2520	2985
23.12697549508	3354	2856	2360	2982
23.14713657429	3475	2732	2340	2930
23.1672976535	3425	2707	2397	2947
23.18745873271	3295	2814	2484	3036
23.20761981192	3264	2730	2436	2953
23.22778089113	3376	2760	2456	2878
23.24794197034	3398	2782	2388	2983
23.26810304955	3288	2858	2328	3038
23.28826412876	3357	2813	2303	2828
23.30842520797	3375	2776	2446	2848
23.32858628718	3316	2770	2408	2856
23.34874736639	3442	2813	2482	2934
23.3689084456	3356	2771	2364	2953
23.38906952481	3309	2798	2403	3004
23.40923060402	3323	2815	2405	3000
23.42939168323	3449	2772	2457	2908
23.44955276244	3361	2670	2481	2981
23.46971384165	3366	2734	2534	2834
23.48987492086	3349	2681	2467	2918
23.51003600007	3384	2872	2352	3003
23.53019707928	3428	2738	2411	2885
23.55035815849	3496	2663	2446	2934
23.5705192377	3437	2762	2511	2893
23.59068031691	3417	2776	2442	2956
23.61084139612	3408	2897	2488	3019
23.63100247533	3378	2887	2418	2948
23.65116355454	3356	2744	2405	2857
23.67132463375	3395	2768	2446	2918
23.69148571296	3412	2759	2497	2939
23.71164679217	3436	2831	2384	2998
23.73180787138	3462	2805	2434	2966
23.75196895059	3418	2810	2495	2876
23.7721300298	3453	2790	2347	2914
23.79229110901	3498	2794	2387	2940
23.81245218822	3373	2836	2471	2908
23.83261326743	3495	2831	2332	2989
23.85277434664	3350	2882	2490	2881
23.87293542585	3585	2876	2412	3012
23.89309650506	3408	2902	2433	2930
23.91325758427	3487	2797	2375	2911
23.93341866348	3384	2785	2427	2912
23.95357974269	3575	2846	2437	2938
23.9737408219	3602	2834	2470	2896
23.99390190111	3548	2822	2386	2952
24.01406298032	3605	2817	2403	2868
24.03422405953	3649	2813	2489	2862
24.05438513874	3795	2880	2397	3001
24.07454621795	3852	2821	2442	3002
24.09470729716	4038	2962	2451	2953
24.11486837637	4344	2897	2432	2912
24.13502945558	4704	2893	2400	2902
24.15519053479	4971	2734	2444	2994
24.175351614	4555	2797	2375	2891
24.19551269321	4500	2811	2410	2900
24.21567377242	4330	2848	2455	2930
24.23583485163	3988	2843	2394	2919
24.25599593084	3753	2761	2472	2990
24.27615701005	3764	2780	2420	3019
24.29631808926	3642	2865	2564	2939
24.31647916847	3672	2884	2423	2909
24.33664024768	3576	2748	2457	2977
24.35680132689	3635	2829	2413	2897
24.3769624061	3580	2754	2501	2913
24.39712348531	3605	2864	2431	3026
24.41728456452	3665	2721	2420	2985
24.43744564373	3513	2781	2405	2873
24.45760672294	3609	2871	2423	2978
24.47776780215	3394	2918	2361	2933
24.49792888136	3439	2707	2447	2954
24.51808996057	3516	2858	2381	2879
24.53825103978	3424	2876	2417	3008
24.55841211899	3448	2874	2466	2975
24.5785731982	3453	2885	2498	2951
24.59873427741	3501	2845	2586	2935
24.61889535662	3461	2870	2434	2955
24.63905643583	3367	2805	2356	3067
24.65921751504	3461	2826	2391	2850
24.67937859425	3434	2802	2372	2984
24.69953967346	3375	2781	2359	2883
24.71970075267	3354	2775	2436	2937
24.73986183188	3356	2757	2508	2855
24.76002291109	3536	2794	2497	2902
24.7801839903	3443	2775	2550	2901
24.80034506951	3458	2816	2481	2969
24.82050614872	3424	2827	2413	2944
24.84066722793	3487	2839	2425	2879
24.86082830714	3439	2768	2430	2945
24.88098938635	3366	2709	2501	2996
24.90115046556	3373	2828	2446	2889
24.92131154477	3399	2725	2469	2933
24.94147262398	3474	2796	2405	2921
24.96163370319	3374	2890	2469	2964
24.9817947824	3388	2813	2354	2889
25.00195586161	3375	2894	2486	2926
25.02211694082	3380	2801	2336	2907
25.04227802003	3436	2782	2514	2934
25.06243909924	3389	2839	2422	2937
25.08260017845	3491	2805	2497	2887
25.10276125766	3419	2813	2439	2941
25.12292233687	3298	2800	2380	2927
25.14308341608	3361	2784	2496	2936
25.16324449529	3418	2809	2421	2980
25.1834055745	3459	2713	2393	2856
25.20356665371	3422	2834	2507	2968
25.22372773292	3435	2876	2437	2956
25.24388881213	3336	2756	2454	2931
25.26404989134	3464	2818	2377	2937
25.28421097055	3434	2718	2477	2928
25.30437204976	3487	2849	2510	2864
25.32453312897	3418	2751	2406	2888
25.34469420818	3344	2859	2438	2869
25.36485528739	3335	2871	2432	2967
25.3850163666	3416	2791	2561	3011
25.40517744581	3458	2813	2493	2908
25.42533852502	3533	2760	2520	2914
25.44549960423	3402	2840	2477	3026
25.46566068344	3315	2668	2407	2966
25.48582176265	3526	2772	2467	3018
25.50598284186	3359	2852	2533	3094
25.52614392107	3450	2918	2480	2971
25.54630500028	3352	2797	2467	3058
25.56646607949	3480	2755	2459	3139
25.5866271587	3414	2818	2389	2909
25.60678823791	3289	2778	2400	2947
25.62694931712	3363	2805	2476	2940
25.64711039633	3386	2807	2409	2944
25.66727147554	3457	2789	2463	2914
25.68743255475	3365	2787	2473	3072
25.70759363396	3305	2803	2388	2963
25.72775471317	3418	2832	2467	2929
25.74791579238	3363	2802	2510	2949
25.76807687159	3451	2758	2578	3013
25.7882379508	3406	2781	2341	2979
25.80839903001	3305	2781	2375	3055
25.82856010922	3371	2811	2489	2862
25.84872118843	3328	2767	2520	2912
25.86888226764	3350	2747	2411	2983
25.88904334685	3353	2783	2495	2956
25.90920442606	3426	2715	2436	2911
25.92936550527	3417	2798	2480	3043
25.94952658448	3407	2804	2489	2945
25.96968766369	3301	2788	2518	2997
25.9898487429	3376	2753	2528	3029
26.01000982211	3360	2884	2405	3004
26.03017090132	3382	2798	2488	2958
26.05033198053	3331	2781	2607	2983
26.07049305974	3337	2805	2479	3062
26.09065413895	3390	2795	2464	2987
26.11081521816	3362	2766	2487	2935
26.13097629737	3356	2833	2497	2989
26.15113737658	3432	2897	2537	2957
26.17129845579	3402	2805	2537	2960
26.191459535	3520	2762	2386	2941
26.21162061421	3366	2924	2501	2940
26.23178169342	3341	2695	2521	3007
26.25194277263	3589	2814	2525	2997
26.27210385184	3360	2791	2443	3000
26.29226493105	3492	2786	2514	3050
26.31242601026	3436	2826	2487	2977
26.33258708947	3327	2769	2481	2963
26.35274816868	3402	2779	2592	2987
26.37290924789	3464	2825	2437	2964
26.3930703271	3323	2755	2528	3038
26.41323140631	3407	2732	2511	2983
26.43339248552	3391	2821	2525	2946
26.45355356473	3417	2906	2499	2933
26.47371464394	3467	2750	2455	3051
26.49387572315	3394	2841	2528	2812
26.51403680236	3472	2754	2504	2931
26.53419788157	3339	2767	2391	3012
26.55435896078	3382	2832	2597	3016
26.57452003999	3376	2839	2452	3082
26.5946811192	3418	2788	2528	2967
26.61484219841	3447	2856	2455	2894
26.63500327762	3306	2849	2552	3008
26.65516435683	3530	2811	2545	2922
26.67532543604	3331	2786	2469	3065
26.69548651525	3457	2830	2492	2985
26.71564759446	3306	2820	2477	2961
26.73580867367	3350	2777	2466	2993
26.75596975288	3348	2864	2486	2910
26.77613083209	3440	2837	2518	3007
26.7962919113	3373	2753	2458	2941
26.81645299051	3442	2741	2440	2968
26.83661406972	3441	2779	2460	3016
26.85677514893	3430	2786	2587	3049
26.87693622814	3397	2841	2406	3053
26.89709730735	3299	2865	2466	2911
26.91725838656	3224	2835	2472	2966
26.93741946577	3304	2873	2450	2978
26.95758054498	3395	2779	2492	2915
26.97774162419	3386	2821	2538	3006
26.9979027034	3454	2720	2438	3026
27.01806378261	3442	2797	2477	3086
27.03822486182	3320	2860	2384	2913
27.05838594103	3299	2803	2545	2961
27.07854702024	3397	2816	2550	2910
27.09870809945	3465	2818	2478	3049
27.11886917866	3268	2806	2462	2929
27.13903025787	3463	2895	2395	2960
27.15919133708	3415	2825	2418	2919
27.17935241629	3335	2837	2505	2919
27.1995134955	3254	2783	2464	2978
27.21967457471	3534	2840	2490	2953
27.23983565392	3464	2726	2452	2994
27.25999673313	3367	2820	2398	2846
27.28015781234	3416	2821	2344	2978
27.30031889155	3380	2821	2451	2997
27.32047997076	3442	2864	2410	2942
27.34064104997	3427	2786	2361	3066
27.36080212918	3360	2864	2375	2987
27.38096320839	3365	2795	2410	2967
27.4011242876	3490	2855	2465	3018
27.42128536681	3393	2856	2406	3020
27.44144644602	3409	2779	2431	3070
27.46160752523	3455	2800	2490	2938
27.48176860444	3515	2779	2458	2895
27.50192968365	3439	2735	2430	3091
27.52209076286	3475	2795	2389	2954
27.54225184207	3415	2714	2454	3000
27.56241292128	3449	2861	2334	3109
27.58257400049	3444	2845	2367	2898
27.6027350797	3419	2745	2435	2955
27.62289615891	3386	2735	2456	3082
27.64305723812	3434	2920	2434	3064
27.66321831733	3486	2798	2419	2963
27.68337939654	3438	2767	2414	3076
27.70354047575	3435	2853	2459	3096
27.72370155496	3483	2839	2434	3000
27.74386263417	3390	2896	2518	3070
27.76402371338	3412	2887	2435	2901
27.78418479259	3395	2882	2474	3108
27.8043458718	3286	2837	2346	2967
27.82450695101	3343	2872	2448	2950
27.84466803022	3383	2817	2407	3010
27.86482910943	3266	2840	2338	2942
27.88499018864	3410	2864	2379	3025
27.90515126785	3411	2837	2389	3010
27.92531234706	3332	2825	2501	3052
27.94547342627	3428	2784	2354	2994
27.96563450548	3527	2836	2358	3070
27.98579558469	3386	2814	2411	3012
28.0059566639	3409	2857	2546	2949
28.02611774311	3450	2761	2405	3025
28.04627882232	3424	2819	2391	3007
28.06643990153	3372	2820	2485	2993
28.08660098074	3358	2802	2395	3140
28.10676205995	3480	2835	2397	3061
28.12692313916	3409	2779	2398	2988
28.14708421837	3348	2889	2335	2994
28.16724529758	3397	2783	2415	2992
28.18740637679	3265	2879	2510	3094
28.207567456	3514	2844	2512	3041
28.22772853521	3415	2796	2394	3086
28.24788961442	3414	2869	2476	2933
28.26805069363	3441	2907	2455	2990
28.28821177284	3255	2824	2406	3008
28.30837285205	3450	2786	2356	2988
28.32853393126	3293	2802	2523	3049
28.34869501047	3498	2797	2398	2985
28.36885608968	3433	2802	2403	2955
28.38901716889	3453	2840	2408	2950
28.4091782481	3397	2760	2486	2939
28.42933932731	3305	2833	2402	2998
28.44950040652	3379	2827	2405	3045
28.46966148573	3433	2794	2382	2999
28.48982256494	3412	2889	2457	2889
28.50998364415	3437	2940	2439	2947
28.53014472336	3451	2843	2403	2936
28.55030580257	3553	2870	2445	2948
28.57046688178	3443	2846	2387	3092
28.59062796099	3465	2850	2482	3006
28.6107890402	3366	2819	2486	3057
28.63095011941	3395	2783	2467	3005
28.65111119862	3488	2901	2540	2995
28.67127227783	3386	2884	2378	3005
28.69143335704	3405	2745	2350	3091
28.71159443625	3449	2840	2480	3094
28.73175551546	3338	2810	2516	2982
28.75191659467	3362	2835	2415	3077
28.77207767388	3306	2846	2466	3032
28.79223875309	3356	2944	2392	3020
28.8123998323	3499	2856	2360	3090
28.83256091151	3344	2976	2472	2993
28.85272199072	3376	2842	2430	2975
28.87288306993	3452	2881	2530	2996
28.89304414914	3465	2938	2427	2953
28.91320522835	3536	2774	2495	3017
28.93336630756	3381	2825	2431	3071
28.95352738677	3376	2881	2471	3023
28.97368846598	3317	2875	2465	3003
28.99384954519	3496	2716	2362	3060
29.0140106244	3305	2874	2470	3060
29.03417170361	3352	2837	2480	3025
29.05433278282	3388	2821	2503	2896
29.07449386203	3470	2852	2495	2927
29.09465494124	3466	2923	2409	2938
29.11481602045	3350	2942	2377	3087
29.13497709966	3456	2870	2348	3035
29.15513817887	3450	2778	2505	3033
29.17529925808	3423	2852	2438	2990
29.19546033729	3392	2815	2475	3061
29.2156214165	3431	2915	2468	3058
29.23578249571	3426	2831	2394	3012
29.25594357492	3414	2932	2410	3000
29.27610465413	3382	2854	2495	3070
29.29626573334	3416	2767	2388	2967
29.31642681255	3344	2807	2494	3073
29.33658789176	3356	3035	2444	3025
29.35674897097	3460	2895	2385	2994
29.37691005018	3413	2870	2356	3038
29.39707112939	3328	2882	2471	3074
29.4172322086	3407	2938	2389	2941
29.43739328781	3488	2960	2480	3048
29.45755436702	3315	2929	2540	3040
29.47771544623	3419	2900	2456	2975
29.49787652544	3379	2806	2466	2930
29.51803760465	3465	2887	2370	3000
29.53819868386	3480	2895	2413	3103
29.55835976307	3366	2940	2472	3031
29.57852084228	3334	2814	2445	3049
29.59868192149	3461	2743	2442	3090
29.6188430007	3443	2969	2412	2998
29.63900407991	3486	2822	2404	3007
29.65916515912	3348	2860	2433	3105
29.67932623833	3414	2847	2365	2972
29.69948731754	3252	2896	2511	2926
29.71964839675	3420	2826	2441	3134
29.73980947596	3420	2824	2424	3021
29.75997055517	3473	2907	2387	3011
29.78013163438	3454	2874	2444	3071
29.80029271359	3394	2901	2396	2982
29.8204537928	3412	2792	2408	3073
29.84061487201	3322	2866	2389	3150
29.86077595122	3437	2889	2445	3023
29.88093703043	3397	2867	2370	3037
29.90109810964	3471	2828	2455	3081
29.92125918885	3419	2864	2376	3078
29.94142026806	3370	2885	2417	3017
29.96158134727	3432	2890	2442	3078
29.98174242648	3393	2966	2412	3086
30.00190350569	3427	2905	2494	3093
30.0220645849	3434	2892	2486	3130
30.04222566411	3355	2845	2473	3090
30.06238674332	3465	2839	2483	3128
30.08254782253	3404	2901	2450	3038
30.10270890174	3322	2856	2498	3108
30.12286998095	3390	2835	2530	3090
30.14303106016	3393	2921	2412	2961
30.16319213937	3472	2799	2524	3102
30.18335321858	3427	2876	2433	3022
30.20351429779	3506	2811	2435	2929
30.223675377	3311	2913	2404	3013
30.24383645621	3355	2840	2347	3073
30.26399753542	3468	2879	2480	3079
30.28415861463	3396	2822	2474	3089
30.30431969384	3405	2907	2409	3043
30.32448077305	3384	2794	2402	3009
30.34464185226	3321	2930	2560	3019
30.36480293147	3401	2812	2532	3076
30.38496401068	3382	2864	2376	3122
30.40512508989	3471	2785	2493	3008
30.4252861691	3417	2907	2419	2987
30.44544724831	3433	2862	2496	2976
30.46560832752	3476	2865	2445	3024
30.48576940673	3378	2875	2457	2967
30.50593048594	3340	2839	2434	2976
30.52609156515	3421	2925	2505	3031
30.54625264436	3353	2855	2489	3147
30.56641372357	3395	2886	2446	3090
30.58657480278	3506	2873	2429	2964
30.60673588199	3462	2844	2510	3031
30.6268969612	3349	2877	2496	3069
30.64705804041	3494	2896	2405	3048
30.66721911962	3279	2896	2349	3084
30.68738019883	3473	2834	2457	3107
30.70754127804	3426	2965	2350	3161
30.72770235725	3327	2876	2470	3081
30.74786343646	3432	2935	2488	3040
30.76802451567	3386	2891	2444	3017
30.78818559488	3312	2943	2467	3103
30.80834667409	3354	2953	2428	3019
30.8285077533	3484	2928	2428	3082
30.84866883251	3427	2824	2519	3110
30.86882991172	3443	2870	2442	3020
30.88899099093	3479	2853	2477	2994
30.90915207014	3402	2910	2477	2983
30.92931314935	3366	2922	2431	3048
30.94947422856	3448	2909	2453	3038
30.96963530777	3407	2953	2406	3032
30.98979638698	3428	2873	2482	2969
31.00995746619	3348	2916	2325	2932
31.0301185454	3428	2909	2536	2982
31.05027962461	3324	2911	2396	3048
31.07044070382	3466	2899	2389	3101
31.09060178303	3291	2937	2461	3060
31.11076286224	3379	2856	2500	3052
31.13092394145	3377	2908	2414	3033
31.15108502066	3303	2805	2450	2927
31.17124609987	3443	2966	2515	3020
31.19140717908	3373	2797	2353	3038
31.21156825829	3380	2887	2408	3022
31.2317293375	3474	2823	2393	3002
31.25189041671	3514	2807	2438	3134
31.27205149592	3495	2923	2482	3035
31.29221257513	3326	2917	2381	3101
31.31237365434	3489	3001	2450	3127
31.33253473355	3444	2946	2434	3062
31.35269581276	3492	2800	2592	3122
31.37285689197	3422	3003	2395	3129
31.39301797118	3346	2902	2359	2972
31.41317905039	3469	2903	2439	3070
31.4333401296	3328	2846	2447	2997
31.45350120881	3429	3003	2432	3178
31.47366228802	3379	2821	2380	3150
31.49382336723	3284	2867	2546	3126
31.51398444644	3414	3048	2391	3052
31.53414552565	3394	2953	2453	3173
31.55430660486	3453	2952	2505	3044
31.57446768407	3322	2833	2419	3020
31.59462876328	3403	2898	2469	3040
31.61478984249	3466	2884	2489	2999
31.6349509217	3432	2873	2409	3048
31.65511200091	3349	2819	2481	3074
31.67527308012	3414	2980	2472	2994
31.69543415933	3451	2974	2430	2962
31.71559523854	3411	2949	2435	3077
31.73575631775	3400	2895	2462	3070
31.75591739696	3334	2935	2346	3055
31.77607847617	3413	2913	2452	3044
31.79623955538	3372	2898	2475	3157
31.81640063459	3410	2868	2452	2976
31.8365617138	3397	2916	2513	3119
31.85672279301	3345	2868	2452	3149
31.87688387222	3497	2975	2441	2986
31.89704495143	3329	2851	2423	3153
31.91720603064	3462	2951	2441	2992
31.93736710985	3458	2875	2421	3104
31.95752818906	3348	2920	2431	2987
31.97768926827	3379	2925	2484	3123
31.99785034748	3502	2886	2527	3022
32.01801142669	3421	3058	2445	3048
32.0381725059	3416	2874	2414	3171
32.05833358511	3328	2867	2495	3074
32.07849466432	3390	3025	2407	3051
32.09865574353	3579	2866	2419	3055
32.11881682274	3363	2829	2403	3077
32.13897790195	3405	2966	2440	3125
32.15913898116	3315	2912	2486	3114
32.17930006037	3485	3030	2392	3059
32.19946113958	3562	2930	2449	3095
32.21962221879	3354	2871	2389	3099
32.239783298	3446	2970	2448	3131
32.25994437721	3466	3013	2457	3089
32.28010545642	3440	2940	2336	3135
32.30026653563	3408	2959	2477	3074
32.32042761484	3501	2844	2506	3126
32.34058869405	3542	2982	2496	3147
32.36074977326	3513	2992	2398	3171
32.38091085247	3471	2859	2464	3099
32.40107193168	3410	2968	2523	3080
32.42123301089	3431	2984	2402	3037
32.4413940901	3546	2954	2483	3147
32.46155516931	3551	3016	2513	3178
32.48171624852	3527	2975	2379	3106
32.50187732773	3559	3013	2466	3113
32.52203840694	3618	2957	2422	3181
32.54219948615	3578	2888	2454	3054
32.56236056536	3546	2958	2473	3158
32.58252164457	3580	2966	2455	3159
32.60268272378	3492	3072	2553	3270
32.62284380299	3552	3021	2480	3073
32.6430048822	3498	2969	2468	3153
32.66316596141	3465	3010	2527	3065
32.68332704062	3516	3041	2523	3095
32.70348811983	3709	3004	2546	3183
32.72364919904	3558	3013	2570	3154
32.74381027825	3609	3001	2428	3088
32.76397135746	3610	3002	2424	3168
32.78413243667	3749	3054	2451	3139
32.80429351588	3804	3096	2554	3078
32.82445459509	3727	2987	2597	3235
32.8446156743	3766	3006	2623	3237
32.86477675351	3871	3027	2573	3191
32.88493783272	3764	3017	2571	3162
32.90509891193	3820	3015	2600	3095
32.92525999114	3969	3100	2573	3190
32.94542107035	3965	2944	2628	3151
32.96558214956	4067	3049	2656	3175
32.98574322877	4106	3028	2632	3135
33.00590430798	4095	3081	2659	3201
33.02606538719	4374	3059	2535	3152
33.0462264664	4629	2990	2654	3183
33.06638754561	4856	3049	2765	3146
33.08654862482	5343	3140	2657	3160
33.10670970403	6331	3166	2675	3184
33.12687078324	8083	3099	2724	3246
33.14703186245	8891	3079	2786	3103
33.16719294166	8192	3161	2768	3188
33.18735402087	7107	3131	2714	3176
33.20751510008	6989	3010	2712	3252
33.22767617929	6837	3078	2830	3298
33.2478372585	6406	3053	2854	3230
33.26799833771	5572	3055	2682	3168
33.28815941692	4830	3069	2811	3171
33.30832049613	4561	3147	2826	3209
33.32848157534	4298	3147	2842	3232
33.34864265455	4293	3091	2723	3190
33.36880373376	4172	3112	2758	3208
33.38896481297	3949	2945	2827	3221
33.40912589218	4059	3003	2745	3155
33.42928697139	3904	3099	2847	3297
33.4494480506	3900	3072	2826	3143
33.46960912981	3846	3030	2766	3131
33.48977020902	3717	3031	2776	3228
33.50993128823	3771	3094	2748	3202
33.53009236744	3685	3045	2762	3232
33.55025344665	3631	3065	2652	3251
33.57041452586	3664	2953	2564	3189
33.59057560507	3657	3095	2639	3257
33.61073668428	3594	3070	2539	3146
33.63089776349	3596	3004	2597	3144
33.6510588427	3557	3015	2671	3210
33.67121992191	3554	3098	2540	3132
33.69138100112	3544	2911	2619	3267
33.71154208033	3644	3176	2628	3143
33.73170315954	3577	3048	2500	3264
33.75186423875	3549	2986	2580	3250
33.77202531796	3652	3005	2601	3129
33.79218639717	3558	3061	2537	3183
33.81234747638	3570	3017	2450	3248
33.83250855559	3456	2948	2528	3158
33.8526696348	3516	3088	2534	3172
33.87283071401	3530	3007	2600	3184
33.89299179322	3549	2960	2477	3162
33.91315287243	3511	2901	2468	3181
33.93331395164	3515	2953	2495	3437
33.95347503085	3697	3011	2540	3171
33.97363611006	3480	2950	2489	3126
33.99379718927	3435	2865	2487	3273
34.01395826848	3396	2888	2488	3197
34.03411934769	3395	3054	2495	3309
34.0542804269	3500	2886	2479	3163
34.07444150611	3327	3099	2495	3247
34.09460258532	3362	3009	2447	3089
34.11476366453	3408	2874	2493	3191
34.13492474374	3541	2951	2425	3042
34.15508582295	3445	3035	2492	3205
34.17524690216	3383	2864	2525	3105
34.19540798137	3448	2999	2427	3231
34.21556906058	3521	2963	2523	3162
34.23573013979	3545	2933	2483	3142
34.255891219	3468	2979	2468	3300
34.27605229821	3395	2926	2516	3181
34.29621337742	3425	3003	2546	3167
34.31637445663	3487	2859	2408	3231
34.33653553584	3481	2946	2506	3262
34.35669661505	3462	2931	2565	3085
34.37685769426	3536	2858	2473	3373
34.39701877347	3502	3029	2510	3106
34.41717985268	3430	2920	2561	3177
34.43734093189	3351	3018	2465	3330
34.4575020111	3477	2984	2491	3183
34.47766309031	3359	2916	2490	3196
34.49782416952	3536	3141	2593	3154
34.51798524873	3511	2977	2502	3184
34.53814632794	3450	2928	2531	3070
34.55830740715	3493	2943	2603	3242
34.57846848636	3405	3038	2636	3193
34.59862956557	3470	2975	2668	3187
34.61879064478	3479	2988	2564	3115
34.63895172399	3444	2997	2676	3133
34.6591128032	3474	3007	2689	3258
34.67927388241	3347	2946	2705	3231
34.69943496162	3520	2946	2654	3315
34.71959604083	3501	2981	2710	3320
34.73975712004	3484	3016	2834	3280
34.75991819925	3430	2913	2753	3239
34.78007927846	3390	2977	2650	3254
34.80024035767	3413	2910	2728	3188
34.82040143688	3492	3065	2675	3173
34.84056251609	3400	3048	2669	3259
34.8607235953	3463	3065	2765	3399
34.88088467451	3554	2998	2671	3293
34.90104575372	3473	3053	2639	3205
34.92120683293	3521	2986	2615	3255
34.94136791214	3410	2972	2625	3304
34.96152899135	3459	3057	2583	3263
34.98169007056	3567	2997	2567	3260
35.00185114977	3406	3010	2594	3215
35.02201222898	3425	2966	2445	3228
35.04217330819	3579	2964	2437	3319
35.0623343874	3457	2878	2507	3212
35.08249546661	3517	3080	2513	3148
35.10265654582	3455	3009	2512	3180
35.12281762503	3450	3030	2436	3222
35.14297870424	3462	3032	2514	3187
35.16313978345	3502	3010	2464	3155
35.18330086266	3509	3052	2505	3197
35.20346194187	3591	2963	2499	3318
35.22362302108	3549	3011	2546	3276
35.24378410029	3607	3021	2500	3181
35.2639451795	3551	3098	2347	3230
35.28410625871	3518	3047	2593	3173
35.30426733792	3619	3058	2465	3239
35.32442841713	3515	3221	2421	3197
35.34458949634	3595	3094	2512	3144
35.36475057555	3461	3108	2536	3213
35.38491165476	3642	3104	2528	3224
35.40507273397	3607	3106	2474	3139
35.42523381318	3574	3152	2489	3318
35.44539489239	3665	3166	2520	3142
35.4655559716	3794	3156	2477	3265
35.48571705081	3884	3136	2533	3152
35.50587813002	3825	3108	2515	3346
35.52603920923	4029	3118	2543	3203
35.54620028844	4272	3149	2566	3171
35.56636136765	4761	3202	2544	3166
35.58652244686	5436	3241	2513	3234
35.60668352607	6575	3147	2544	3146
35.62684460528	6829	3257	2535	3237
35.64700568449	6263	3289	2478	3325
35.6671667637	5578	3220	2455	3142
35.68732784291	5208	3199	2514	3232
35.70748892212	5579	3230	2536	3247
35.72765000133	5328	3133	2510	3165
35.74781108054	4816	3179	2587	3222
35.76797215975	4185	3235	2570	3156
35.78813323896	4000	3251	2642	3212
35.80829431817	3854	3161	2599	3303
35.82845539738	3786	3233	2549	3240
35.84861647659	3713	3080	2537	3131
35.8687775558	3639	3160	2628	3204
35.88893863501	3572	3192	2567	3218
35.90909971422	3544	3046	2501	3193
35.92926079343	3627	3122	2576	3225
35.94942187264	3689	3150	2594	3279
35.96958295185	3598	3119	2608	3198
35.98974403106	3488	3025	2555	3304
36.00990511027	3662	3125	2610	3205
36.03006618948	3559	2977	2594	3309
36.05022726869	3518	3035	2663	3265
36.0703883479	3530	2944	2722	3299
36.09054942711	3374	3079	2661	3287
36.11071050632	3438	3046	2657	3270
36.13087158553	3553	3027	2718	3215
36.15103266474	3463	2953	2663	3244
36.17119374395	3495	3064	2668	3140
36.19135482316	3490	2987	2695	3331
36.21151590237	3481	3046	2657	3350
36.23167698158	3338	3046	2774	3238
36.25183806079	3449	3072	2664	3343
36.27199914	3459	3027	2698	3201
36.29216021921	3359	3044	2729	3325
36.31232129842	3468	2913	2616	3247
36.33248237763	3405	3074	2731	3336
36.35264345684	3332	2952	2755	3302
36.37280453605	3475	3059	2694	3346
36.39296561526	3327	2979	2770	3252
36.41312669447	3461	2901	2852	3247
36.43328777368	3470	3009	2791	3363
36.45344885289	3434	3021	2809	3209
36.4736099321	3305	3011	2868	3233
36.49377101131	3407	2930	2779	3292
36.51393209052	3492	2989	2864	3296
36.53409316973	3389	2904	3004	3321
36.55425424894	3293	3004	2999	3336
36.57441532815	3457	2981	3012	3287
36.59457640736	3485	2951	3097	3296
36.61473748657	3465	2977	3064	3342
36.63489856578	3325	3020	3028	3265
36.65505964499	3434	2905	3075	3312
36.6752207242	3456	3007	3086	3295
36.69538180341	3520	2941	3203	3277
36.71554288262	3393	2967	3173	3346
36.73570396183	3503	2952	3123	3413
36.75586504104	3489	2901	3142	3305
36.77602612025	3394	2878	3191	3339
36.79618719946	3381	2876	3082	3280
36.81634827867	3426	2944	3068	3275
36.83650935788	3387	2969	3025	3292
36.85667043709	3292	2873	2967	3302
36.8768315163	3420	2941	2979	3210
36.89699259551	3384	2956	3000	3339
36.91715367472	3454	2871	2890	3331
36.93731475393	3272	2957	2820	3264
36.95747583314	3357	2917	2871	3289
36.97763691235	3320	3003	2844	3227
36.99779799156	3503	2932	2827	3290
37.01795907077	3352	2826	2820	3221
37.03812014998	3449	2981	2680	3352
37.05828122919	3418	2927	2627	3094
37.0784423084	3472	2845	2633	3307
37.09860338761	3430	2947	2627	3365
37.11876446682	3365	2835	2703	3257
37.13892554603	3371	2928	2619	3243
37.15908662524	3353	2920	2564	3238
37.17924770445	3308	2955	2477	3170
37.19940878366	3465	2887	2563	3122
37.21956986287	3430	2948	2535	3268
37.23973094208	3310	2829	2474	3169
37.25989202129	3467	2898	2529	3112
37.2800531005	3409	3007	2564	3181
37.30021417971	3341	2936	2606	3194
37.32037525892	3451	2824	2434	3193
37.34053633813	3197	3002	2504	3215
37.36069741734	3394	2959	2597	3155
37.38085849655	3384	2947	2455	3164
37.40101957576	3434	2824	2496	3175
37.42118065497	3483	2884	2547	3261
37.44134173418	3419	2766	2461	3131
37.46150281339	3501	2905	2398	3056
37.4816638926	3477	2926	2507	3050
37.50182497181	3589	2922	2392	3151
37.52198605102	3401	2882	2515	3051
37.54214713023	3357	2798	2483	3090
37.56230820944	3469	2782	2400	3122
37.58246928865	3434	2940	2500	3119
37.60263036786	3448	2832	2511	3117
37.62279144707	3405	2900	2526	3176
37.64295252628	3400	2918	2447	3097
37.66311360549	3493	2913	2439	3208
37.6832746847	3546	2955	2428	3189
37.70343576391	3467	2813	2469	3138
37.72359684312	3324	2873	2451	3126
37.74375792233	3397	2901	2449	3049
37.76391900154	3384	2965	2479	3099
37.78408008075	3463	2829	2507	3070
37.80424115996	3427	2885	2472	3037
37.82440223917	3345	2939	2549	3204
37.84456331838	3457	2784	2440	3087
37.86472439759	3488	2818	2419	3101
37.8848854768	3471	2877	2474	3143
37.90504655601	3471	2812	2485	2991
37.92520763522	3340	2863	2441	3062
37.94536871443	3471	2919	2381	3118
37.96552979364	3480	2836	2459	3107
37.98569087285	3533	2862	2519	3053
38.00585195206	3509	2844	2503	3037
38.02601303127	3485	2881	2365	3111
38.04617411048	3396	2889	2473	3172
38.06633518969	3444	2850	2370	3086
38.0864962689	3457	2775	2384	3049
38.10665734811	3342	2942	2447	3121
38.12681842732	3387	2922	2501	3102
38.14697950653	3442	2809	2423	3093
38.16714058574	3422	2854	2451	3134
38.18730166495	3427	2805	2442	3039
38.20746274416	3400	2836	2474	2995
38.22762382337	3498	2771	2406	3190
38.24778490258	3515	2858	2552	3060
38.26794598179	3448	2884	2446	3063
38.288107061	3559	2968	2315	3165
38.30826814021	3519	2909	2472	3040
38.32842921942	3418	2875	2418	2977
38.34859029863	3453	2829	2383	3088
38.36875137784	3535	2868	2520	3115
38.38891245705	3373	2916	2344	3161
38.40907353626	3471	2876	2452	3106
38.42923461547	3496	2924	2435	3043
38.44939569468	3516	2949	2467	3049
38.46955677389	3472	2944	2406	3071
38.4897178531	3407	2848	2450	3031
38.50987893231	3448	2864	2393	3139
38.53004001152	3424	2942	2474	3049
38.55020109073	3424	2886	2482	3003
38.57036216994	3382	2846	2380	3104
38.59052324915	3457	2839	2339	3186
38.61068432836	3293	2905	2467	3161
38.63084540757	3354	2792	2439	3047
38.65100648678	3462	2817	2406	3123
38.67116756599	3406	2893	2441	3050
38.6913286452	3417	2948	2457	3059
38.71148972441	3414	2885	2481	3141
38.73165080362	3425	2925	2499	3096
38.75181188283	3500	2739	2372	2902
38.77197296204	3420	2741	2463	2996
38.79213404125	3387	2880	2472	3008
38.81229512046	3436	2807	2485	3056
38.83245619967	3417	2912	2414	3041
38.85261727888	3529	2908	2480	3053
38.87277835809	3437	2773	2441	3102
38.8929394373	3492	2918	2442	3119
38.91310051651	3480	2843	2552	3023
38.93326159572	3401	2850	2420	3046
38.95342267493	3531	2807	2427	2987
38.97358375414	3416	2938	2474	3128
38.99374483335	3435	2820	2472	3123
39.01390591256	3386	2879	2425	3091
39.03406699177	3521	2801	2408	3115
39.05422807098	3540	2997	2467	3080
39.07438915019	3372	2764	2442	3083
39.0945502294	3458	2997	2427	3083
39.11471130861	3409	2845	2536	3149
39.13487238782	3337	2744	2452	3100
39.15503346703	3464	2891	2533	3053
39.17519454624	3508	2814	2525	3067
39.19535562545	3340	2872	2452	3084
39.21551670466	3468	2947	2534	3176
39.23567778387	3436	2796	2386	3146
39.25583886308	3467	2904	2493	3059
39.27599994229	3653	2875	2469	3158
39.2961610215	3485	2875	2344	3132
39.31632210071	3506	2747	2475	3026
39.33648317992	3532	2776	2390	3154
39.35664425913	3519	2741	2427	3122
39.37680533834	3485	2931	2519	3112
39.39696641755	3503	2838	2440	3079
39.41712749676	3405	2862	2514	3079
39.43728857597	3489	2811	2381	2996
39.45744965518	3541	2798	2419	3136
39.47761073439	3356	2857	2433	3092
39.4977718136	3516	2858	2517	3076
39.51793289281	3567	2834	2426	3013
39.53809397202	3389	2933	2533	3098
39.55825505123	3401	2841	2434	3047
39.57841613044	3465	2821	2484	3104
39.59857720965	3502	2989	2435	3178
39.61873828886	3546	2907	2450	3071
39.63889936807	3434	2760	2593	3124
39.65906044728	3448	2881	2495	2995
39.67922152649	3378	2843	2600	3044
39.6993826057	3435	2923	2498	3112
39.71954368491	3465	2930	2556	3122
39.73970476412	3401	2880	2540	3189
39.75986584333	3454	2857	2626	3157
39.78002692254	3551	2767	2580	3103
39.80018800175	3377	2901	2500	3127
39.82034908096	3459	2875	2493	3124
39.84051016017	3488	2819	2547	3146
39.86067123938	3494	2843	2519	3055
39.88083231859	3474	2920	2673	3159
39.9009933978	3434	2824	2579	3194
39.92115447701	3480	2839	2561	3116
39.94131555622	3382	2901	2589	3130
39.96147663543	3447	2919	2531	3056
39.98163771464	3464	2834	2604	3019
40.00179879385	3488	2864	2583	3126
40.02195987306	3467	2895	2527	3085
40.04212095227	3463	2832	2626	3115
40.06228203148	3529	2906	2648	3114
40.08244311069	3448	2794	2741	3154
40.1026041899	3363	2874	2601	3094
40.12276526911	3491	2864	2578	2984
40.14292634832	3318	2944	2477	3202
40.16308742753	3454	2839	2592	3260
40.18324850674	3377	2814	2527	3126
40.20340958595	3430	2959	2529	3011
40.22357066516	3374	2902	2579	3153
40.24373174437	3477	2801	2542	3135
40.26389282358	3519	2891	2564	3074
40.28405390279	3427	2842	2592	3068
40.304214982	3523	2878	2402	3105
40.32437606121	3512	2901	2527	3212
40.34453714042	3430	2945	2550	3136
40.36469821963	3521	2878	2419	3079
40.38485929884	3394	2913	2541	3147
40.40502037805	3392	2755	2515	3109
40.42518145726	3418	2904	2568	3048
40.44534253647	3613	2847	2554	3071
40.46550361568	3577	3020	2549	3222
40.48566469489	3557	2926	2491	3145
40.5058257741	3516	2826	2436	3109
40.52598685331	3588	2853	2484	3081
40.54614793252	3483	2959	2442	3056
40.56630901173	3508	2880	2492	3179
40.58647009094	3537	2929	2467	3118
40.60663117015	3577	2930	2506	3176
40.62679224936	3589	2893	2416	3136
40.64695332857	3561	3011	2526	3201
40.66711440778	3628	2821	2423	3023
40.68727548699	3504	2955	2475	3098
40.7074365662	3684	2870	2495	3095
40.72759764541	3555	2947	2442	3150
40.74775872462	3621	2907	2482	3070
40.76791980383	3797	2906	2519	3106
40.78808088304	3914	2901	2433	3115
40.80824196225	4129	2911	2492	3068
40.82840304146	4331	3075	2507	3015
40.84856412067	4559	2929	2482	3122
40.86872519988	4368	2906	2480	3201
40.88888627909	4307	2994	2559	3176
40.9090473583	4095	2874	2579	3047
40.92920843751	4106	2938	2609	3203
40.94936951672	3982	2996	2547	3121
40.96953059593	4037	2972	2630	3033
40.98969167514	3847	2962	2586	3057
41.00985275435	3760	2913	2568	3143
41.03001383356	3722	2875	2466	3056
41.05017491277	3561	2939	2531	3065
41.07033599198	3577	2936	2581	3134
41.09049707119	3591	2986	2620	3044
41.1106581504	3497	2949	2555	3123
41.13081922961	3505	2843	2600	3236
41.15098030882	3560	2926	2652	3155
41.17114138803	3561	2908	2622	3153
41.19130246724	3497	2957	2538	3173
41.21146354645	3579	2862	2717	3069
41.23162462566	3510	2881	2586	3195
41.25178570487	3386	2912	2587	2907
41.27194678408	3499	2841	2662	3068
41.29210786329	3474	2915	2555	3169
41.3122689425	3447	2798	2650	3066
41.33243002171	3477	2889	2552	3208
41.35259110092	3478	2898	2748	3095
41.37275218013	3534	2830	2631	3143
41.39291325934	3375	2927	2567	3122
41.41307433855	3526	2881	2596	3250
41.43323541776	3617	2856	2564	3086
41.45339649697	3408	2844	2495	3031
41.47355757618	3483	2852	2529	3077
41.49371865539	3390	2830	2532	3076
41.5138797346	3498	2971	2550	3092
41.53404081381	3440	2882	2638	3103
41.55420189302	3427	2885	2521	3103
41.57436297223	3430	2935	2505	3175
41.59452405144	3500	2868	2578	3187
41.61468513065	3559	2956	2530	3189
41.63484620986	3552	2967	2485	3129
41.65500728907	3460	2776	2521	3108
41.67516836828	3452	2911	2562	3137
41.69532944749	3434	2770	2461	3034
41.7154905267	3433	2838	2497	3133
41.73565160591	3500	2937	2469	3143
41.75581268512	3381	2899	2394	3199
41.77597376433	3496	2931	2527	3092
41.79613484354	3390	2836	2380	3190
41.81629592275	3458	2806	2497	3132
41.83645700196	3483	2900	2425	3096
41.85661808117	3533	2838	2457	3170
41.87677916038	3519	2787	2410	3095
41.89694023959	3489	2823	2409	3072
41.9171013188	3365	2878	2416	3154
41.93726239801	3441	2881	2413	3073
41.95742347722	3539	2836	2500	3102
41.97758455643	3387	2783	2437	3117
41.99774563564	3413	2759	2454	3121
42.01790671485	3427	2842	2483	3026
42.03806779406	3442	2857	2451	3041
42.05822887327	3391	2900	2390	3127
42.07838995248	3419	2921	2523	3153
42.09855103169	3451	2833	2418	3069
42.1187121109	3503	2846	2490	3111
42.13887319011	3435	2933	2424	3116
42.15903426932	3324	2754	2424	2997
42.17919534853	3467	2831	2469	3107
42.19935642774	3470	2895	2494	3118
42.21951750695	3429	2784	2437	3091
42.23967858616	3427	2833	2408	3180
42.25983966537	3499	2872	2509	3069
42.28000074458	3521	2840	2432	3038
[truncated: 879 more rows]
